# Supplementary material for: Crystal structures of two SmIII complexes with dipicolinate [DPA]2− ligands: comparison of luminescent properties of products obtained at different pH values
Source: Acta Crystallogr E Crystallogr Commun. 2023 Jun 9;79(Pt 7):619–25. doi: 10.1107/S2056989023004814 (PMC10439428; doi:10.1107/S2056989023004814)
Supplement: Supplementary file 1 [file e-79-00619-sup1.cif]

##############################################################################
#                                                                            #
# This CIF contains the data in a paper accepted for publication in          #
# Acta Crystallographica Section E. It conforms to the requirements of       #
# Notes for Authors for Acta Crystallographica Section E, and has been       #
# peer reviewed under the auspices of the IUCr Commission on Journals.       #
#                                                                            #
# Full details of the Crystallographic Information File format               #
# are given in the paper "The Crystallographic Information File (CIF):       #
# a New Standard Archive File for Crystallography" by S. R. Hall, F. H.      #
# Allen and I. D. Brown [Acta Cryst. (1991), A47, 655-685].                  #
#                                                                            #
# The current version of the core CIF dictionary is obtainable from          #
# ftp://ftp.iucr.org/pub/cif_core.dic.                                       #
#                                                                            #
# Software is freely available for graphical display of the structure(s)     #
# in this CIF. For information consult the CIF software page                 #
# http://www.iucr.org/resources/cif/software.                                #
#                                                                            #
# This file may be used for bona fide research purposes within the           #
# scientific community so long as proper attribution is given to the journal # 
# article from which it was obtained.                                        #
#                                                                            #
##############################################################################
data_mo_d8v5334_0m_a
_audit_creation_method
;
Olex2 1.5
(compiled 2023.02.24 svn.rf166f9f3 for OlexSys, GUI svn.r6725)
;
_journal_date_recd_electronic     2023-03-24
_journal_date_accepted     2023-06-02
_journal_name_full     'Acta Crystallographica, Section E'
_journal_year     2023
_journal_volume     79
_journal_issue      1
_journal_page_first     0
_journal_page_last     0
_journal_paper_category     GM
_journal_paper_doi     10.1107/S2056989023004814
_journal_coeditor_code     WM5678
_publ_contact_author_name     'Sabina Svava Mortensen'
_publ_contact_author_address
;
Department of Chemistry & Nano-Science Center, University of Copenhagen,
 Universitetsparken 5, 2100 K\/obenhavn \/O, Denmark
;
_publ_contact_author_email     'npj953@alumni.ku.dk'
_publ_contact_author_fax     ?
_publ_contact_author_phone     ?
_publ_section_title
;
Crystal structures of two Sm^III^ complexes with dipicolinate [DPA]^2-^ ligands:
comparison of luminescent properties of products obtained at different pH
values
;
loop_
    _publ_author_name
    _publ_author_footnote
    _publ_author_address
    'Mortensen, Sabina Svava ' .
;
Department of Chemistry & Nano-Science Center, University of Copenhagen,
Universitetsparken 5, 2100 K\/obenhavn \/O,
Denmark
;
    'S\/orensen, Thomas Just' .
;
Department of Chemistry & Nano-Science Center, University of Copenhagen,
Universitetsparken 5, 2100 K\/obenhavn \/O,
Denmark
;
_publ_section_synopsis
;
Crystallization of the title compounds, synthesized from Sm(CF~3~SO~3~)~3~ and
dipicolinic acid solution, was found to change as a function of pH.
;
data_I
_audit_creation_method
;
Olex2 1.5
(compiled 2023.02.24 svn.rf166f9f3 for OlexSys, GUI svn.r6725)
;
_chemical_name_systematic
;\
Trisodium tris(pyridine-2,6-dicarboxylato-\
\k^3^<i>O</i>^2^,<i>N</i>,<i>O</i>^6^)samarate(III)
tetradecahydrate
;
_chemical_name_common     ?
_chemical_formula_moiety     '3(Na +), C21 H9 N3 O12 Sm 3-, 14(H2 O)'
_chemical_formula_sum     'C21 H37 N3 Na3 O26 Sm'
_chemical_formula_iupac     'Na3 [Sm (C7 H3 N O4)3], 14H2 O'
_chemical_formula_weight     966.85
_chemical_melting_point     ?
_space_group_crystal_system     triclinic
_space_group_name_H-M_alt     'P -1'
_space_group_name_Hall     '-P 1'
loop_
    _space_group_symop_operation_xyz
    'x, y, z'
    '-x, -y, -z'
_cell_length_a     10.2674(10)
_cell_length_b     10.9688(10)
_cell_length_c     17.1570(16)
_cell_angle_alpha     73.835(3)
_cell_angle_beta     77.573(3)
_cell_angle_gamma     72.894(3)
_cell_volume     1754.9(3)
_cell_formula_units_Z     2
_cell_measurement_reflns_used     9982
_cell_measurement_theta_min     2.44
_cell_measurement_theta_max     33.22
_cell_measurement_temperature     100
_exptl_crystal_description     prism
_exptl_crystal_colour     colourless
_exptl_crystal_size_max     0.776
_exptl_crystal_size_mid     0.579
_exptl_crystal_size_min     0.264
_exptl_crystal_density_diffrn     1.830
_exptl_crystal_density_meas     ?
_exptl_crystal_density_method     ?
_exptl_crystal_F_000     974
_exptl_absorpt_coefficient_mu     1.814
_exptl_absorpt_correction_type     multi-scan
_exptl_absorpt_process_details
;
(SADABS; Bruker, 2019)
;
_exptl_absorpt_correction_T_min     0.6147
_exptl_absorpt_correction_T_max     0.7465
_diffrn_ambient_temperature     100
_diffrn_source     ?
_diffrn_radiation_type     MoK\a
_diffrn_radiation_wavelength     0.71073
_diffrn_measurement_device_type     'Bruker APEXII CCD'
_diffrn_measurement_method     '\f and \w scans'
_diffrn_detector_area_resol_mean     ?
_diffrn_reflns_number     107477
_diffrn_reflns_av_R_equivalents     0.0449
_diffrn_reflns_av_unetI/netI     0.0253
_diffrn_reflns_theta_min     1.996
_diffrn_reflns_theta_max     33.237
_diffrn_reflns_theta_full     25.242
_diffrn_measured_fraction_theta_max     0.998
_diffrn_measured_fraction_theta_full     0.999
_diffrn_reflns_limit_h_min     -15
_diffrn_reflns_limit_h_max     15
_diffrn_reflns_limit_k_min     -16
_diffrn_reflns_limit_k_max     16
_diffrn_reflns_limit_l_min     -26
_diffrn_reflns_limit_l_max     26
_refine_special_details     ?
_reflns_number_total     13465
_reflns_number_gt     12700
_reflns_threshold_expression     'I > 2\s(I)'
_refine_ls_structure_factor_coef     Fsqd
_refine_ls_matrix_type     full
_refine_ls_R_factor_all     0.0259
_refine_ls_R_factor_gt     0.0230
_refine_ls_wR_factor_gt     0.0570
_refine_ls_wR_factor_ref     0.0581
_refine_ls_goodness_of_fit_ref     1.110
_refine_ls_restrained_S_all     1.109
_refine_ls_number_reflns     13465
_refine_ls_number_parameters     574
_refine_ls_number_restraints     28
_refine_ls_hydrogen_treatment     mixed
_refine_ls_weighting_scheme     calc
_refine_ls_weighting_details
              'w=1/[\s^2^(Fo^2^)+(0.0210P)^2^+2.2772P] where P=(Fo^2^+2Fc^2^)/3'
_atom_sites_solution_hydrogens     mixed
_atom_sites_solution_primary     ?
_atom_sites_solution_secondary     ?
_refine_ls_shift/su_max     0.004
_refine_ls_shift/su_mean     0.000
_refine_diff_density_max     3.318
_refine_diff_density_min     -1.148
_refine_ls_extinction_method     none
_refine_ls_extinction_coef     .
loop_
    _atom_type_symbol
    _atom_type_description
    _atom_type_scat_dispersion_real
    _atom_type_scat_dispersion_imag
    _atom_type_scat_source
    'C' 'C' 0.0033 0.0016
                         'International Tables Vol C Tables 4.2.6.8 and 6.1.1.4'
    'H' 'H' 0.0000 0.0000
                         'International Tables Vol C Tables 4.2.6.8 and 6.1.1.4'
    'N' 'N' 0.0061 0.0033
                         'International Tables Vol C Tables 4.2.6.8 and 6.1.1.4'
    'Na' 'Na' 0.0362 0.0249
                         'International Tables Vol C Tables 4.2.6.8 and 6.1.1.4'
    'O' 'O' 0.0106 0.0060
                         'International Tables Vol C Tables 4.2.6.8 and 6.1.1.4'
    'Sm' 'Sm' -0.1638 3.4418
                         'International Tables Vol C Tables 4.2.6.8 and 6.1.1.4'
_computing_data_collection
;
APEX2 (Bruker, 2019)
;
_computing_cell_refinement
;
SAINT (Bruker, 2019)
;
_computing_data_reduction
;
SAINT (Bruker, 2019)
;
_computing_structure_solution
;
SHELXT (Sheldrick, 2015a)
;
_computing_structure_refinement
;
SHELXL (Sheldrick, 2015b)
;
_computing_molecular_graphics
;
Olex2 (Dolomanov <i>et al.</i>,  2009)
;
_computing_publication_material
;
publCIF (Westrip, 2010)
;
loop_
    _atom_site_type_symbol
    _atom_site_label
    _atom_site_fract_x
    _atom_site_fract_y
    _atom_site_fract_z
    _atom_site_U_iso_or_equiv
    _atom_site_adp_type
    _atom_site_calc_flag
    _atom_site_occupancy
    _atom_site_disorder_assembly
    _atom_site_disorder_group
    Sm Sm1 0.48815(2) 0.74844(2) 0.75088(2) 0.00321(2) Uani d 1 . .
    Na Na1 0.500000 0.500000 0.500000 0.00980(16) Uani d 1 . .
    Na Na2 0.50358(6) 0.25158(6) 0.75459(4) 0.00837(11) Uani d 1 . .
    Na Na3 0.14568(7) 1.30026(7) 0.74024(5) 0.01388(13) Uani d 1 . .
    Na Na4 0.500000 0.000000 1.000000 0.00854(16) Uani d 1 . .
    O O1 0.32228(11) 0.96519(11) 0.72600(7) 0.00735(19) Uani d 1 . .
    O O2 0.10717(12) 1.09223(11) 0.74353(8) 0.0111(2) Uani d 1 . .
    O O3 0.42909(11) 0.53805(11) 0.78804(7) 0.00775(19) Uani d 1 . .
    O O4 0.29239(12) 0.41204(11) 0.78682(8) 0.0117(2) Uani d 1 . .
    O O5 0.47032(11) 0.71148(11) 0.62035(7) 0.00748(19) Uani d 1 . .
    O O6 0.55858(13) 0.70498(12) 0.49004(7) 0.0109(2) Uani d 1 . .
    O O7 0.60619(11) 0.90222(11) 0.77079(7) 0.00738(19) Uani d 1 . .
    O O8 0.69830(11) 1.07466(11) 0.72233(7) 0.00862(19) Uani d 1 . .
    O O9 0.39263(11) -0.21216(11) 0.88660(7) 0.00830(19) Uani d 1 . .
    O O10 0.43084(12) -0.19347(12) 1.00559(7) 0.0103(2) Uani d 1 . .
    O O11 0.70788(11) -0.41510(11) 0.71542(7) 0.00843(19) Uani d 1 . .
    O O12 0.89428(11) -0.57662(11) 0.74960(7) 0.0100(2) Uani d 1 . .
    N N1 0.23451(12) 0.75259(12) 0.76118(8) 0.0053(2) Uani d 1 . .
    N N2 0.60933(13) 0.87570(12) 0.62274(8) 0.0055(2) Uani d 1 . .
    N N3 0.63346(13) -0.37902(12) 0.86490(8) 0.0059(2) Uani d 1 . .
    C C1 0.19098(15) 0.98546(14) 0.73974(9) 0.0061(2) Uani d 1 . .
    C C2 0.13830(14) 0.86619(14) 0.75074(9) 0.0065(2) Uani d 1 . .
    C C3 0.00166(16) 0.87325(16) 0.74916(11) 0.0123(3) Uani d 1 . .
    H H3 -0.063565 0.953392 0.742608 0.015 Uiso calc 1 . .
    C C4 -0.03531(17) 0.75749(17) 0.75761(13) 0.0169(3) Uani d 1 . .
    H H4 -0.125743 0.759170 0.755871 0.020 Uiso calc 1 . .
    C C5 0.06437(16) 0.63935(16) 0.76868(12) 0.0132(3) Uani d 1 . .
    H H5 0.042040 0.560674 0.774643 0.016 Uiso calc 1 . .
    C C6 0.19804(14) 0.64151(14) 0.77064(9) 0.0065(2) Uani d 1 . .
    C C7 0.31407(15) 0.51924(14) 0.78274(9) 0.0066(2) Uani d 1 . .
    C C8 0.54421(15) 0.74740(14) 0.55205(9) 0.0065(2) Uani d 1 . .
    C C9 0.61918(15) 0.84837(14) 0.55005(9) 0.0063(2) Uani d 1 . .
    C C10 0.69509(17) 0.90667(16) 0.47973(10) 0.0110(3) Uani d 1 . .
    H H10 0.702967 0.884285 0.430172 0.013 Uiso calc 1 . .
    C C11 0.75889(19) 0.99887(18) 0.48485(10) 0.0141(3) Uani d 1 . .
    H H11 0.809417 1.039876 0.438477 0.017 Uiso calc 1 . .
    C C12 0.74666(17) 1.02945(16) 0.55983(10) 0.0114(3) Uani d 1 . .
    H H12 0.787242 1.092062 0.564500 0.014 Uiso calc 1 . .
    C C13 0.67220(15) 0.96399(14) 0.62765(9) 0.0062(2) Uani d 1 . .
    C C14 0.65829(14) 0.98425(14) 0.71282(9) 0.0059(2) Uani d 1 . .
    C C15 0.46267(15) -0.24388(14) 0.94523(9) 0.0068(2) Uani d 1 . .
    C C16 0.59566(15) -0.34874(15) 0.93826(9) 0.0072(2) Uani d 1 . .
    C C17 0.67366(17) -0.40708(17) 1.00180(10) 0.0134(3) Uani d 1 . .
    H H17 0.646641 -0.382103 1.051571 0.016 Uiso calc 1 . .
    C C18 0.79362(18) -0.50416(19) 0.98895(11) 0.0167(3) Uani d 1 . .
    H H18 0.847093 -0.546644 1.030714 0.020 Uiso calc 1 . .
    C C19 0.83254(16) -0.53684(17) 0.91333(10) 0.0122(3) Uani d 1 . .
    H H19 0.911577 -0.602159 0.903756 0.015 Uiso calc 1 . .
    C C20 0.75090(15) -0.46988(14) 0.85216(9) 0.0066(2) Uani d 1 . .
    C C21 0.78861(15) -0.49090(14) 0.76585(9) 0.0068(2) Uani d 1 . .
    O O1W 0.04883(15) 1.24786(15) 1.03199(9) 0.0206(3) Uani d 1 . .
    H H1WA -0.008(2) 1.201(2) 1.0422(18) 0.031 Uiso d 1 . .
    H H1WB 0.1197(19) 1.203(2) 1.0544(16) 0.031 Uiso d 1 . .
    O O2W 0.14195(14) 1.18981(14) 0.88110(9) 0.0173(2) Uani d 1 . .
    H H2WA 0.122(3) 1.1150(15) 0.8944(17) 0.026 Uiso d 1 . .
    H H2WB 0.114(3) 1.223(3) 0.9238(11) 0.026 Uiso d 1 . .
    O O3W 0.13440(13) 1.42018(13) 0.60105(9) 0.0175(3) Uani d 1 . .
    H H3WA 0.190(2) 1.467(2) 0.5968(17) 0.026 Uiso d 1 . .
    H H3WB 0.0554(15) 1.470(2) 0.5944(17) 0.026 Uiso d 1 . .
    O O4W 0.28586(13) 0.60772(13) 0.57011(8) 0.0153(2) Uani d 1 . .
    H H4WA 0.221(2) 0.665(2) 0.5476(15) 0.023 Uiso d 1 . .
    H H4WB 0.331(2) 0.644(2) 0.5892(15) 0.023 Uiso d 1 . .
    O O5W 0.05492(16) 0.76417(16) 0.50456(10) 0.0248(3) Uani d 1 . .
    H H5WA -0.011(2) 0.728(3) 0.5275(18) 0.037 Uiso d 1 . .
    H H5WB 0.078(3) 0.751(3) 0.4552(9) 0.037 Uiso d 1 . .
    O O6W 0.16147(15) 0.72091(14) 0.34836(9) 0.0194(3) Uani d 1 . .
    H H6WA 0.133(3) 0.686(3) 0.3180(15) 0.029 Uiso d 1 . .
    H H6WB 0.179(3) 0.7923(17) 0.3158(14) 0.029 Uiso d 1 . .
    O O7W 0.42934(13) 0.58120(12) 0.36593(8) 0.0119(2) Uani d 1 . .
    H H7WA 0.3439(11) 0.614(2) 0.3659(16) 0.018 Uiso d 1 . .
    H H7WB 0.444(3) 0.5135(17) 0.3476(15) 0.018 Uiso d 1 . .
    O O8W 0.62364(12) 0.31062(11) 0.83406(7) 0.0097(2) Uani d 1 . .
    H H8WA 0.597(2) 0.276(2) 0.8833(7) 0.015 Uiso d 1 . .
    H H8WB 0.569(2) 0.3851(13) 0.8228(15) 0.015 Uiso d 1 . .
    O O9W 0.37670(12) 0.20510(11) 0.67876(7) 0.00911(19) Uani d 1 . .
    H H9WA 0.391(2) 0.233(2) 0.6273(6) 0.014 Uiso d 1 . .
    H H9WB 0.365(2) 0.1282(13) 0.6909(15) 0.014 Uiso d 1 . .
    O O10W 0.42198(12) 0.09077(12) 0.86809(7) 0.0103(2) Uani d 1 . .
    H H10A 0.3359(10) 0.122(2) 0.8710(15) 0.016 Uiso d 1 . .
    H H10B 0.442(3) 0.0245(17) 0.8480(14) 0.016 Uiso d 1 . .
    O O11W 0.12847(13) -0.08265(14) 0.95098(9) 0.0170(2) Uani d 1 . .
    H H11A 0.2100(14) -0.117(3) 0.9312(16) 0.025 Uiso d 1 . .
    H H11B 0.132(3) -0.091(3) 1.0010(7) 0.025 Uiso d 1 . .
    O O12W 0.13612(13) -0.11638(14) 1.12813(9) 0.0168(2) Uani d 1 . .
    H H12A 0.0624(18) -0.111(3) 1.1623(13) 0.025 Uiso d 1 . .
    H H12B 0.187(2) -0.1918(15) 1.1490(16) 0.025 Uiso d 1 . .
    O O13W 0.71107(12) -0.07398(12) 0.91019(7) 0.0118(2) Uani d 1 . .
    H H13A 0.751(2) -0.0124(18) 0.8938(15) 0.018 Uiso d 1 . .
    H H13B 0.688(3) -0.077(2) 0.8664(10) 0.018 Uiso d 1 . .
    O O14W 0.87868(14) -0.40551(14) 0.56379(8) 0.0173(2) Uani d 1 . .
    H H14A 0.820(2) -0.413(3) 0.6072(11) 0.026 Uiso d 1 . .
    H H14B 0.849(3) -0.412(3) 0.5230(12) 0.026 Uiso d 1 . .
loop_
    _atom_site_aniso_label
    _atom_site_aniso_U_11
    _atom_site_aniso_U_22
    _atom_site_aniso_U_33
    _atom_site_aniso_U_12
    _atom_site_aniso_U_13
    _atom_site_aniso_U_23
    Sm1 0.00305(3) 0.00300(3) 0.00357(3) -0.00045(2) -0.00041(2) -0.00111(2)
    Na1 0.0114(4) 0.0097(4) 0.0094(4) -0.0041(3) -0.0013(3) -0.0026(3)
    Na2 0.0084(3) 0.0083(3) 0.0095(3) -0.0017(2) -0.0021(2) -0.0035(2)
    Na3 0.0141(3) 0.0118(3) 0.0153(3) -0.0031(2) -0.0016(3) -0.0031(3)
    Na4 0.0096(4) 0.0086(4) 0.0074(4) -0.0014(3) -0.0015(3) -0.0024(3)
    O1 0.0053(4) 0.0053(4) 0.0107(5) -0.0013(3) -0.0009(4) -0.0009(4)
    O2 0.0087(5) 0.0051(5) 0.0181(6) 0.0005(4) -0.0007(4) -0.0038(4)
    O3 0.0057(4) 0.0051(4) 0.0116(5) -0.0010(3) -0.0013(4) -0.0008(4)
    O4 0.0104(5) 0.0048(5) 0.0199(6) -0.0029(4) 0.0004(4) -0.0039(4)
    O5 0.0089(4) 0.0099(5) 0.0054(4) -0.0053(4) 0.0004(4) -0.0025(4)
    O6 0.0172(5) 0.0126(5) 0.0061(5) -0.0080(4) 0.0004(4) -0.0041(4)
    O7 0.0092(5) 0.0075(5) 0.0064(5) -0.0036(4) -0.0016(4) -0.0013(4)
    O8 0.0089(5) 0.0072(5) 0.0121(5) -0.0031(4) -0.0019(4) -0.0044(4)
    O9 0.0072(4) 0.0106(5) 0.0060(5) 0.0009(4) -0.0017(4) -0.0031(4)
    O10 0.0138(5) 0.0098(5) 0.0069(5) -0.0004(4) -0.0012(4) -0.0043(4)
    O11 0.0069(4) 0.0097(5) 0.0071(5) 0.0006(4) -0.0012(4) -0.0020(4)
    O12 0.0064(4) 0.0098(5) 0.0127(5) 0.0014(4) -0.0005(4) -0.0052(4)
    N1 0.0051(5) 0.0045(5) 0.0060(5) -0.0007(4) -0.0003(4) -0.0014(4)
    N2 0.0059(5) 0.0047(5) 0.0061(5) -0.0016(4) -0.0009(4) -0.0015(4)
    N3 0.0060(5) 0.0049(5) 0.0064(5) -0.0010(4) -0.0007(4) -0.0014(4)
    C1 0.0065(6) 0.0045(6) 0.0070(6) -0.0012(4) -0.0011(4) -0.0008(5)
    C2 0.0053(5) 0.0054(6) 0.0085(6) -0.0009(4) -0.0007(4) -0.0017(5)
    C3 0.0053(6) 0.0076(6) 0.0239(8) 0.0002(5) -0.0031(5) -0.0048(6)
    C4 0.0070(6) 0.0100(7) 0.0358(10) -0.0024(5) -0.0046(6) -0.0071(7)
    C5 0.0068(6) 0.0081(7) 0.0260(9) -0.0025(5) -0.0019(6) -0.0057(6)
    C6 0.0054(5) 0.0050(6) 0.0092(6) -0.0015(4) 0.0006(4) -0.0028(5)
    C7 0.0059(5) 0.0052(6) 0.0079(6) -0.0008(4) 0.0006(4) -0.0018(5)
    C8 0.0075(6) 0.0065(6) 0.0060(6) -0.0022(5) -0.0012(4) -0.0015(5)
    C9 0.0074(6) 0.0062(6) 0.0056(6) -0.0023(5) -0.0011(4) -0.0010(5)
    C10 0.0148(7) 0.0134(7) 0.0070(6) -0.0086(6) 0.0001(5) -0.0018(5)
    C11 0.0204(8) 0.0174(8) 0.0077(7) -0.0131(6) 0.0019(6) -0.0017(6)
    C12 0.0151(7) 0.0125(7) 0.0093(6) -0.0099(6) 0.0002(5) -0.0016(5)
    C13 0.0067(5) 0.0054(6) 0.0070(6) -0.0022(4) -0.0013(4) -0.0011(5)
    C14 0.0037(5) 0.0055(6) 0.0091(6) -0.0001(4) -0.0022(4) -0.0026(5)
    C15 0.0079(6) 0.0062(6) 0.0054(6) -0.0018(5) 0.0003(4) -0.0010(5)
    C16 0.0074(6) 0.0071(6) 0.0067(6) -0.0004(5) -0.0022(5) -0.0014(5)
    C17 0.0128(7) 0.0162(7) 0.0085(7) 0.0035(6) -0.0050(5) -0.0033(6)
    C18 0.0136(7) 0.0210(8) 0.0108(7) 0.0062(6) -0.0072(6) -0.0033(6)
    C19 0.0091(6) 0.0129(7) 0.0110(7) 0.0038(5) -0.0041(5) -0.0023(5)
    C20 0.0061(5) 0.0057(6) 0.0073(6) -0.0007(4) -0.0015(4) -0.0011(5)
    C21 0.0051(5) 0.0067(6) 0.0087(6) -0.0016(4) 0.0003(5) -0.0029(5)
    O1W 0.0154(6) 0.0214(7) 0.0224(7) 0.0007(5) -0.0086(5) -0.0020(5)
    O2W 0.0145(6) 0.0194(6) 0.0200(6) -0.0046(5) -0.0026(5) -0.0076(5)
    O3W 0.0104(5) 0.0145(6) 0.0238(7) -0.0024(4) 0.0002(5) -0.0012(5)
    O4W 0.0120(5) 0.0174(6) 0.0193(6) -0.0056(5) -0.0020(4) -0.0070(5)
    O5W 0.0208(7) 0.0254(8) 0.0269(8) -0.0074(6) -0.0052(6) -0.0008(6)
    O6W 0.0188(6) 0.0178(6) 0.0235(7) -0.0049(5) -0.0067(5) -0.0045(5)
    O7W 0.0143(5) 0.0099(5) 0.0121(5) -0.0025(4) -0.0024(4) -0.0040(4)
    O8W 0.0101(5) 0.0073(5) 0.0109(5) -0.0004(4) -0.0035(4) -0.0010(4)
    O9W 0.0127(5) 0.0082(5) 0.0078(5) -0.0047(4) -0.0021(4) -0.0014(4)
    O10W 0.0105(5) 0.0090(5) 0.0102(5) 0.0008(4) -0.0025(4) -0.0027(4)
    O11W 0.0093(5) 0.0195(6) 0.0188(6) 0.0020(5) -0.0015(5) -0.0056(5)
    O12W 0.0098(5) 0.0183(6) 0.0216(7) -0.0027(5) 0.0017(5) -0.0076(5)
    O13W 0.0107(5) 0.0146(6) 0.0096(5) -0.0023(4) -0.0026(4) -0.0023(4)
    O14W 0.0132(6) 0.0215(6) 0.0118(6) -0.0012(5) -0.0001(4) -0.0002(5)
_geom_special_details
;
 All esds (except the esd in the dihedral angle between two l.s. planes)
 are estimated using the full covariance matrix.  The cell esds are taken
 into account individually in the estimation of esds in distances, angles
 and torsion angles; correlations between esds in cell parameters are only
 used when they are defined by crystal symmetry.  An approximate (isotropic)
 treatment of cell esds is used for estimating esds involving l.s. planes.
;
loop_
    _geom_bond_atom_site_label_1
    _geom_bond_atom_site_label_2
    _geom_bond_site_symmetry_2
    _geom_bond_distance
    _geom_bond_publ_flag
    Sm1 O1 . 2.4700(11) ?
    Sm1 O3 . 2.4367(11) ?
    Sm1 O5 . 2.4371(11) ?
    Sm1 O7 . 2.4764(11) ?
    Sm1 O9 1_565 2.4288(11) ?
    Sm1 O11 1_565 2.5128(11) ?
    Sm1 N1 . 2.5597(12) ?
    Sm1 N2 . 2.5428(12) ?
    Sm1 N3 1_565 2.5522(13) ?
    Na1 O6 2_666 2.4461(12) ?
    Na1 O6 . 2.4461(12) ?
    Na1 O4W . 2.4087(13) ?
    Na1 O4W 2_666 2.4087(13) ?
    Na1 H4WB . 2.54(3) ?
    Na1 O7W 2_666 2.4100(13) ?
    Na1 O7W . 2.4100(13) ?
    Na2 Na3 1_545 3.6071(10) ?
    Na2 O4 . 2.4261(13) ?
    Na2 O8 1_545 2.4308(13) ?
    Na2 C7 . 3.1086(16) ?
    Na2 C14 1_545 3.0944(16) ?
    Na2 O7W 2_666 2.4764(14) ?
    Na2 O8W . 2.3415(13) ?
    Na2 H8WB . 2.41(2) ?
    Na2 O9W . 2.2670(13) ?
    Na2 O10W . 2.4208(14) ?
    Na3 O2 . 2.4117(14) ?
    Na3 O4 1_565 2.5614(14) ?
    Na3 O12 1_475 2.5306(13) ?
    Na3 O2W . 2.3805(16) ?
    Na3 O3W . 2.3931(16) ?
    Na3 H3WA . 2.66(3) ?
    Na3 O9W 1_565 2.4307(14) ?
    Na4 O10 . 2.4001(12) ?
    Na4 O10 2_657 2.4001(12) ?
    Na4 O10W 2_657 2.4107(12) ?
    Na4 O10W . 2.4107(12) ?
    Na4 O13W 2_657 2.4400(12) ?
    Na4 O13W . 2.4400(12) ?
    O1 C1 . 1.2800(17) ?
    O2 C1 . 1.2416(18) ?
    O3 C7 . 1.2828(17) ?
    O4 C7 . 1.2404(18) ?
    O5 C8 . 1.2806(18) ?
    O6 C8 . 1.2401(18) ?
    O7 C14 . 1.2810(18) ?
    O8 C14 . 1.2399(17) ?
    O9 C15 . 1.2724(18) ?
    O10 C15 . 1.2458(18) ?
    O11 C21 . 1.2766(18) ?
    O12 C21 . 1.2468(18) ?
    N1 C2 . 1.3372(19) ?
    N1 C6 . 1.3354(18) ?
    N2 C9 . 1.3386(19) ?
    N2 C13 . 1.3409(18) ?
    N3 C16 . 1.3387(19) ?
    N3 C20 . 1.3400(19) ?
    C1 C2 . 1.508(2) ?
    C2 C3 . 1.388(2) ?
    C3 H3 . 0.9300 ?
    C3 C4 . 1.391(2) ?
    C4 H4 . 0.9300 ?
    C4 C5 . 1.389(2) ?
    C5 H5 . 0.9300 ?
    C5 C6 . 1.387(2) ?
    C6 C7 . 1.507(2) ?
    C8 C9 . 1.513(2) ?
    C9 C10 . 1.389(2) ?
    C10 H10 . 0.9300 ?
    C10 C11 . 1.387(2) ?
    C11 H11 . 0.9300 ?
    C11 C12 . 1.389(2) ?
    C12 H12 . 0.9300 ?
    C12 C13 . 1.389(2) ?
    C13 C14 . 1.509(2) ?
    C15 C16 . 1.511(2) ?
    C16 C17 . 1.387(2) ?
    C17 H17 . 0.9300 ?
    C17 C18 . 1.393(2) ?
    C18 H18 . 0.9300 ?
    C18 C19 . 1.387(2) ?
    C19 H19 . 0.9300 ?
    C19 C20 . 1.389(2) ?
    C20 C21 . 1.512(2) ?
    O1W H1WA . 0.852(10) ?
    O1W H1WB . 0.850(10) ?
    O2W H2WA . 0.861(10) ?
    O2W H2WB . 0.862(10) ?
    O3W H3WA . 0.847(10) ?
    O3W H3WB . 0.846(10) ?
    O4W H4WA . 0.849(10) ?
    O4W H4WB . 0.847(10) ?
    O5W H5WA . 0.852(10) ?
    O5W H5WB . 0.871(10) ?
    O6W H6WA . 0.862(10) ?
    O6W H6WB . 0.867(10) ?
    O7W H7WA . 0.844(10) ?
    O7W H7WB . 0.847(10) ?
    O8W H8WA . 0.844(9) ?
    O8W H8WB . 0.844(9) ?
    O9W H9WA . 0.846(9) ?
    O9W H9WB . 0.848(9) ?
    O10W H10A . 0.845(10) ?
    O10W H10B . 0.843(10) ?
    O11W H11A . 0.848(10) ?
    O11W H11B . 0.846(10) ?
    O12W H12A . 0.849(10) ?
    O12W H12B . 0.862(10) ?
    O13W H13A . 0.845(10) ?
    O13W H13B . 0.846(10) ?
    O14W H14A . 0.852(10) ?
    O14W H14B . 0.846(10) ?
loop_
    _geom_angle_atom_site_label_1
    _geom_angle_atom_site_label_2
    _geom_angle_atom_site_label_3
    _geom_angle_site_symmetry_1
    _geom_angle_site_symmetry_3
    _geom_angle
    _geom_angle_publ_flag
    O1 Sm1 O7 . . 74.91(4) ?
    O1 Sm1 O11 . 1_565 153.30(4) ?
    O1 Sm1 N1 . . 62.60(4) ?
    O1 Sm1 N2 . . 77.31(4) ?
    O1 Sm1 N3 . 1_565 133.62(4) ?
    O3 Sm1 O1 . . 125.28(4) ?
    O3 Sm1 O5 . . 75.87(4) ?
    O3 Sm1 O7 . . 152.08(4) ?
    O3 Sm1 O11 . 1_565 74.52(4) ?
    O3 Sm1 N1 . . 62.70(4) ?
    O3 Sm1 N2 . . 134.63(4) ?
    O3 Sm1 N3 . 1_565 78.41(4) ?
    O5 Sm1 O1 . . 92.07(4) ?
    O5 Sm1 O7 . . 126.55(4) ?
    O5 Sm1 O11 . 1_565 74.58(4) ?
    O5 Sm1 N1 . . 75.42(4) ?
    O5 Sm1 N2 . . 63.44(4) ?
    O5 Sm1 N3 . 1_565 134.19(4) ?
    O7 Sm1 O11 . 1_565 94.32(4) ?
    O7 Sm1 N1 . . 133.37(4) ?
    O7 Sm1 N2 . . 63.14(4) ?
    O7 Sm1 N3 . 1_565 73.78(4) ?
    O9 Sm1 O1 1_565 . 75.25(4) ?
    O9 Sm1 O3 1_565 . 91.81(4) ?
    O9 Sm1 O5 1_565 . 152.88(4) ?
    O9 Sm1 O7 1_565 . 73.85(4) ?
    O9 Sm1 O11 1_565 1_565 125.88(4) ?
    O9 Sm1 N1 1_565 . 77.46(4) ?
    O9 Sm1 N2 1_565 . 133.52(4) ?
    O9 Sm1 N3 1_565 1_565 63.72(4) ?
    O11 Sm1 N1 1_565 . 132.31(4) ?
    O11 Sm1 N2 1_565 . 76.04(4) ?
    O11 Sm1 N3 1_565 1_565 62.28(4) ?
    N2 Sm1 N1 . . 120.44(4) ?
    N2 Sm1 N3 . 1_565 116.16(4) ?
    N3 Sm1 N1 1_565 . 123.40(4) ?
    O6 Na1 O6 2_666 . 180.00(5) ?
    O6 Na1 H4WB 2_666 . 113.8(4) ?
    O6 Na1 H4WB . . 66.2(4) ?
    O4W Na1 O6 2_666 . 97.97(4) ?
    O4W Na1 O6 . 2_666 97.97(4) ?
    O4W Na1 O6 2_666 2_666 82.03(4) ?
    O4W Na1 O6 . . 82.03(4) ?
    O4W Na1 O4W . 2_666 180.0 ?
    O4W Na1 H4WB . . 19.5(3) ?
    O4W Na1 H4WB 2_666 . 160.5(3) ?
    O4W Na1 O7W 2_666 . 85.01(4) ?
    O4W Na1 O7W . 2_666 85.01(4) ?
    O4W Na1 O7W . . 94.99(4) ?
    O4W Na1 O7W 2_666 2_666 94.99(4) ?
    O7W Na1 O6 2_666 2_666 91.13(4) ?
    O7W Na1 O6 2_666 . 88.87(4) ?
    O7W Na1 O6 . . 91.13(4) ?
    O7W Na1 O6 . 2_666 88.87(4) ?
    O7W Na1 H4WB 2_666 . 74.3(5) ?
    O7W Na1 H4WB . . 105.7(5) ?
    O7W Na1 O7W . 2_666 180.0 ?
    Na3 Na2 H8WB 1_545 . 119.8(4) ?
    O4 Na2 Na3 . 1_545 45.18(3) ?
    O4 Na2 O8 . 1_545 173.35(5) ?
    O4 Na2 C7 . . 21.74(4) ?
    O4 Na2 C14 . 1_545 151.35(4) ?
    O4 Na2 O7W . 2_666 89.10(5) ?
    O4 Na2 H8WB . . 75.0(4) ?
    O8 Na2 Na3 1_545 1_545 128.45(4) ?
    O8 Na2 C7 1_545 . 164.79(4) ?
    O8 Na2 C14 1_545 1_545 22.02(4) ?
    O8 Na2 O7W 1_545 2_666 94.67(5) ?
    O8 Na2 H8WB 1_545 . 111.1(4) ?
    C7 Na2 Na3 . 1_545 65.15(3) ?
    C7 Na2 H8WB . . 57.5(3) ?
    C14 Na2 Na3 1_545 1_545 106.82(3) ?
    C14 Na2 C7 1_545 . 171.39(4) ?
    C14 Na2 H8WB 1_545 . 131.1(3) ?
    O7W Na2 Na3 2_666 1_545 101.31(4) ?
    O7W Na2 C7 2_666 . 74.28(4) ?
    O7W Na2 C14 2_666 1_545 105.37(5) ?
    O7W Na2 H8WB 2_666 . 80.2(5) ?
    O8W Na2 Na3 . 1_545 135.37(4) ?
    O8W Na2 O4 . . 92.78(5) ?
    O8W Na2 O8 . 1_545 92.68(5) ?
    O8W Na2 C7 . . 77.19(4) ?
    O8W Na2 C14 . 1_545 111.41(4) ?
    O8W Na2 O7W . 2_666 90.09(5) ?
    O8W Na2 H8WB . . 20.4(3) ?
    O8W Na2 O10W . . 93.71(5) ?
    O9W Na2 Na3 . 1_545 41.54(3) ?
    O9W Na2 O4 . . 83.79(5) ?
    O9W Na2 O8 . 1_545 90.77(5) ?
    O9W Na2 C7 . . 99.36(5) ?
    O9W Na2 C14 . 1_545 72.04(4) ?
    O9W Na2 O7W . 2_666 89.31(5) ?
    O9W Na2 O8W . . 176.53(5) ?
    O9W Na2 H8WB . . 156.3(3) ?
    O9W Na2 O10W . . 86.76(5) ?
    O10W Na2 Na3 . 1_545 74.40(3) ?
    O10W Na2 O4 . . 88.49(5) ?
    O10W Na2 O8 . 1_545 87.38(4) ?
    O10W Na2 C7 . . 104.39(4) ?
    O10W Na2 C14 . 1_545 75.29(4) ?
    O10W Na2 O7W . 2_666 175.59(5) ?
    O10W Na2 H8WB . . 102.7(5) ?
    Na2 Na3 H3WA 1_565 . 86.7(4) ?
    O2 Na3 Na2 . 1_565 108.54(4) ?
    O2 Na3 O4 . 1_565 144.68(5) ?
    O2 Na3 O12 . 1_475 95.66(5) ?
    O2 Na3 H3WA . . 119.8(4) ?
    O2 Na3 O9W . 1_565 83.28(4) ?
    O4 Na3 Na2 1_565 1_565 42.21(3) ?
    O4 Na3 H3WA 1_565 . 83.5(3) ?
    O12 Na3 Na2 1_475 1_565 154.56(4) ?
    O12 Na3 O4 1_475 1_565 112.43(5) ?
    O12 Na3 H3WA 1_475 . 88.0(6) ?
    O2W Na3 Na2 . 1_565 81.53(4) ?
    O2W Na3 O2 . . 76.69(5) ?
    O2W Na3 O4 . 1_565 78.94(5) ?
    O2W Na3 O12 . 1_475 97.00(5) ?
    O2W Na3 O3W . . 176.16(6) ?
    O2W Na3 H3WA . . 162.4(4) ?
    O2W Na3 O9W . 1_565 103.12(5) ?
    O3W Na3 Na2 . 1_565 101.53(4) ?
    O3W Na3 O2 . . 104.30(5) ?
    O3W Na3 O4 . 1_565 101.73(5) ?
    O3W Na3 O12 . 1_475 79.24(5) ?
    O3W Na3 H3WA . . 18.3(3) ?
    O3W Na3 O9W . 1_565 80.70(5) ?
    O9W Na3 Na2 1_565 1_565 38.20(3) ?
    O9W Na3 O4 1_565 1_565 77.79(4) ?
    O9W Na3 O12 1_565 1_475 158.99(5) ?
    O9W Na3 H3WA 1_565 . 74.6(6) ?
    O10 Na4 O10 2_657 . 180.00(6) ?
    O10 Na4 O10W . 2_657 92.22(4) ?
    O10 Na4 O10W . . 87.78(4) ?
    O10 Na4 O10W 2_657 . 92.22(4) ?
    O10 Na4 O10W 2_657 2_657 87.78(4) ?
    O10 Na4 O13W 2_657 2_657 89.80(4) ?
    O10 Na4 O13W . . 89.80(4) ?
    O10 Na4 O13W 2_657 . 90.20(4) ?
    O10 Na4 O13W . 2_657 90.20(4) ?
    O10W Na4 O10W 2_657 . 180.0 ?
    O10W Na4 O13W . . 79.58(4) ?
    O10W Na4 O13W . 2_657 100.42(4) ?
    O10W Na4 O13W 2_657 2_657 79.58(4) ?
    O10W Na4 O13W 2_657 . 100.42(4) ?
    O13W Na4 O13W 2_657 . 180.0 ?
    C1 O1 Sm1 . . 125.52(9) ?
    C1 O2 Na3 . . 130.03(10) ?
    C7 O3 Sm1 . . 126.16(9) ?
    Na2 O4 Na3 . 1_545 92.60(5) ?
    C7 O4 Na2 . . 111.84(10) ?
    C7 O4 Na3 . 1_545 144.16(11) ?
    C8 O5 Sm1 . . 124.80(9) ?
    C8 O6 Na1 . . 120.67(10) ?
    C14 O7 Sm1 . . 124.81(9) ?
    C14 O8 Na2 . 1_565 110.69(9) ?
    C15 O9 Sm1 . 1_545 123.86(10) ?
    C15 O10 Na4 . . 120.46(10) ?
    C21 O11 Sm1 . 1_545 125.58(10) ?
    C21 O12 Na3 . 1_635 157.96(10) ?
    C2 N1 Sm1 . . 120.78(9) ?
    C6 N1 Sm1 . . 120.08(9) ?
    C6 N1 C2 . . 118.93(12) ?
    C9 N2 Sm1 . . 119.93(9) ?
    C9 N2 C13 . . 119.10(13) ?
    C13 N2 Sm1 . . 120.81(10) ?
    C16 N3 Sm1 . 1_545 118.99(10) ?
    C16 N3 C20 . . 118.90(13) ?
    C20 N3 Sm1 . 1_545 121.98(10) ?
    O1 C1 C2 . . 114.80(13) ?
    O2 C1 O1 . . 125.97(14) ?
    O2 C1 C2 . . 119.22(13) ?
    N1 C2 C1 . . 114.50(12) ?
    N1 C2 C3 . . 122.49(14) ?
    C3 C2 C1 . . 123.00(13) ?
    C2 C3 H3 . . 120.8 ?
    C2 C3 C4 . . 118.35(14) ?
    C4 C3 H3 . . 120.8 ?
    C3 C4 H4 . . 120.4 ?
    C5 C4 C3 . . 119.25(15) ?
    C5 C4 H4 . . 120.4 ?
    C4 C5 H5 . . 120.8 ?
    C6 C5 C4 . . 118.42(14) ?
    C6 C5 H5 . . 120.8 ?
    N1 C6 C5 . . 122.55(14) ?
    N1 C6 C7 . . 114.55(12) ?
    C5 C6 C7 . . 122.90(13) ?
    O3 C7 Na2 . . 81.93(8) ?
    O3 C7 C6 . . 114.75(12) ?
    O4 C7 Na2 . . 46.42(8) ?
    O4 C7 O3 . . 125.91(14) ?
    O4 C7 C6 . . 119.34(13) ?
    C6 C7 Na2 . . 157.60(10) ?
    O5 C8 C9 . . 115.43(13) ?
    O6 C8 O5 . . 125.08(14) ?
    O6 C8 C9 . . 119.48(13) ?
    N2 C9 C8 . . 114.36(12) ?
    N2 C9 C10 . . 121.99(13) ?
    C10 C9 C8 . . 123.64(13) ?
    C9 C10 H10 . . 120.6 ?
    C11 C10 C9 . . 118.75(15) ?
    C11 C10 H10 . . 120.6 ?
    C10 C11 H11 . . 120.3 ?
    C10 C11 C12 . . 119.43(15) ?
    C12 C11 H11 . . 120.3 ?
    C11 C12 H12 . . 120.9 ?
    C13 C12 C11 . . 118.19(14) ?
    C13 C12 H12 . . 120.9 ?
    N2 C13 C12 . . 122.50(14) ?
    N2 C13 C14 . . 114.75(12) ?
    C12 C13 C14 . . 122.74(13) ?
    O7 C14 Na2 . 1_565 103.23(9) ?
    O7 C14 C13 . . 115.40(12) ?
    O8 C14 Na2 . 1_565 47.30(7) ?
    O8 C14 O7 . . 125.03(14) ?
    O8 C14 C13 . . 119.55(13) ?
    C13 C14 Na2 . 1_565 121.13(9) ?
    O9 C15 C16 . . 116.08(13) ?
    O10 C15 O9 . . 124.98(14) ?
    O10 C15 C16 . . 118.92(13) ?
    N3 C16 C15 . . 114.28(13) ?
    N3 C16 C17 . . 122.66(14) ?
    C17 C16 C15 . . 123.05(14) ?
    C16 C17 H17 . . 120.9 ?
    C16 C17 C18 . . 118.15(15) ?
    C18 C17 H17 . . 120.9 ?
    C17 C18 H18 . . 120.3 ?
    C19 C18 C17 . . 119.40(15) ?
    C19 C18 H18 . . 120.3 ?
    C18 C19 H19 . . 120.7 ?
    C18 C19 C20 . . 118.56(15) ?
    C20 C19 H19 . . 120.7 ?
    N3 C20 C19 . . 122.26(14) ?
    N3 C20 C21 . . 114.72(12) ?
    C19 C20 C21 . . 123.01(13) ?
    O11 C21 C20 . . 115.27(13) ?
    O12 C21 O11 . . 126.00(14) ?
    O12 C21 C20 . . 118.71(13) ?
    H1WA O1W H1WB . . 109(3) ?
    Na3 O2W H2WA . . 116.0(19) ?
    Na3 O2W H2WB . . 128.6(19) ?
    H2WA O2W H2WB . . 107(3) ?
    Na3 O3W H3WA . . 99.2(19) ?
    Na3 O3W H3WB . . 112.4(19) ?
    H3WA O3W H3WB . . 109(3) ?
    Na1 O4W H4WA . . 126.1(18) ?
    Na1 O4W H4WB . . 88.8(18) ?
    H4WA O4W H4WB . . 110(3) ?
    H5WA O5W H5WB . . 107(3) ?
    H6WA O6W H6WB . . 104(3) ?
    Na1 O7W Na2 . 2_666 131.75(5) ?
    Na1 O7W H7WA . . 114.8(18) ?
    Na1 O7W H7WB . . 104.9(18) ?
    Na2 O7W H7WA 2_666 . 94.6(18) ?
    Na2 O7W H7WB 2_666 . 104.5(18) ?
    H7WA O7W H7WB . . 103(2) ?
    Na2 O8W H8WA . . 106.0(17) ?
    Na2 O8W H8WB . . 84.7(17) ?
    H8WA O8W H8WB . . 106(2) ?
    Na2 O9W Na3 . 1_545 100.26(5) ?
    Na2 O9W H9WA . . 117.2(17) ?
    Na2 O9W H9WB . . 118.1(17) ?
    Na3 O9W H9WA 1_545 . 113.2(17) ?
    Na3 O9W H9WB 1_545 . 94.1(17) ?
    H9WA O9W H9WB . . 111(2) ?
    Na2 O10W H10A . . 101.1(17) ?
    Na2 O10W H10B . . 102.4(17) ?
    Na4 O10W Na2 . . 128.07(5) ?
    Na4 O10W H10A . . 113.7(17) ?
    Na4 O10W H10B . . 102.6(17) ?
    H10A O10W H10B . . 107(2) ?
    H11A O11W H11B . . 105(3) ?
    H12A O12W H12B . . 103(3) ?
    Na4 O13W H13A . . 107.4(17) ?
    Na4 O13W H13B . . 107.5(17) ?
    H13A O13W H13B . . 102(2) ?
    H14A O14W H14B . . 112(3) ?
loop_
    _geom_torsion_atom_site_label_1
    _geom_torsion_atom_site_label_2
    _geom_torsion_atom_site_label_3
    _geom_torsion_atom_site_label_4
    _geom_torsion_site_symmetry_1
    _geom_torsion_site_symmetry_2
    _geom_torsion_site_symmetry_3
    _geom_torsion_site_symmetry_4
    _geom_torsion
    _geom_torsion_publ_flag
    Sm1 O1 C1 O2 . . . . 164.44(12) ?
    Sm1 O1 C1 C2 . . . . -16.46(18) ?
    Sm1 O3 C7 Na2 . . . . 149.87(9) ?
    Sm1 O3 C7 O4 . . . . 165.65(12) ?
    Sm1 O3 C7 C6 . . . . -14.47(18) ?
    Sm1 O5 C8 O6 . . . . 162.94(12) ?
    Sm1 O5 C8 C9 . . . . -16.30(18) ?
    Sm1 O7 C14 Na2 . . . 1_565 121.58(8) ?
    Sm1 O7 C14 O8 . . . . 168.27(11) ?
    Sm1 O7 C14 C13 . . . . -12.81(17) ?
    Sm1 O9 C15 O10 1_545 . . . 157.66(12) ?
    Sm1 O9 C15 C16 1_545 . . . -20.84(17) ?
    Sm1 O11 C21 O12 1_545 . . . 176.34(11) ?
    Sm1 O11 C21 C20 1_545 . . . -5.05(17) ?
    Sm1 N1 C2 C1 . . . . -4.62(17) ?
    Sm1 N1 C2 C3 . . . . 174.58(12) ?
    Sm1 N1 C6 C5 . . . . -173.65(12) ?
    Sm1 N1 C6 C7 . . . . 5.79(17) ?
    Sm1 N2 C9 C8 . . . . 4.58(16) ?
    Sm1 N2 C9 C10 . . . . -174.00(12) ?
    Sm1 N2 C13 C12 . . . . 175.90(12) ?
    Sm1 N2 C13 C14 . . . . -2.79(16) ?
    Sm1 N3 C16 C15 1_545 . . . 3.18(16) ?
    Sm1 N3 C16 C17 1_545 . . . -175.62(12) ?
    Sm1 N3 C20 C19 1_545 . . . 178.06(12) ?
    Sm1 N3 C20 C21 1_545 . . . -0.53(16) ?
    Na1 O6 C8 O5 . . . . -17.7(2) ?
    Na1 O6 C8 C9 . . . . 161.50(10) ?
    Na2 O4 C7 O3 . . . . -21.8(2) ?
    Na2 O4 C7 C6 . . . . 158.31(11) ?
    Na2 O8 C14 O7 1_565 . . . -74.53(16) ?
    Na2 O8 C14 C13 1_565 . . . 106.58(12) ?
    Na3 O2 C1 O1 . . . . -6.3(2) ?
    Na3 O2 C1 C2 . . . . 174.60(10) ?
    Na3 O4 C7 Na2 1_545 . . . -129.7(2) ?
    Na3 O4 C7 O3 1_545 . . . -151.47(13) ?
    Na3 O4 C7 C6 1_545 . . . 28.6(3) ?
    Na3 O12 C21 O11 1_635 . . . 125.3(3) ?
    Na3 O12 C21 C20 1_635 . . . -53.3(3) ?
    Na4 O10 C15 O9 . . . . -87.53(17) ?
    Na4 O10 C15 C16 . . . . 90.94(14) ?
    O1 C1 C2 N1 . . . . 12.93(19) ?
    O1 C1 C2 C3 . . . . -166.27(15) ?
    O2 C1 C2 N1 . . . . -167.90(14) ?
    O2 C1 C2 C3 . . . . 12.9(2) ?
    O5 C8 C9 N2 . . . . 6.77(19) ?
    O5 C8 C9 C10 . . . . -174.68(15) ?
    O6 C8 C9 N2 . . . . -172.51(14) ?
    O6 C8 C9 C10 . . . . 6.0(2) ?
    O9 C15 C16 N3 . . . . 10.52(19) ?
    O9 C15 C16 C17 . . . . -170.69(15) ?
    O10 C15 C16 N3 . . . . -168.08(13) ?
    O10 C15 C16 C17 . . . . 10.7(2) ?
    N1 C2 C3 C4 . . . . -0.9(3) ?
    N1 C6 C7 Na2 . . . . -130.8(2) ?
    N1 C6 C7 O3 . . . . 4.68(19) ?
    N1 C6 C7 O4 . . . . -175.43(14) ?
    N2 C9 C10 C11 . . . . -2.0(2) ?
    N2 C13 C14 Na2 . . . 1_565 -115.99(12) ?
    N2 C13 C14 O7 . . . . 9.65(19) ?
    N2 C13 C14 O8 . . . . -171.36(13) ?
    N3 C16 C17 C18 . . . . -2.2(3) ?
    N3 C20 C21 O11 . . . . 3.42(19) ?
    N3 C20 C21 O12 . . . . -177.86(13) ?
    C1 C2 C3 C4 . . . . 178.19(16) ?
    C2 N1 C6 C5 . . . . 1.1(2) ?
    C2 N1 C6 C7 . . . . -179.45(13) ?
    C2 C3 C4 C5 . . . . 1.1(3) ?
    C3 C4 C5 C6 . . . . -0.2(3) ?
    C4 C5 C6 N1 . . . . -0.9(3) ?
    C4 C5 C6 C7 . . . . 179.67(16) ?
    C5 C6 C7 Na2 . . . . 48.6(3) ?
    C5 C6 C7 O3 . . . . -175.88(15) ?
    C5 C6 C7 O4 . . . . 4.0(2) ?
    C6 N1 C2 C1 . . . . -179.35(13) ?
    C6 N1 C2 C3 . . . . -0.1(2) ?
    C8 C9 C10 C11 . . . . 179.54(15) ?
    C9 N2 C13 C12 . . . . 0.5(2) ?
    C9 N2 C13 C14 . . . . -178.15(13) ?
    C9 C10 C11 C12 . . . . 0.7(3) ?
    C10 C11 C12 C13 . . . . 1.1(3) ?
    C11 C12 C13 N2 . . . . -1.8(2) ?
    C11 C12 C13 C14 . . . . 176.80(15) ?
    C12 C13 C14 Na2 . . . 1_565 65.32(17) ?
    C12 C13 C14 O7 . . . . -169.04(14) ?
    C12 C13 C14 O8 . . . . 10.0(2) ?
    C13 N2 C9 C8 . . . . 179.98(13) ?
    C13 N2 C9 C10 . . . . 1.4(2) ?
    C15 C16 C17 C18 . . . . 179.08(16) ?
    C16 N3 C20 C19 . . . . 2.1(2) ?
    C16 N3 C20 C21 . . . . -176.44(13) ?
    C16 C17 C18 C19 . . . . 1.5(3) ?
    C17 C18 C19 C20 . . . . 0.9(3) ?
    C18 C19 C20 N3 . . . . -2.8(2) ?
    C18 C19 C20 C21 . . . . 175.69(15) ?
    C19 C20 C21 O11 . . . . -175.16(14) ?
    C19 C20 C21 O12 . . . . 3.6(2) ?
    C20 N3 C16 C15 . . . . 179.22(12) ?
    C20 N3 C16 C17 . . . . 0.4(2) ?
loop_
    _geom_hbond_atom_site_label_D
    _geom_hbond_atom_site_label_H
    _geom_hbond_atom_site_label_A
    _geom_hbond_site_symmetry_A
    _geom_hbond_distance_DH
    _geom_hbond_distance_HA
    _geom_hbond_distance_DA
    _geom_hbond_angle_DHA
    _geom_hbond_publ_flag
    O1W H1WB O13W 2_667 0.850(10) 1.980(12) 2.8163(19) 167(3) yes
    O2W H2WA O11W 1_565 0.861(10) 2.102(13) 2.927(2) 160(3) yes
    O2W H2WA O12W 2_567 0.861(10) 2.76(3) 3.2317(19) 116(2) yes
    O2W H2WB O1W . 0.862(10) 1.901(12) 2.742(2) 164(3) yes
    O4W H4WA O5W . 0.849(10) 1.906(11) 2.741(2) 167(3) yes
    O4W H4WB O5 . 0.847(10) 2.018(11) 2.8534(17) 169(3) yes
    O6W H6WA O12 2_656 0.862(10) 1.996(11) 2.8435(19) 168(3) yes
    O6W H6WB O8 2_676 0.867(10) 2.085(17) 2.8645(18) 149(3) yes
    O7W H7WA O6W . 0.844(10) 1.932(11) 2.7611(19) 167(3) yes
    O7W H7WB O3 2_666 0.847(10) 2.54(2) 3.1551(17) 131(2) yes
    O7W H7WB O5 2_666 0.847(10) 2.312(18) 3.0267(17) 142(2) yes
    O8W H8WA O10 2_657 0.844(9) 1.870(10) 2.7065(17) 171(2) yes
    O9W H9WA O6 2_666 0.846(9) 1.943(10) 2.7871(16) 175(2) yes
    O9W H9WB O1 1_545 0.848(9) 1.872(10) 2.7160(16) 173(2) yes
    O10W H10A O2W 1_545 0.845(10) 1.898(10) 2.7419(18) 178(2) yes
    O11W H11A O9 . 0.848(10) 1.968(10) 2.8128(17) 174(3) yes
    O11W H11B O12W . 0.846(10) 2.128(10) 2.973(2) 178(3) yes
    O12W H12A O2 2_567 0.849(10) 2.109(10) 2.9542(18) 173(3) yes
    O12W H12B O8W 2_657 0.862(10) 2.030(16) 2.8057(18) 149(3) yes
    O13W H13A O12W 2_657 0.845(10) 1.988(11) 2.8235(18) 170(2) yes
    O13W H13B O7 1_545 0.846(10) 2.090(10) 2.9274(17) 171(2) yes
    O13W H13B O8 1_545 0.846(10) 2.57(2) 3.1929(17) 132(2) yes
_shelx_space_group_comment
;
The symmetry employed for this shelxl refinement is uniquely defined
by the following loop, which should always be used as a source of
symmetry information in preference to the above space-group names.
They are only intended as comments.
;
_shelx_estimated_absorpt_T_min     0.333
_shelx_estimated_absorpt_T_max     0.646
_shelx_hkl_file
;
  -1   0   0   -0.10    0.20
   1   0   0    0.00    0.20
  -2   0   0 1142.29   43.80
  -2   0   0 1139.19   44.20
  -2   0   0 1103.19   44.10
  -2   0   0 1045.10   43.20
  -2   0   0 1147.29   43.90
  -2   0   0 1144.89   43.90
   2   0   0 1070.89   43.20
   2   0   0 1106.89   43.20
   2   0   0 1132.89   44.20
   2   0   0 1107.89   43.80
   2   0   0 1123.59   43.80
   2   0   0 1084.79   43.70
   2   0   0 1028.20   43.90
  -3   0   0 2226.38   89.19
  -3   0   0 2125.39   88.09
  -3   0   0 2332.47   88.89
  -3   0   0 2203.18   87.89
  -3   0   0 2288.27   89.19
  -3   0   0 2366.06   88.69
  -3   0   0 2244.38   88.79
   3   0   0 2279.47   87.99
   3   0   0 2385.36   88.89
   3   0   0 2348.17   88.89
   3   0   0 2078.19   87.79
   3   0   0 2219.28   88.99
   3   0   0 2308.47   89.39
   3   0   0 2214.68   88.59
  -4   0   0   74.59    4.80
  -4   0   0   69.09    4.00
  -4   0   0   60.59    5.00
  -4   0   0   68.49    5.30
   4   0   0   71.29    5.00
   4   0   0   67.99    5.50
   4   0   0   71.79    4.60
   4   0   0   67.99    4.80
   4   0   0   77.09    5.00
   4   0   0   66.49    3.80
   4   0   0   64.39    3.90
  -5   0   0 2021.50   75.79
  -5   0   0 2079.99   77.59
  -5   0   0 1859.71   77.79
  -5   0   0 1931.81   77.99
  -5   0   0 1697.83   78.89
  -5   0   0 1929.71   77.59
  -5   0   0 1769.92   76.09
  -5   0   0 2055.19   77.29
   5   0   0 1877.41   77.49
   5   0   0 1979.90   77.39
   5   0   0 1973.10   78.49
   5   0   0 1868.41   76.79
   5   0   0 1875.11   75.69
   5   0   0 2022.30   77.39
  -6   0   0 1081.09   47.40
  -6   0   0 1182.38   47.10
  -6   0   0 1197.58   46.70
  -6   0   0 1113.79   46.60
  -6   0   0 1070.99   45.30
  -6   0   0 1130.59   47.10
  -6   0   0  996.30   48.70
   6   0   0 1173.08   48.40
   6   0   0 1110.99   44.70
   6   0   0 1068.09   46.60
   6   0   0 1053.09   46.80
   6   0   0 1166.28   46.20
   6   0   0 1099.79   46.60
   6   0   0 1105.29   44.40
  -7   0   0   87.19    9.00
  -7   0   0   76.39    7.30
  -7   0   0   88.49    7.20
  -7   0   0   81.29   10.30
  -7   0   0   79.79    8.00
  -7   0   0   76.79    7.70
  -7   0   0   83.79    6.10
   7   0   0   84.69    8.50
   7   0   0   82.39    7.10
   7   0   0   69.69    7.80
   7   0   0   87.49    6.70
   7   0   0   89.09    6.60
   7   0   0   82.39    8.10
   7   0   0   90.79    5.50
  -8   0   0  790.32   36.20
  -8   0   0  793.22   36.90
  -8   0   0  707.83   39.50
  -8   0   0  848.12   34.90
  -8   0   0  797.42   36.70
   8   0   0  842.42   35.70
   8   0   0  845.82   36.80
   8   0   0  833.92   33.70
   8   0   0  726.13   36.50
   8   0   0  827.82   36.60
   8   0   0  860.31   38.90
   8   0   0  829.72   35.20
  -9   0   0  623.84   30.50
  -9   0   0  600.44   29.80
  -9   0   0  613.04   28.10
   9   0   0  644.34   29.30
   9   0   0  637.64   32.60
   9   0   0  628.44   28.50
   9   0   0  624.94   30.10
   9   0   0  633.94   26.90
 -10   0   0  467.95   25.20
 -10   0   0  460.75   24.60
 -10   0   0  497.55   22.90
  10   0   0  486.55   23.10
  10   0   0  458.25   27.30
  10   0   0  459.65   23.80
  10   0   0  481.95   21.30
  10   0   0  466.95   25.10
 -11   0   0  779.42   36.60
 -11   0   0  704.53   33.60
 -11   0   0  758.12   36.80
  11   0   0  757.22   35.30
  11   0   0  743.93   36.80
  11   0   0  724.83   39.60
  11   0   0  751.52   34.10
 -12   0   0   36.50    7.80
 -12   0   0   39.20    8.10
 -12   0   0   42.30    6.60
  12   0   0   54.09    9.10
  12   0   0   34.80    7.10
  12   0   0   40.80   10.50
  12   0   0   35.90    6.70
 -13   0   0   72.69   10.70
 -13   0   0   81.29   11.40
 -13   0   0   76.19   11.80
  13   0   0   77.59   11.60
  13   0   0   76.09   11.10
  13   0   0   56.69   12.80
  13   0   0   65.09   10.30
 -14   0   0  157.38   18.20
 -14   0   0  118.69   14.20
 -14   0   0  139.19   17.20
  14   0   0  159.58   17.90
  14   0   0  119.29   15.80
  14  -1   0  143.19   19.00
  14  -1   0  197.48   18.60
 -14   1   0  174.88   20.10
 -14   1   0  167.08   17.90
  13  -1   0  207.68   15.40
  13  -1   0  229.48   18.90
  13  -1   0  193.38   17.30
 -13   1   0  216.28   17.90
 -13   1   0  248.48   20.40
 -13   1   0  200.98   15.00
  12  -1   0  361.46   21.90
  12  -1   0  356.26   22.40
  12  -1   0  376.06   20.10
 -12   1   0  352.36   19.30
 -12   1   0  372.26   22.50
 -12   1   0  347.37   23.20
  11  -1   0  273.97   15.80
  11  -1   0  264.07   17.60
  11  -1   0  239.08   20.70
  11  -1   0  268.77   16.80
 -11   1   0  264.07   14.70
 -11   1   0  260.77   18.80
 -11   1   0  253.77   17.40
  10  -1   0  332.47   18.40
  10  -1   0  344.27   22.70
  10  -1   0  330.27   17.50
  10  -1   0  316.17   19.50
 -10   1   0  313.17   19.50
 -10   1   0  344.77   19.60
 -10   1   0  308.57   16.60
   9  -1   0  151.08   11.60
   9  -1   0  143.19   13.50
   9  -1   0  153.38   10.80
   9  -1   0  154.98   10.40
   9  -1   0  178.28    9.50
  -9   1   0  140.49   10.90
  -9   1   0  152.18    9.50
  -9   1   0  154.58   12.50
  -9   1   0  152.98   12.90
   8  -1   0  702.83   35.90
   8  -1   0  771.32   33.00
   8  -1   0  680.63   33.50
   8  -1   0  719.93   32.10
   8  -1   0  749.23   33.70
   8  -1   0  761.92   31.10
  -8   1   0  744.53   34.60
  -8   1   0  766.62   33.50
  -8   1   0  723.63   31.20
  -8   1   0  629.24   36.70
  -8   1   0  739.93   34.20
  -8   1   0  751.32   33.70
   7  -1   0  329.17   14.60
   7  -1   0  308.17   16.80
   7  -1   0  313.97   18.30
   7  -1   0  257.67   15.00
   7  -1   0  296.37   16.70
   7  -1   0  310.57   16.30
   7  -1   0  304.37   15.60
  -7   1   0  333.27   16.50
  -7   1   0  318.87   17.70
  -7   1   0  299.57   17.10
  -7   1   0  308.47   14.60
  -7   1   0  290.97   16.00
  -7   1   0  336.77   17.10
   6  -1   0  283.87   14.20
   6  -1   0  302.87   13.30
   6  -1   0  285.67   11.90
   6  -1   0  262.17   14.70
   6  -1   0  271.37   14.70
   6  -1   0  312.67   14.20
   6  -1   0  264.87   16.20
   6  -1   0  263.07   14.50
  -6   1   0  293.97   15.10
  -6   1   0  277.17   15.50
  -6   1   0  270.47   15.70
  -6   1   0  270.37   14.50
  -6   1   0  300.67   13.20
  -6   1   0  291.97   14.40
   5  -1   0  494.25   21.10
   5  -1   0  514.65   22.10
   5  -1   0  490.05   22.50
   5  -1   0  523.65   22.70
   5  -1   0  506.15   24.10
   5  -1   0  502.55   22.50
   5  -1   0  499.45   21.80
  -5   1   0  414.66   22.20
  -5   1   0  491.25   22.30
  -5   1   0  511.25   21.00
  -5   1   0  486.05   23.10
  -5   1   0  470.85   23.10
  -5   1   0  526.55   21.40
  -5   1   0  508.15   22.50
  -5   1   0  510.65   22.10
   4  -1   0  191.18    8.30
   4  -1   0  186.98    9.70
   4  -1   0  190.68   10.00
   4  -1   0  214.18   10.30
   4  -1   0  184.28    9.50
   4  -1   0  185.88    9.90
   4  -1   0  195.18    9.20
   4  -1   0  198.48   11.40
  -4   1   0  200.38   10.80
  -4   1   0  211.08   10.00
  -4   1   0  197.58    9.30
  -4   1   0  185.88    8.80
  -4   1   0  201.98   10.10
  -4   1   0  196.88   10.30
  -4   1   0  198.98   10.80
   3  -1   0  286.47   12.80
   3  -1   0  272.77   13.70
   3  -1   0  282.87   12.50
   3  -1   0  280.37   12.40
   3  -1   0  289.07   12.70
   3  -1   0  262.37   12.00
   3  -1   0  258.27   12.50
   3  -1   0  268.77   11.20
  -3   1   0  284.57   12.80
  -3   1   0  267.87   11.60
  -3   1   0  286.07   13.40
  -3   1   0  302.47   12.90
  -3   1   0  270.67   12.60
  -3   1   0  282.77   12.20
  -3   1   0  267.07   13.20
  -3   1   0  287.37   12.50
   2  -1   0   64.49    4.70
   2  -1   0   72.39    4.10
   2  -1   0   70.19    3.80
   2  -1   0   65.69    3.90
   2  -1   0   77.99    4.00
   2  -1   0   71.49    4.10
   2  -1   0   70.19    4.00
  -2   1   0   76.49    4.10
  -2   1   0   69.19    4.00
  -2   1   0   71.89    4.50
  -2   1   0   68.09    3.90
  -2   1   0   72.39    4.10
  -2   1   0   67.19    4.60
  -2   1   0   70.59    3.80
  -2   1   0   68.69    3.80
   1  -1   0    8.70    1.00
   1  -1   0   10.70    1.10
   1  -1   0   10.60    1.10
   1  -1   0    9.80    1.10
   1  -1   0    8.10    1.00
   1  -1   0   12.60    1.10
   1  -1   0    8.60    1.30
  -1   1   0    8.40    1.30
  -1   1   0    9.00    1.00
  -1   1   0   11.60    1.10
  -1   1   0   10.00    1.00
  -1   1   0    9.00    1.10
  -1   1   0   12.10    1.10
  -1   1   0    9.20    1.10
   0  -1   0    1.00    0.50
   0  -1   0    0.30    0.30
   0   1   0    0.00    0.20
   0   1   0    0.20    0.30
   0   1   0    0.90    0.60
   0   1   0   -0.30    0.40
   0   1   0    0.40    0.30
   0   1   0    0.00    0.40
  -1  -1   0   10.80    1.10
  -1  -1   0   12.60    1.10
  -1  -1   0   11.40    1.10
  -1  -1   0   12.70    1.00
  -1  -1   0   11.80    1.00
  -1  -1   0   12.90    1.10
  -1  -1   0   11.90    1.10
  -1  -1   0   12.10    0.90
  -1  -1   0   12.00    1.20
   1   1   0   11.40    1.10
   1   1   0   11.00    1.10
   1   1   0   10.60    1.20
   1   1   0   11.60    1.00
   1   1   0   12.10    1.20
   1   1   0   10.70    1.10
  -2  -1   0   38.20    2.80
  -2  -1   0   37.40    2.50
  -2  -1   0   36.90    3.00
  -2  -1   0   38.80    2.50
  -2  -1   0   36.10    2.70
  -2  -1   0   35.80    2.50
  -2  -1   0   37.60    2.50
   2   1   0   39.90    2.70
   2   1   0   38.00    3.00
   2   1   0   39.80    2.50
   2   1   0   34.90    2.50
   2   1   0   39.60    2.50
   2   1   0   36.50    2.70
   2   1   0   45.40    2.60
  -3  -1   0  344.27   14.90
  -3  -1   0  335.67   14.50
  -3  -1   0  316.57   14.40
  -3  -1   0  317.27   14.20
  -3  -1   0  327.97   14.20
  -3  -1   0  315.77   15.30
  -3  -1   0  327.87   14.90
   3   1   0  330.57   14.80
   3   1   0  332.47   14.80
   3   1   0  348.77   14.50
   3   1   0  334.87   14.50
   3   1   0  317.47   15.30
   3   1   0  322.77   14.40
   3   1   0  339.07   14.10
  -4  -1   0  833.22   34.20
  -4  -1   0  808.82   35.10
  -4  -1   0  898.51   34.90
  -4  -1   0  836.22   35.30
  -4  -1   0  818.52   34.30
  -4  -1   0  795.12   35.90
  -4  -1   0  847.42   34.70
   4   1   0  757.52   33.80
   4   1   0  852.51   34.80
   4   1   0  857.71   34.70
   4   1   0  828.72   35.00
   4   1   0  872.91   35.30
   4   1   0  899.11   34.80
  -5  -1   0  568.14   24.30
  -5  -1   0  617.04   25.90
  -5  -1   0  584.14   25.00
  -5  -1   0  599.74   25.60
  -5  -1   0  572.14   24.90
  -5  -1   0  510.65   26.20
  -5  -1   0  556.44   24.00
   5   1   0  528.35   23.60
   5   1   0  550.04   24.50
   5   1   0  629.94   25.90
   5   1   0  535.35   25.00
   5   1   0  583.24   24.90
   5   1   0  553.34   23.20
   5   1   0  542.55   24.80
  -6  -1   0   94.09    6.10
  -6  -1   0  102.29    8.10
  -6  -1   0   97.49    6.40
  -6  -1   0   83.59    8.90
  -6  -1   0   99.89    7.50
  -6  -1   0   96.09    7.10
   6   1   0   91.99    5.80
   6   1   0   84.49    6.80
   6   1   0   95.79    5.40
   6   1   0   99.49    7.80
   6   1   0   89.19    7.50
   6   1   0  109.09    7.40
   6   1   0   99.09    6.70
  -7  -1   0  371.56   17.80
  -7  -1   0  335.47   18.30
  -7  -1   0  348.97   16.80
  -7  -1   0  364.26   18.20
  -7  -1   0  300.07   19.80
  -7  -1   0  359.56   16.40
   7   1   0  333.67   17.60
   7   1   0  364.86   18.90
   7   1   0  342.07   15.40
   7   1   0  356.26   18.00
   7   1   0  359.36   16.00
   7   1   0  338.77   18.20
   7   1   0  338.87   17.10
  -8  -1   0  304.27   15.20
  -8  -1   0  279.47   14.30
  -8  -1   0  285.77   15.90
  -8  -1   0  283.27   15.90
  -8  -1   0  291.47   19.60
  -8  -1   0  291.27   16.90
  -8  -1   0  287.17   17.30
   8   1   0  284.17   16.00
   8   1   0  295.17   16.80
   8   1   0  299.37   13.60
   8   1   0  291.37   17.00
   8   1   0  304.77   15.80
   8   1   0  295.47   17.50
  -9  -1   0  191.18   12.70
  -9  -1   0  185.78   12.60
  -9  -1   0  181.78   19.20
  -9  -1   0  188.48   11.70
   9   1   0  197.18    9.90
   9   1   0  185.08   12.70
   9   1   0  194.68   14.70
   9   1   0  192.98   12.10
 -10  -1   0  293.87   16.70
 -10  -1   0  315.37   18.10
 -10  -1   0  336.27   18.60
  10   1   0  304.57   18.40
  10   1   0  305.37   20.40
  10   1   0  312.07   16.70
  10   1   0  321.27   17.80
  10   1   0  312.67   14.70
 -11  -1   0  132.09   11.50
 -11  -1   0  104.79   10.80
 -11  -1   0  107.59    9.30
  11   1   0  132.79    7.80
  11   1   0  114.49   10.80
  11   1   0  117.29   13.30
  11   1   0  109.59   11.10
  11   1   0  109.19    9.70
 -12  -1   0  160.18   12.90
 -12  -1   0  191.98   15.30
 -12  -1   0  183.28   15.20
  12   1   0  206.88   14.60
  12   1   0  191.98   15.40
  12   1   0  204.78   18.30
  12   1   0  166.48   13.00
 -13  -1   0  383.06   23.80
 -13  -1   0  383.76   24.00
 -13  -1   0  375.56   21.20
  13   1   0  362.56   23.60
  13   1   0  400.16   22.70
  13   1   0  311.87   26.20
  13   1   0  374.46   21.20
 -14  -1   0  463.35   28.90
 -14  -1   0  459.95   26.30
  14   1   0  449.26   33.20
  14   1   0  520.45   30.40
  14   1   0  471.45   25.40
  14   1   0  484.05   27.80
 -15  -1   0  339.27   23.90
 -15  -1   0  365.76   26.50
 -15  -1   0  324.17   25.70
  15   1   0  403.26   26.70
  15   1   0  392.16   26.10
  15   1   0  294.87   30.90
  14  -2   0   35.50   11.70
  14  -2   0   55.49   12.20
 -14   2   0   54.59   11.40
 -14   2   0   42.40   12.40
  13  -2   0   45.40   10.90
  13  -2   0   43.30   10.10
  13  -2   0   70.09    9.50
 -13   2   0   55.39   11.70
 -13   2   0   60.89   10.90
  12  -2   0    7.70    7.00
  12  -2   0   22.20    6.30
  12  -2   0   16.30    6.80
 -12   2   0   10.30    8.00
 -12   2   0   16.10    7.10
 -12   2   0   17.00    4.90
  11  -2   0  232.98   14.50
  11  -2   0  229.38   15.90
  11  -2   0  193.18   15.60
 -11   2   0  222.28   17.30
 -11   2   0  212.98   15.90
 -11   2   0  227.28   12.90
  10  -2   0  174.48   12.80
  10  -2   0  157.38   13.20
  10  -2   0  156.08   11.70
 -10   2   0  171.08   10.40
 -10   2   0  176.58   14.80
 -10   2   0  184.48   13.30
   9  -2   0  448.06   23.20
   9  -2   0  459.25   22.30
   9  -2   0  452.25   23.70
  -9   2   0  472.15   24.40
  -9   2   0  461.45   23.80
  -9   2   0  454.95   25.30
  -9   2   0  435.56   20.60
   8  -2   0  796.22   38.80
   8  -2   0  899.31   37.90
   8  -2   0  864.11   38.40
   8  -2   0  913.31   39.30
  -8   2   0  846.52   35.90
  -8   2   0  883.61   40.70
  -8   2   0  881.91   38.50
  -8   2   0  842.82   39.50
  -8   2   0  854.21   38.80
   7  -2   0  581.04   26.50
   7  -2   0  582.64   26.10
   7  -2   0  535.35   26.30
   7  -2   0  551.84   25.30
   7  -2   0  551.44   26.20
  -7   2   0  536.15   27.40
  -7   2   0  583.14   25.90
  -7   2   0  528.05   26.30
  -7   2   0  561.94   24.70
  -7   2   0  547.05   23.50
  -7   2   0  562.74   27.50
  -7   2   0  522.45   25.80
   6  -2   0  196.08   10.20
   6  -2   0  194.48   11.40
   6  -2   0  194.28   11.60
   6  -2   0  203.28   11.00
   6  -2   0  186.38   11.30
   6  -2   0  198.18   11.30
  -6   2   0  186.08   10.40
  -6   2   0  192.38    9.20
  -6   2   0  193.48   12.70
  -6   2   0  183.38   11.00
  -6   2   0  178.08   11.50
  -6   2   0  207.48   11.30
  -6   2   0  199.18   12.50
   5  -2   0  591.74   26.20
   5  -2   0  581.84   25.20
   5  -2   0  553.84   26.00
   5  -2   0  626.74   26.00
   5  -2   0  593.44   26.40
   5  -2   0  583.24   26.30
  -5   2   0  569.64   24.20
  -5   2   0  603.54   26.50
  -5   2   0  618.74   25.60
  -5   2   0  581.54   26.20
  -5   2   0  591.94   27.50
  -5   2   0  601.74   27.70
  -5   2   0  609.04   25.90
   4  -2   0 1036.60   40.60
   4  -2   0  963.60   39.70
   4  -2   0 1014.50   40.50
   4  -2   0  955.10   40.40
   4  -2   0  938.01   38.00
   4  -2   0  968.30   40.20
   4  -2   0  957.80   40.10
  -4   2   0  973.10   39.90
  -4   2   0  887.41   40.20
  -4   2   0  974.70   40.40
  -4   2   0 1047.40   40.60
  -4   2   0  986.90   41.80
  -4   2   0  920.21   41.40
  -4   2   0  922.71   38.50
  -4   2   0 1088.09   40.30
   3  -2   0 3204.18  128.09
   3  -2   0 3241.58  127.79
   3  -2   0 3303.47  128.29
   3  -2   0 2997.30  127.79
   3  -2   0 3281.57  128.39
  -3   2   0 3282.77  127.99
  -3   2   0 3195.48  128.09
  -3   2   0 3409.96  129.59
  -3   2   0 3428.36  128.29
  -3   2   0 3169.38  127.99
  -3   2   0 3318.17  129.59
  -3   2   0 3435.56  128.39
  -3   2   0 3274.57  127.89
   1  -2   0 1644.64   62.09
   1  -2   0 1557.04   61.19
   1  -2   0 1563.94   61.29
   1  -2   0 1383.86   60.19
   1  -2   0 1564.14   60.69
   1  -2   0 1602.14   59.89
   1  -2   0 1543.65   60.79
   1  -2   0 1573.04   61.89
  -1   2   0 1577.04   60.79
  -1   2   0 1480.65   60.29
  -1   2   0 1517.55   60.79
  -1   2   0 1472.95   61.09
  -1   2   0 1582.84   61.09
  -1   2   0 1610.64   61.89
  -1   2   0 1540.55   61.79
  -1   2   0 1590.64   61.19
   0  -2   0  969.40   39.10
   0  -2   0 1013.30   38.80
   0  -2   0 1017.20   37.90
   0  -2   0  918.81   37.80
   0  -2   0  967.30   37.90
   0  -2   0  887.11   38.30
   0  -2   0  924.11   38.30
   0   2   0 1008.30   39.20
   0   2   0  981.30   38.50
   0   2   0  968.50   38.00
   0   2   0  951.30   38.00
   0   2   0  981.90   38.70
   0   2   0  962.20   38.40
  -1  -2   0 1602.54   60.49
  -1  -2   0 1544.75   59.99
  -1  -2   0 1598.04   59.79
  -1  -2   0 1484.05   59.69
  -1  -2   0 1511.35   60.19
  -1  -2   0 1488.85   60.29
  -1  -2   0 1496.15   59.89
  -1  -2   0 1516.05   59.39
   1   2   0 1540.85   59.69
   1   2   0 1519.85   59.39
   1   2   0 1459.95   60.09
   1   2   0 1613.24   59.69
   1   2   0 1572.94   60.49
   1   2   0 1509.85   59.59
   1   2   0 1573.84   59.99
   1   2   0 1485.85   59.69
   1   2   0 1484.05   60.19
  -2  -2   0 3953.90  162.88
  -2  -2   0 4383.46  163.28
  -2  -2   0 3838.22  163.08
  -2  -2   0 3997.10  162.68
  -2  -2   0 4131.39  163.08
  -2  -2   0 4440.96  163.48
  -2  -2   0 4311.47  162.88
  -2  -2   0 4121.29  162.98
   2   2   0 4343.07  162.78
   2   2   0 3676.03  162.98
   2   2   0 4471.25  163.38
   2   2   0 4729.23  163.78
   2   2   0 4215.18  162.98
   2   2   0 4117.19  162.88
   2   2   0 4219.08  162.78
  -3  -2   0 1304.57   52.29
  -3  -2   0 1334.77   52.29
  -3  -2   0 1320.67   52.79
  -3  -2   0 1355.56   52.89
  -3  -2   0 1196.38   52.39
  -3  -2   0 1300.77   52.39
  -3  -2   0 1329.97   53.19
   3   2   0 1350.46   52.89
   3   2   0 1283.57   52.39
   3   2   0 1299.47   52.29
   3   2   0 1333.07   52.29
   3   2   0 1318.57   52.29
   3   2   0 1314.37   53.39
   3   2   0 1309.27   52.59
  -4  -2   0  633.54   26.80
  -4  -2   0  588.64   26.00
  -4  -2   0  587.34   26.50
  -4  -2   0  609.44   26.00
  -4  -2   0  673.53   26.30
  -4  -2   0  629.84   26.20
  -4  -2   0  636.44   27.40
   4   2   0  607.94   26.30
   4   2   0  591.24   26.30
   4   2   0  627.34   26.10
   4   2   0  604.34   26.10
   4   2   0  609.34   25.90
   4   2   0  593.04   27.30
   4   2   0  612.64   25.90
   4   2   0  614.84   26.50
  -5  -2   0   14.40    2.90
  -5  -2   0    9.70    2.00
  -5  -2   0    8.30    2.30
  -5  -2   0   12.00    3.00
  -5  -2   0    9.40    2.40
  -5  -2   0   12.10    2.40
   5   2   0    8.70    2.30
   5   2   0   13.70    2.30
   5   2   0    6.90    2.70
   5   2   0    8.80    2.40
   5   2   0    4.70    2.00
   5   2   0   15.60    3.40
   5   2   0    9.80    3.40
  -6  -2   0 1631.44   70.69
  -6  -2   0 1668.33   68.19
  -6  -2   0 1719.13   68.49
  -6  -2   0 1607.04   68.59
  -6  -2   0 1731.13   68.99
  -6  -2   0 1738.03   69.79
   6   2   0 1685.73   68.79
   6   2   0 1645.04   68.69
   6   2   0 1668.63   67.79
   6   2   0 1686.63   68.69
   6   2   0 1790.22   68.39
   6   2   0 1732.43   69.49
   6   2   0 1661.33   69.49
  -7  -2   0 1053.99   47.30
  -7  -2   0 1108.79   45.80
  -7  -2   0 1070.19   45.90
  -7  -2   0 1044.30   48.60
  -7  -2   0 1078.69   46.50
  -7  -2   0 1098.39   46.80
   7   2   0 1121.59   45.30
   7   2   0 1054.49   46.40
   7   2   0 1124.59   47.30
   7   2   0 1118.09   44.10
   7   2   0 1200.58   46.20
   7   2   0 1018.20   47.10
   7   2   0 1148.69   46.80
   7   2   0 1050.09   46.20
  -8  -2   0  704.03   32.80
  -8  -2   0  766.72   31.30
  -8  -2   0  638.34   34.40
  -8  -2   0  696.03   31.20
  -8  -2   0  665.83   33.20
   8   2   0  721.13   31.30
   8   2   0  699.43   32.10
   8   2   0  700.43   32.30
   8   2   0  658.03   32.50
   8   2   0  718.23   33.30
   8   2   0  722.53   29.20
   8   2   0  686.63   31.60
  -9  -2   0 1434.16   60.29
  -9  -2   0 1493.25   62.09
  -9  -2   0 1303.27   65.19
  -9  -2   0 1462.05   61.09
  -9  -2   0 1483.95   61.29
   9   2   0 1502.45   58.49
   9   2   0 1465.45   62.19
   9   2   0 1484.55   63.89
   9   2   0 1441.56   61.39
   9   2   0 1478.45   61.09
 -10  -2   0    8.30    4.40
 -10  -2   0   10.00    3.80
 -10  -2   0    2.30    3.70
  10   2   0   19.60    6.50
  10   2   0   11.60    4.70
  10   2   0   10.70    4.20
  10   2   0   10.40    2.60
  10   2   0    9.50    5.70
 -11  -2   0   96.79    9.60
 -11  -2   0   97.39   10.40
 -11  -2   0  107.99    9.90
  11   2   0   87.79   12.40
  11   2   0   96.99   10.80
  11   2   0  105.29    9.20
  11   2   0  101.39    6.70
  11   2   0  101.49    9.50
  11   2   0  108.99   12.80
 -12  -2   0  104.99   11.20
 -12  -2   0   89.59   10.70
 -12  -2   0   82.29    9.50
  12   2   0   79.89   11.90
  12   2   0   80.29    9.70
  12   2   0  101.49   10.20
  12   2   0  109.69   11.60
 -13  -2   0    3.00    6.70
 -13  -2   0   -1.10    5.50
 -13  -2   0   -0.40    6.50
  13   2   0   -2.60    8.80
  13   2   0   -6.40    6.00
  13   2   0    2.90    6.00
  13   2   0   10.00    7.20
 -14  -2   0  108.89   13.30
 -14  -2   0   82.19   12.20
 -14  -2   0   89.49   14.30
  14   2   0   97.59   16.40
  14   2   0   87.69   12.70
  14   2   0  102.79   14.50
  14   2   0   97.59   12.90
 -15  -2   0   73.29   11.80
 -15  -2   0   51.19   12.00
  15   2   0   35.80   15.20
  15   2   0   67.89   12.40
  15   2   0   61.19   11.00
  13  -3   0  238.88   21.10
  13  -3   0  209.28   17.00
  13  -3   0  253.87   24.10
  13  -3   0  248.08   20.50
 -13   3   0  214.28   20.60
 -13   3   0  226.18   19.00
  12  -3   0  250.97   19.00
  12  -3   0  262.07   19.00
  12  -3   0  254.77   17.10
 -12   3   0  200.68   18.30
 -12   3   0  295.47   22.10
  11  -3   0  463.15   24.20
  11  -3   0  473.25   26.70
  11  -3   0  475.45   26.30
 -11   3   0  501.55   29.40
 -11   3   0  467.75   21.40
 -11   3   0  450.55   26.00
  10  -3   0  480.55   25.70
  10  -3   0  489.55   26.50
  10  -3   0  490.45   24.30
 -10   3   0  523.25   28.80
 -10   3   0  464.45   26.00
 -10   3   0  458.55   21.40
   9  -3   0  147.79   10.50
   9  -3   0  153.78   12.10
   9  -3   0  150.28   11.50
  -9   3   0  149.99   11.90
  -9   3   0  126.79   13.60
  -9   3   0  147.89   13.60
  -9   3   0  155.98    8.30
   8  -3   0  338.67   18.40
   8  -3   0  302.57   18.40
   8  -3   0  359.56   18.80
   8  -3   0  339.87   17.50
  -8   3   0  334.27   20.60
  -8   3   0  289.77   18.50
  -8   3   0  346.87   17.50
  -8   3   0  322.47   18.40
  -8   3   0  326.47   14.80
  -8   3   0  341.57   20.10
   7  -3   0    5.60    4.40
   7  -3   0    7.10    2.80
   7  -3   0    4.20    3.50
   7  -3   0    3.30    3.20
  -7   3   0    9.10    4.80
  -7   3   0    3.30    1.60
  -7   3   0    5.30    2.80
  -7   3   0    3.10    3.90
  -7   3   0    3.90    3.50
  -7   3   0   -0.70    3.30
   6  -3   0   14.50    4.00
   6  -3   0    1.60    3.70
   6  -3   0    6.00    2.70
   6  -3   0    9.50    3.10
   6  -3   0    6.70    2.80
  -6   3   0    6.40    1.40
  -6   3   0    8.60    4.20
  -6   3   0    6.50    3.30
  -6   3   0   22.20    5.40
  -6   3   0    7.70    3.30
  -6   3   0    5.30    3.30
  -6   3   0    3.50    2.50
   5  -3   0    1.60    2.20
   5  -3   0   -1.60    2.20
   5  -3   0    0.00    2.60
   5  -3   0    1.40    2.40
   5  -3   0    3.20    2.60
  -5   3   0    2.10    2.90
  -5   3   0    0.10    2.40
  -5   3   0    1.90    3.90
  -5   3   0    0.00    0.80
  -5   3   0    5.80    2.10
  -5   3   0    0.40    2.30
  -5   3   0   -0.90    2.30
   4  -3   0    1.50    2.00
   4  -3   0    3.90    1.90
   4  -3   0    5.00    2.00
   4  -3   0    6.30    2.40
   4  -3   0    1.10    1.60
   4  -3   0    2.60    0.80
  -4   3   0   -3.30    2.90
  -4   3   0    0.80    2.20
  -4   3   0    1.30    2.30
  -4   3   0    2.20    1.70
  -4   3   0    2.70    1.80
  -4   3   0    2.90    2.10
  -4   3   0   -0.30    1.90
  -4   3   0    1.20    0.60
   3  -3   0   90.89    5.60
   3  -3   0   86.79    6.10
   3  -3   0   79.69    6.80
   3  -3   0   78.29    5.40
   3  -3   0   75.99    4.80
   3  -3   0   76.49    4.10
  -3   3   0   71.49    5.10
  -3   3   0   81.99    5.40
  -3   3   0   84.19    6.80
  -3   3   0   87.09    5.60
  -3   3   0   74.69    5.40
  -3   3   0   83.19    6.60
   2  -3   0 1615.44   61.09
   2  -3   0 1510.65   60.79
   2  -3   0 1387.66   58.19
   2  -3   0 1526.35   59.79
   2  -3   0 1494.85   59.59
   2  -3   0 1317.67   58.69
   2  -3   0 1248.68   58.19
   2  -3   0 1497.55   59.09
  -2   3   0 1543.85   59.39
  -2   3   0 1514.05   59.09
  -2   3   0 1580.54   59.69
  -2   3   0 1470.15   58.99
  -2   3   0 1577.64   59.49
  -2   3   0 1487.15   60.69
   1  -3   0  125.49    6.90
   1  -3   0  133.39    5.60
   1  -3   0  136.99    5.60
   1  -3   0  130.49    7.00
   1  -3   0  125.29    6.50
   1  -3   0  140.29    6.50
   1  -3   0  131.59    6.50
   1  -3   0  125.29    7.80
   1  -3   0  137.49    7.80
  -1   3   0  126.49    6.90
  -1   3   0  130.79    7.20
  -1   3   0  125.39    7.00
  -1   3   0  145.69    7.90
  -1   3   0  145.49    6.60
  -1   3   0  125.39    6.50
  -1   3   0  122.79    7.60
   0  -3   0    1.90    0.70
   0  -3   0    1.40    0.80
   0  -3   0    2.50    1.50
   0  -3   0    1.90    0.70
   0  -3   0    2.30    0.80
   0  -3   0    3.20    1.10
   0  -3   0    1.70    1.10
   0   3   0    2.60    1.40
   0   3   0    1.50    1.20
   0   3   0    1.60    0.80
   0   3   0   -0.60    1.00
   0   3   0    1.10    0.70
   0   3   0    3.50    1.40
  -1  -3   0  785.62   30.50
  -1  -3   0  703.43   30.00
  -1  -3   0  749.62   29.30
  -1  -3   0  733.63   29.90
  -1  -3   0  707.83   29.50
  -1  -3   0  746.53   29.20
  -1  -3   0  731.73   28.90
   1   3   0  732.63   29.90
   1   3   0  755.02   29.30
   1   3   0  726.73   28.90
   1   3   0  715.43   28.80
   1   3   0  725.93   30.80
   1   3   0  694.53   29.30
   1   3   0  682.53   29.90
   1   3   0  711.63   29.50
   1   3   0  753.02   30.00
   1   3   0  750.52   30.40
  -2  -3   0  587.64   23.60
  -2  -3   0  592.64   25.00
  -2  -3   0  578.64   24.00
  -2  -3   0  552.24   24.90
  -2  -3   0  582.14   24.50
  -2  -3   0  593.24   24.10
  -2  -3   0  610.24   24.10
  -2  -3   0  567.34   23.50
  -2  -3   0  574.64   24.70
   2   3   0  581.44   24.20
   2   3   0  612.24   24.70
   2   3   0  623.14   25.20
   2   3   0  567.14   24.80
   2   3   0  590.54   24.90
   2   3   0  608.34   24.20
   2   3   0  583.14   24.10
   2   3   0  596.94   24.30
   2   3   0  587.64   23.70
  -3  -3   0    3.30    1.30
  -3  -3   0    1.90    1.10
  -3  -3   0    4.70    1.90
  -3  -3   0    2.70    0.80
  -3  -3   0    2.50    1.50
  -3  -3   0    0.90    1.20
  -3  -3   0   -0.20    1.10
  -3  -3   0    5.60    1.60
  -3  -3   0    1.90    0.90
  -3  -3   0    2.50    1.50
   3   3   0    4.50    1.60
   3   3   0    2.30    1.20
   3   3   0    1.20    1.20
   3   3   0    2.80    1.60
   3   3   0    2.60    1.30
   3   3   0    0.50    1.30
   3   3   0    3.00    1.40
  -4  -3   0  210.68   12.10
  -4  -3   0  198.38   10.70
  -4  -3   0  225.08   11.80
  -4  -3   0  250.37   12.30
  -4  -3   0  226.88   12.00
  -4  -3   0  245.38   11.90
  -4  -3   0  227.98   11.30
  -4  -3   0  250.37   11.70
   4   3   0  249.68   11.60
   4   3   0  245.08   11.90
   4   3   0  240.28   12.20
   4   3   0  243.78   12.90
   4   3   0  253.47   11.70
   4   3   0  247.48   11.80
   4   3   0  242.28   11.60
  -5  -3   0  600.84   27.50
  -5  -3   0  620.74   26.60
  -5  -3   0  594.34   26.20
  -5  -3   0  624.44   26.50
  -5  -3   0  594.34   27.00
  -5  -3   0  631.94   26.80
   5   3   0  580.84   26.20
   5   3   0  611.24   26.30
   5   3   0  618.64   28.20
   5   3   0  576.14   26.80
   5   3   0  600.94   26.40
   5   3   0  608.74   26.30
   5   3   0  589.74   26.70
  -6  -3   0  370.06   17.70
  -6  -3   0  347.57   17.60
  -6  -3   0  371.06   19.30
  -6  -3   0  410.56   18.30
  -6  -3   0  384.16   18.90
  -6  -3   0  383.26   18.10
   6   3   0  368.36   18.20
   6   3   0  344.77   17.60
   6   3   0  368.56   18.50
   6   3   0  381.56   17.90
   6   3   0  360.26   19.70
   6   3   0  372.46   17.50
   6   3   0  345.77   17.20
   6   3   0  342.47   17.80
  -7  -3   0  170.28   10.40
  -7  -3   0  169.48   10.40
  -7  -3   0  170.28   11.90
  -7  -3   0  159.78   10.30
  -7  -3   0  166.88   12.60
  -7  -3   0  178.38   11.40
   7   3   0  174.18   10.10
   7   3   0  151.98   11.30
   7   3   0  165.08   10.40
   7   3   0  185.38   11.30
   7   3   0  156.38   10.30
   7   3   0  179.58   11.40
   7   3   0  184.78   10.60
  -8  -3   0  159.78   13.70
  -8  -3   0  173.98    9.90
  -8  -3   0  159.88   12.50
  -8  -3   0  159.58   10.80
  -8  -3   0  163.38   10.70
  -8  -3   0  155.88   12.70
  -8  -3   0  165.48   10.60
   8   3   0  161.48   12.30
   8   3   0  175.48   12.20
   8   3   0  166.48   10.90
   8   3   0  172.18   11.60
   8   3   0  164.48    8.80
   8   3   0  181.88   11.00
   8   3   0  172.98   11.20
  -9  -3   0  221.98   17.70
  -9  -3   0  206.38   13.20
  -9  -3   0  219.18   13.30
   9   3   0  209.98   14.70
   9   3   0  219.88   15.40
   9   3   0  221.68   14.10
   9   3   0  205.38   13.80
   9   3   0  238.48   11.10
   9   3   0  226.68   13.80
 -10  -3   0  310.87   17.10
 -10  -3   0  313.87   17.50
 -10  -3   0  319.67   17.90
 -10  -3   0  320.37   18.60
  10   3   0  324.97   18.80
  10   3   0  335.97   19.90
  10   3   0  307.87   17.90
  10   3   0  340.07   15.00
  10   3   0  307.67   18.10
 -11  -3   0  395.26   22.50
 -11  -3   0  416.16   21.30
 -11  -3   0  431.66   21.50
 -11  -3   0  402.66   22.00
  11   3   0  404.86   18.10
  11   3   0  401.16   22.10
  11   3   0  405.66   24.80
  11   3   0  384.86   22.80
 -12  -3   0  609.54   29.70
 -12  -3   0  627.84   31.10
 -12  -3   0  567.04   28.60
  12   3   0  550.14   30.30
  12   3   0  578.04   29.60
  12   3   0  573.34   24.30
  12   3   0  577.74   33.00
 -13  -3   0  468.85   27.60
 -13  -3   0  495.65   26.30
 -13  -3   0  439.46   26.50
  13   3   0  494.15   28.50
  13   3   0  510.25   25.70
  13   3   0  505.35   27.30
  13   3   0  540.35   32.30
 -14  -3   0  182.98   16.70
 -14  -3   0  202.88   16.20
 -14  -3   0  170.08   17.50
  14   3   0  171.38   20.10
  14   3   0  173.28   15.90
  14   3   0  181.58   16.00
  14   3   0  215.78   18.30
 -15  -3   0  142.29   20.00
 -15  -3   0  160.48   19.10
  15   3   0  193.68   23.20
  15   3   0  220.38   19.70
  15   3   0  187.68   20.50
  13  -4   0   93.29   16.50
  13  -4   0   90.69   13.50
  13  -4   0   74.99   13.40
 -13   4   0   69.29   14.30
 -13   4   0   81.19   13.00
  12  -4   0  528.45   29.90
  12  -4   0  518.55   34.20
  12  -4   0  497.25   29.80
  12  -4   0  485.25   26.30
 -12   4   0  431.66   28.00
 -12   4   0  496.05   31.40
  11  -4   0  607.74   35.70
  11  -4   0  582.54   28.90
  11  -4   0  564.04   31.40
  11  -4   0  592.34   31.20
 -11   4   0  565.74   31.00
 -11   4   0  579.04   33.80
  10  -4   0  170.28   16.80
  10  -4   0  175.38   14.60
  10  -4   0  178.08   12.80
  10  -4   0  149.79   14.20
 -10   4   0  172.98   16.00
 -10   4   0  179.88   13.90
   9  -4   0  728.33   34.30
   9  -4   0  722.03   33.00
   9  -4   0  758.42   35.10
   9  -4   0  711.73   38.30
  -9   4   0  668.73   32.90
  -9   4   0  664.03   28.00
  -9   4   0  733.73   37.20
  -9   4   0  690.43   34.00
   8  -4   0  410.46   21.20
   8  -4   0  367.86   23.60
   8  -4   0  380.56   20.20
   8  -4   0  382.46   19.40
   8  -4   0  329.27   20.50
  -8   4   0  365.66   19.80
  -8   4   0  362.26   14.90
  -8   4   0  342.07   19.70
  -8   4   0  366.66   20.40
  -8   4   0  374.46   22.40
   7  -4   0 1621.14   66.89
   7  -4   0 1529.25   66.69
   7  -4   0 1675.13   68.39
   7  -4   0 1627.04   71.29
   7  -4   0 1606.44   67.59
  -7   4   0 1627.94   68.09
  -7   4   0 1600.94   67.59
  -7   4   0 1642.74   66.69
  -7   4   0 1534.95   62.39
  -7   4   0 1589.84   70.19
  -7   4   0 1679.23   67.19
   6  -4   0 1004.80   44.00
   6  -4   0 1060.49   44.90
   6  -4   0 1019.90   43.70
   6  -4   0 1056.59   44.30
   6  -4   0  951.70   46.70
   6  -4   0 1024.10   43.30
  -6   4   0 1060.59   44.60
  -6   4   0  951.20   45.90
  -6   4   0 1079.29   43.80
  -6   4   0 1036.60   46.60
  -6   4   0  977.40   43.30
  -6   4   0 1021.40   44.10
   5  -4   0  306.77   14.50
   5  -4   0  295.27   15.40
   5  -4   0  298.17   11.80
   5  -4   0  288.07   17.30
   5  -4   0  277.77   15.40
   5  -4   0  291.67   14.90
   5  -4   0  283.77   15.00
  -5   4   0  275.37   14.50
  -5   4   0  286.07   15.10
  -5   4   0  239.48   16.50
  -5   4   0  311.37   15.30
  -5   4   0  271.57   16.60
  -5   4   0  286.67   14.80
  -5   4   0  266.07   14.70
   4  -4   0 1908.11   89.79
   4  -4   0 2242.38   87.89
   4  -4   0 2340.27   87.89
   4  -4   0 2209.98   88.09
  -4   4   0 2174.08   89.99
  -4   4   0 2190.98   87.49
  -4   4   0 2219.18   88.19
  -4   4   0 2263.47   87.99
  -4   4   0 2224.88   90.39
  -4   4   0 2086.89   87.59
  -4   4   0 2223.98   87.89
   3  -4   0 1190.18   49.40
   3  -4   0 1082.99   45.50
   3  -4   0 1155.48   46.80
   3  -4   0 1053.29   45.60
   3  -4   0 1229.08   48.00
   3  -4   0 1142.49   47.30
  -3   4   0 1139.09   47.10
  -3   4   0 1096.59   47.20
  -3   4   0 1127.39   46.80
  -3   4   0 1115.69   48.90
  -3   4   0 1188.58   47.10
  -3   4   0 1176.58   46.90
   2  -4   0 1317.07   52.69
   2  -4   0 1394.66   53.59
   2  -4   0 1360.16   54.99
   2  -4   0 1235.38   51.39
   2  -4   0 1335.57   52.49
   2  -4   0 1200.98   54.69
   2  -4   0 1233.98   52.19
   2  -4   0 1266.57   53.29
  -2   4   0 1373.16   52.89
  -2   4   0 1311.47   53.29
  -2   4   0 1309.57   53.49
  -2   4   0 1369.66   53.49
  -2   4   0 1303.77   52.69
   1  -4   0 3040.70  113.99
   1  -4   0 2832.82  116.29
   1  -4   0 2966.10  116.09
   1  -4   0 2874.91  113.99
   1  -4   0 2677.83  114.19
   1  -4   0 2823.12  114.89
   1  -4   0 2889.51  112.99
  -1   4   0 2934.51  115.09
  -1   4   0 2917.61  114.09
  -1   4   0 3110.09  116.29
  -1   4   0 3141.49  115.39
  -1   4   0 2730.73  115.89
  -1   4   0 2989.80  114.89
  -1   4   0 2879.31  114.09
   0  -4   0 2233.88   92.79
   0  -4   0 2347.17   94.19
   0  -4   0 2522.65   92.99
   0  -4   0 2495.85   94.89
   0  -4   0 2474.25   95.59
   0  -4   0 2218.88   93.89
   0  -4   0 2267.17   92.99
   0   4   0 2305.07   94.19
   0   4   0 2348.57   93.89
   0   4   0 2408.36   93.19
   0   4   0 2553.24   95.69
   0   4   0 2434.36   94.79
   0   4   0 2308.77   93.19
  -1  -4   0 1665.43   68.59
  -1  -4   0 1725.23   67.79
  -1  -4   0 1777.72   68.69
  -1  -4   0 1724.93   68.79
  -1  -4   0 1697.83   67.39
  -1  -4   0 1789.12   67.49
   1   4   0 1621.64   67.09
   1   4   0 1734.33   67.59
   1   4   0 1632.74   66.69
   1   4   0 1715.23   68.59
   1   4   0 1793.82   69.29
   1   4   0 1698.43   67.59
  -2  -4   0 3699.03  137.89
  -2  -4   0 3399.76  138.39
  -2  -4   0 3423.86  137.29
  -2  -4   0 3712.93  138.49
  -2  -4   0 3399.76  138.89
  -2  -4   0 3499.55  139.39
  -2  -4   0 3877.21  139.69
  -2  -4   0 3495.05  137.89
   2   4   0 3466.85  138.09
   2   4   0 3573.84  137.99
   2   4   0 3521.75  137.69
   2   4   0 3600.14  137.89
   2   4   0 3414.86  138.89
   2   4   0 3446.96  137.09
   2   4   0 3608.44  138.59
   2   4   0 3425.46  138.79
   2   4   0 3610.74  139.49
  -3  -4   0 4980.30  197.78
  -3  -4   0 4995.80  199.18
  -3  -4   0 5137.49  198.58
  -3  -4   0 4944.41  199.78
  -3  -4   0 5541.95  200.08
  -3  -4   0 5045.00  199.48
  -3  -4   0 5458.65  198.48
  -3  -4   0 4983.80  198.38
  -3  -4   0 4839.42  197.58
   3   4   0 5059.49  199.18
   3   4   0 4672.93  199.28
   3   4   0 5084.79  198.68
   3   4   0 4864.51  198.48
   3   4   0 5420.66  200.28
   3   4   0 5155.38  198.58
   3   4   0 5285.57  199.78
   3   4   0 5316.87  198.68
  -4  -4   0 5629.54  231.38
  -4  -4   0 6201.48  230.58
  -4  -4   0 5256.87  228.98
  -4  -4   0 5750.72  230.18
  -4  -4   0 5870.91  231.08
  -4  -4   0 6339.87  231.88
  -4  -4   0 6163.88  231.48
   4   4   0 5853.01  230.78
   4   4   0 5963.30  230.58
   4   4   0 5907.71  231.48
   4   4   0 5493.15  230.88
   4   4   0 6256.07  232.28
   4   4   0 6260.27  230.58
  -5  -4   0 2008.80   80.69
  -5  -4   0 2104.49   80.59
  -5  -4   0 1908.41   80.19
  -5  -4   0 1911.21   79.69
  -5  -4   0 1864.31   78.19
  -5  -4   0 1985.70   79.39
  -5  -4   0 1929.01   79.09
   5   4   0 1917.31   79.69
   5   4   0 2023.40   79.79
   5   4   0 2048.99   79.59
   5   4   0 1951.70   80.29
   5   4   0 2131.19   79.59
   5   4   0 1940.71   79.39
  -6  -4   0 1723.93   69.19
  -6  -4   0 1706.63   69.79
  -6  -4   0 1481.25   67.59
  -6  -4   0 1698.93   69.99
  -6  -4   0 1762.62   69.09
  -6  -4   0 1614.64   69.19
  -6  -4   0 1877.41   71.09
   6   4   0 1682.63   69.09
   6   4   0 1698.53   69.49
   6   4   0 1629.74   71.19
   6   4   0 1775.92   69.19
   6   4   0 1642.84   68.99
   6   4   0 1799.62   69.19
   6   4   0 1626.34   69.79
  -7  -4   0 1913.61   79.49
  -7  -4   0 1955.10   79.19
  -7  -4   0 1848.52   80.59
  -7  -4   0 1996.10   78.99
  -7  -4   0 2024.90   80.59
  -7  -4   0 1920.61   79.19
   7   4   0 1805.82   78.49
   7   4   0 1845.52   79.39
   7   4   0 1928.91   79.09
   7   4   0 1914.71   81.69
   7   4   0 1947.71   79.59
   7   4   0 1959.30   80.19
   7   4   0 1979.80   78.79
   7   4   0 2054.19   79.29
  -8  -4   0  193.88   15.60
  -8  -4   0  214.98   12.70
  -8  -4   0  212.08   13.10
  -8  -4   0  217.08   12.70
  -8  -4   0  172.58   13.20
   8   4   0  217.98   12.90
   8   4   0  219.58   13.00
   8   4   0  195.18   14.10
   8   4   0  214.68   13.60
   8   4   0  222.98   15.30
   8   4   0  204.18   13.80
   8   4   0  199.08   12.80
  -9  -4   0   84.99    6.70
  -9  -4   0   81.99    8.20
  -9  -4   0   94.19    8.30
  -9  -4   0   76.29   11.60
  -9  -4   0   97.49    8.60
   9   4   0   91.19    8.60
   9   4   0   74.89   10.10
   9   4   0   84.69    8.30
   9   4   0   71.89    9.80
   9   4   0   85.59    9.20
 -10  -4   0    3.10    3.10
 -10  -4   0    7.40    4.20
 -10  -4   0    1.00    3.90
  10   4   0   -9.10    6.60
  10   4   0    4.40    4.00
  10   4   0    6.00    4.20
  10   4   0   -0.60    4.40
  10   4   0    7.00    2.70
 -11  -4   0  165.88   11.30
 -11  -4   0  147.59   12.40
 -11  -4   0  160.98   13.00
 -11  -4   0  171.28   12.90
  11   4   0  165.38   14.60
  11   4   0  175.38    9.50
  11   4   0  166.08   12.80
  11   4   0  172.48   13.30
 -12  -4   0  245.08   16.50
 -12  -4   0  247.28   17.10
 -12  -4   0  236.58   16.40
 -12  -4   0  241.88   14.90
  12   4   0  238.28   17.30
  12   4   0  250.17   19.30
  12   4   0  231.58   11.80
  12   4   0  260.37   16.80
 -13  -4   0  237.68   15.70
 -13  -4   0  228.38   17.70
 -13  -4   0  228.18   17.50
  13   4   0  237.58   17.40
  13   4   0  222.68   17.80
  13   4   0  237.68   21.00
 -14  -4   0    4.60   10.80
 -14  -4   0    3.70    7.60
 -14  -4   0    2.00    8.40
  14   4   0    8.50    7.80
  14   4   0    4.40   10.00
  14   4   0   12.40    7.90
  14   4   0   17.50    7.20
 -15  -4   0  146.59   19.30
 -15  -4   0  167.48   17.60
  15   4   0  189.68   19.10
  15   4   0  180.88   24.10
  15   4   0  231.38   21.30
  13  -5   0  568.14   34.00
  13  -5   0  520.45   33.60
  13  -5   0  512.95   29.90
  13  -5   0  483.75   36.90
 -13   5   0  480.65   32.10
 -13   5   0  546.25   35.30
  12  -5   0  244.98   22.10
  12  -5   0  265.07   18.50
  12  -5   0  248.08   21.40
  12  -5   0  256.67   24.80
 -12   5   0  223.48   19.70
 -12   5   0  235.88   21.90
  11  -5   0  147.49   15.90
  11  -5   0  112.09   17.30
  11  -5   0  114.89   13.20
  11  -5   0  105.79   14.70
 -11   5   0  105.19   13.10
 -11   5   0  138.99   16.20
  10  -5   0  145.89   12.80
  10  -5   0  155.58   14.60
  10  -5   0  169.58   18.50
  10  -5   0  134.19   13.70
 -10   5   0  130.59   15.80
 -10   5   0  176.48   13.80
   9  -5   0  124.59   12.50
   9  -5   0  139.89   13.00
   9  -5   0  128.39   11.20
   9  -5   0  123.09   15.20
  -9   5   0  138.79   11.90
  -9   5   0  129.09   13.70
   8  -5   0  124.19   12.30
   8  -5   0  120.59   11.40
   8  -5   0  137.09   13.70
   8  -5   0  126.29   11.10
   8  -5   0  112.29    9.70
  -8   5   0  108.79   12.40
  -8   5   0   86.69   11.50
  -8   5   0  118.49   10.10
  -8   5   0  104.19   12.70
   7  -5   0  135.69   10.30
   7  -5   0  154.28   13.50
   7  -5   0  143.69   11.70
   7  -5   0  134.49   10.00
   7  -5   0  131.39   10.70
  -7   5   0  122.59   10.20
  -7   5   0  140.99   11.90
  -7   5   0  146.89   12.80
  -7   5   0  122.09   13.50
  -7   5   0  120.29   11.50
   6  -5   0   41.20    5.80
   6  -5   0   53.89    7.30
   6  -5   0   52.89    6.30
   6  -5   0   47.30    6.20
   6  -5   0   35.50    7.40
  -6   5   0   45.60    6.00
  -6   5   0   38.80    6.20
  -6   5   0   47.30    7.80
  -6   5   0   46.10    7.40
  -6   5   0   36.30    6.10
   5  -5   0  121.09    8.70
   5  -5   0  114.59    7.90
   5  -5   0  117.89    9.20
   5  -5   0  132.09    9.80
   5  -5   0  125.09    6.20
   5  -5   0  123.39   11.00
   5  -5   0  146.39    9.30
  -5   5   0  115.29    9.10
  -5   5   0  104.99   12.40
  -5   5   0  130.69    9.30
  -5   5   0  118.39   10.50
  -5   5   0  118.59    8.50
  -5   5   0  115.39    9.20
  -5   5   0  138.49    9.70
   4  -5   0  331.37   16.00
   4  -5   0  296.07   14.60
   4  -5   0  336.87   16.60
   4  -5   0  336.37   14.40
   4  -5   0  329.27   18.90
   4  -5   0  333.57   16.60
   4  -5   0  313.77   16.00
  -4   5   0  303.67   18.70
  -4   5   0  325.17   18.40
  -4   5   0  312.77   16.30
  -4   5   0  301.27   15.80
  -4   5   0  312.87   15.90
  -4   5   0  317.97   16.90
  -4   5   0  324.97   16.10
   3  -5   0    7.40    2.20
   3  -5   0    8.30    2.50
   3  -5   0    6.60    2.80
   3  -5   0    6.90    3.10
   3  -5   0    8.10    1.90
   3  -5   0    5.40    1.70
   3  -5   0    6.30    2.50
  -3   5   0    8.10    3.00
  -3   5   0    9.60    3.40
  -3   5   0    8.70    2.60
  -3   5   0    4.40    2.80
  -3   5   0    7.10    2.20
  -3   5   0   11.60    3.20
   2  -5   0   43.50    4.70
   2  -5   0   38.60    5.50
   2  -5   0   42.70    4.00
   2  -5   0   39.50    4.10
   2  -5   0   39.50    2.60
   2  -5   0   41.90    5.70
  -2   5   0   37.30    4.80
  -2   5   0   48.90    5.50
  -2   5   0   39.10    4.30
  -2   5   0   41.60    5.00
  -2   5   0   41.70    5.40
  -2   5   0   36.50    3.80
  -2   5   0   41.40    5.70
   1  -5   0   33.40    4.80
   1  -5   0   32.00    2.40
   1  -5   0   38.40    4.20
   1  -5   0   34.00    3.30
   1  -5   0   31.80    3.30
   1  -5   0   30.40    4.80
  -1   5   0   38.60    5.30
  -1   5   0   27.20    3.30
  -1   5   0   35.90    4.80
  -1   5   0   30.80    4.10
  -1   5   0   27.50    4.20
  -1   5   0   29.50    4.60
   0  -5   0   15.30    3.20
   0  -5   0   12.30    2.00
   0  -5   0    9.60    2.70
   0  -5   0   10.90    1.90
   0  -5   0    9.00    3.00
   0  -5   0   12.00    2.40
   0  -5   0   12.10    1.80
   0   5   0    7.10    2.50
   0   5   0   11.60    2.00
   0   5   0    9.60    1.90
   0   5   0   12.00    2.50
   0   5   0    9.70    2.90
   0   5   0   11.80    2.50
   0   5   0   14.00    3.60
  -1  -5   0   79.19    6.10
  -1  -5   0   82.89    5.10
  -1  -5   0   76.79    5.90
  -1  -5   0   85.19    4.80
  -1  -5   0   78.99    4.80
  -1  -5   0   82.39    6.00
   1   5   0   80.69    6.50
   1   5   0   78.39    5.00
   1   5   0   81.49    3.80
   1   5   0   80.59    4.60
   1   5   0   84.79    5.00
   1   5   0   79.99    6.90
   1   5   0   76.69    5.80
   1   5   0   85.69    5.80
  -2  -5   0  693.33   29.50
  -2  -5   0  653.73   27.90
  -2  -5   0  666.83   28.90
  -2  -5   0  688.53   27.90
  -2  -5   0  691.43   29.80
  -2  -5   0  691.93   29.80
  -2  -5   0  673.73   27.20
  -2  -5   0  681.33   28.60
   2   5   0  674.53   28.30
   2   5   0  645.54   27.30
   2   5   0  677.63   30.80
   2   5   0  667.43   29.00
   2   5   0  717.63   30.20
   2   5   0  691.63   29.20
   2   5   0  662.73   28.10
   2   5   0  669.93   28.20
   2   5   0  649.54   27.20
  -3  -5   0 1056.49   42.80
  -3  -5   0 1075.29   43.10
  -3  -5   0 1144.69   43.90
  -3  -5   0 1042.80   42.00
  -3  -5   0 1091.29   44.60
  -3  -5   0 1045.80   42.70
  -3  -5   0 1056.49   44.70
   3   5   0  971.90   44.00
   3   5   0 1035.60   44.60
   3   5   0  991.00   42.10
   3   5   0 1072.79   43.80
   3   5   0 1059.99   42.60
   3   5   0 1011.80   43.20
   3   5   0 1087.59   43.00
  -4  -5   0  521.15   21.90
  -4  -5   0  502.65   20.40
  -4  -5   0  497.75   21.60
  -4  -5   0  483.95   22.40
  -4  -5   0  503.45   22.90
  -4  -5   0  503.85   21.30
  -4  -5   0  504.75   23.10
  -4  -5   0  494.75   20.80
  -4  -5   0  481.15   23.30
   4   5   0  515.95   23.70
   4   5   0  464.55   21.70
   4   5   0  455.55   22.70
   4   5   0  487.85   22.40
   4   5   0  490.05   21.80
   4   5   0  464.35   22.60
   4   5   0  520.25   21.90
  -5  -5   0   31.70    4.20
  -5  -5   0   23.20    3.90
  -5  -5   0   25.00    3.00
  -5  -5   0   21.30    2.90
  -5  -5   0   18.70    4.10
  -5  -5   0   26.70    3.60
  -5  -5   0   31.30    5.00
  -5  -5   0   29.00    4.40
  -5  -5   0   26.70    2.50
  -5  -5   0   25.90    4.00
   5   5   0   26.50    4.10
   5   5   0   17.90    3.90
   5   5   0   17.20    3.50
   5   5   0   25.60    3.80
   5   5   0   20.90    4.00
   5   5   0   21.00    3.80
   5   5   0   20.50    4.20
  -6  -5   0  252.37   14.90
  -6  -5   0  252.27   14.40
  -6  -5   0  273.57   12.70
  -6  -5   0  269.57   15.30
  -6  -5   0  270.77   14.30
  -6  -5   0  259.37   15.40
  -6  -5   0  274.87   13.90
  -6  -5   0  272.77   12.60
   6   5   0  263.67   14.00
   6   5   0  294.97   14.50
   6   5   0  265.97   14.60
   6   5   0  266.97   15.00
   6   5   0  271.97   14.50
   6   5   0  278.87   16.20
   6   5   0  272.67   14.80
  -7  -5   0   44.90    6.10
  -7  -5   0   25.50    4.20
  -7  -5   0   41.00    4.40
  -7  -5   0   41.00    6.70
  -7  -5   0   30.10    4.90
  -7  -5   0   37.00    5.40
  -7  -5   0   39.70    6.50
   7   5   0   31.80    4.90
   7   5   0   31.90    5.30
   7   5   0   41.70    6.00
   7   5   0   41.70    6.10
   7   5   0   39.40    5.40
   7   5   0   30.80    6.20
  -8  -5   0  348.97   18.60
  -8  -5   0  301.07   16.20
  -8  -5   0  347.47   18.00
  -8  -5   0  328.97   18.50
  -8  -5   0  376.56   20.80
   8   5   0  362.96   19.40
   8   5   0  339.37   18.00
   8   5   0  296.47   18.80
   8   5   0  349.77   18.80
   8   5   0  331.47   20.50
   8   5   0  341.87   18.00
   8   5   0  362.06   18.90
  -9  -5   0  163.78   11.40
  -9  -5   0  193.18   16.70
  -9  -5   0  197.78   12.70
  -9  -5   0  191.48   10.40
  -9  -5   0  215.68   13.60
  -9  -5   0  212.98   13.80
   9   5   0  217.78   13.90
   9   5   0  210.18   15.40
   9   5   0  213.08   13.70
   9   5   0  195.78   15.70
   9   5   0  201.38   13.00
   9   5   0  193.88   14.10
 -10  -5   0  423.76   22.90
 -10  -5   0  421.56   19.40
 -10  -5   0  419.96   22.70
  10   5   0  380.76   22.20
  10   5   0  422.06   23.90
  10   5   0  431.06   22.90
 -11  -5   0  350.46   17.60
 -11  -5   0  383.46   21.30
 -11  -5   0  344.37   20.70
  11   5   0  355.96   20.70
  11   5   0  339.97   16.80
  11   5   0  369.86   22.70
  11   5   0  360.36   21.20
 -12  -5   0  340.97   20.90
 -12  -5   0  358.26   21.10
 -12  -5   0  306.57   17.40
 -12  -5   0  343.47   21.00
  12   5   0  355.36   16.00
  12   5   0  342.97   20.90
  12   5   0  331.07   21.10
  12   5   0  330.47   22.50
 -13  -5   0  254.47   18.30
 -13  -5   0  202.78   17.90
 -13  -5   0  276.57   18.80
  13   5   0  243.48   19.30
  13   5   0  285.47   19.10
  13   5   0  276.57   21.40
 -14  -5   0  196.68   17.90
 -14  -5   0  181.28   17.10
  14   5   0  167.48   15.40
  14   5   0  148.19   19.50
  14   5   0  155.18   17.10
 -15  -5   0  115.09   16.50
 -15  -5   0  129.39   18.30
  15   5   0  123.29   18.60
  15   5   0  144.49   17.60
  15   5   0  152.28   17.50
  12  -6   0   29.80   11.40
  12  -6   0   42.90    9.80
  12  -6   0    9.50   13.40
 -12   6   0   28.10    9.90
 -12   6   0   -3.20   11.80
  11  -6   0  198.68   16.20
  11  -6   0  192.98   23.50
  11  -6   0  196.78   18.50
 -11   6   0  198.48   20.30
 -11   6   0  149.09   16.40
  10  -6   0  243.18   19.30
  10  -6   0  262.77   22.50
  10  -6   0  229.48   18.60
  10  -6   0  244.48   16.80
 -10   6   0  247.68   20.80
 -10   6   0  227.68   18.00
   9  -6   0  462.45   25.70
   9  -6   0  469.65   30.40
   9  -6   0  466.55   25.10
   9  -6   0  472.35   24.90
   9  -6   0  486.25   27.30
  -9   6   0  463.95   25.80
  -9   6   0  456.15   28.70
   8  -6   0  354.16   25.20
   8  -6   0  363.46   20.20
   8  -6   0  405.96   21.20
   8  -6   0  321.97   20.60
   8  -6   0  375.86   21.20
   8  -6   0  374.36   22.20
  -8   6   0  394.86   24.70
  -8   6   0  359.26   21.10
   7  -6   0  144.89   10.40
   7  -6   0   95.89   10.30
   7  -6   0  126.69   13.30
   7  -6   0  137.49   10.60
   7  -6   0  120.49   10.20
  -7   6   0  109.79   14.80
  -7   6   0  120.59   10.40
  -7   6   0   81.49   12.60
  -7   6   0  121.69   12.60
   6  -6   0  396.26   23.60
   6  -6   0  401.36   20.10
   6  -6   0  388.76   20.00
   6  -6   0  394.56   19.80
   6  -6   0  346.47   18.10
  -6   6   0  371.36   19.60
  -6   6   0  354.36   21.00
  -6   6   0  374.16   22.60
  -6   6   0  300.57   20.20
  -6   6   0  382.26   20.10
  -6   6   0  352.06   20.80
   5  -6   0 1017.60   44.00
   5  -6   0  952.90   41.50
   5  -6   0 1004.40   44.10
   5  -6   0 1100.19   40.80
   5  -6   0  994.50   47.40
  -5   6   0  968.90   44.20
  -5   6   0  962.10   43.10
  -5   6   0 1011.70   43.60
  -5   6   0 1003.80   43.70
  -5   6   0  969.80   43.80
  -5   6   0 1023.00   47.00
   4  -6   0  586.14   25.50
   4  -6   0  569.14   23.90
   4  -6   0  516.85   25.80
   4  -6   0  538.55   23.40
   4  -6   0  606.24   29.60
   4  -6   0  582.94   25.40
  -4   6   0  537.95   26.30
  -4   6   0  545.25   26.20
  -4   6   0  518.75   25.60
  -4   6   0  553.64   28.40
  -4   6   0  563.84   25.50
  -4   6   0  476.35   28.30
  -4   6   0  546.25   25.40
   3  -6   0  784.02   34.60
   3  -6   0  807.42   33.20
   3  -6   0  846.92   36.70
   3  -6   0  859.61   39.30
   3  -6   0  853.01   35.40
  -3   6   0  823.32   36.70
  -3   6   0  837.62   36.50
  -3   6   0  778.22   35.30
  -3   6   0  844.62   35.60
  -3   6   0  774.82   35.90
  -3   6   0  876.71   38.90
   2  -6   0 1083.69   44.60
   2  -6   0 1186.58   45.50
   2  -6   0 1023.60   48.20
   2  -6   0 1049.00   46.20
   2  -6   0 1123.99   45.00
  -2   6   0 1117.39   48.10
  -2   6   0 1126.69   45.20
  -2   6   0 1132.19   46.40
  -2   6   0 1076.79   46.10
  -2   6   0 1095.39   47.90
  -2   6   0 1046.30   45.00
  -2   6   0  970.50   46.10
   1  -6   0  646.84   26.30
   1  -6   0  619.64   29.30
   1  -6   0  626.24   27.50
   1  -6   0  630.54   28.10
   1  -6   0  641.24   26.50
   1  -6   0  568.04   29.40
   1  -6   0  618.44   25.30
  -1   6   0  594.04   28.00
  -1   6   0  614.64   26.70
  -1   6   0  582.04   27.90
  -1   6   0  606.54   29.40
  -1   6   0  652.63   26.80
  -1   6   0  634.74   27.90
  -1   6   0  620.94   29.10
   0  -6   0 3512.75  144.89
   0  -6   0 3743.73  145.79
   0  -6   0 3483.45  142.89
   0  -6   0 3729.23  142.79
   0  -6   0 3557.14  142.69
   0  -6   0 3728.73  146.89
   0   6   0 3708.63  144.69
   0   6   0 3571.94  142.99
   0   6   0 3761.02  145.89
   0   6   0 3482.85  145.69
   0   6   0 3780.62  145.09
   0   6   0 3515.25  143.29
   0   6   0 3844.12  146.99
   0   6   0 3756.22  143.29
  -1  -6   0  828.12   37.70
  -1  -6   0  910.51   35.90
  -1  -6   0  824.12   37.70
  -1  -6   0  872.91   38.10
  -1  -6   0  865.21   35.90
  -1  -6   0  874.21   36.30
   1   6   0  880.51   35.60
   1   6   0  847.02   36.20
   1   6   0  915.71   39.70
   1   6   0  814.42   38.30
   1   6   0  865.31   34.10
   1   6   0  916.81   37.60
   1   6   0 1004.90   38.50
   1   6   0  863.11   36.10
   1   6   0  884.71   38.10
  -2  -6   0 1756.42   69.79
  -2  -6   0 1560.04   69.79
  -2  -6   0 1647.74   67.99
  -2  -6   0 1735.43   67.99
  -2  -6   0 1729.73   68.99
  -2  -6   0 1614.34   70.19
   2   6   0 1847.82   72.09
   2   6   0 1666.13   67.09
   2   6   0 1757.62   69.69
   2   6   0 1754.02   69.89
   2   6   0 1697.43   70.69
   2   6   0 1755.42   68.39
   2   6   0 1670.23   68.39
   2   6   0 1679.63   67.29
   2   6   0 1803.42   69.09
  -3  -6   0  460.55   21.00
  -3  -6   0  414.36   19.20
  -3  -6   0  440.86   18.60
  -3  -6   0  408.86   17.50
  -3  -6   0  397.06   18.40
  -3  -6   0  424.86   20.30
  -3  -6   0  423.96   19.50
  -3  -6   0  386.46   20.30
   3   6   0  465.05   22.20
   3   6   0  412.06   20.60
   3   6   0  408.36   18.80
   3   6   0  409.56   19.60
   3   6   0  397.46   18.50
   3   6   0  394.76   20.00
   3   6   0  419.46   18.10
   3   6   0  405.76   18.30
   3   6   0  409.26   19.40
  -4  -6   0  771.52   31.70
  -4  -6   0  769.12   30.70
  -4  -6   0  736.13   31.50
  -4  -6   0  747.03   34.00
  -4  -6   0  742.83   33.60
  -4  -6   0  729.93   33.20
  -4  -6   0  759.02   31.70
  -4  -6   0  777.42   33.00
   4   6   0  750.22   34.00
   4   6   0  739.93   33.30
   4   6   0  734.13   31.90
   4   6   0  771.62   32.00
   4   6   0  758.62   32.80
   4   6   0  779.52   31.70
   4   6   0  646.24   31.60
  -5  -6   0 3624.34  150.48
  -5  -6   0 3596.34  148.29
  -5  -6   0 3795.52  148.59
  -5  -6   0 4004.90  151.78
  -5  -6   0 3865.91  151.08
  -5  -6   0 3526.15  151.48
  -5  -6   0 3664.73  149.29
  -5  -6   0 3936.21  149.69
   5   6   0 3906.91  149.69
   5   6   0 3975.70  152.48
   5   6   0 3859.91  150.58
   5   6   0 3647.44  149.69
   5   6   0 3893.21  151.48
   5   6   0 3852.21  149.69
  -6  -6   0  276.47   14.40
  -6  -6   0  299.27   16.60
  -6  -6   0  287.77   16.90
  -6  -6   0  285.87   13.30
  -6  -6   0  281.27   15.50
  -6  -6   0  274.57   13.70
  -6  -6   0  292.77   15.30
  -6  -6   0  284.37   12.50
  -6  -6   0  295.67   15.90
   6   6   0  274.17   15.80
   6   6   0  298.27   15.30
   6   6   0  280.07   17.00
   6   6   0  290.17   15.60
   6   6   0  264.47   14.60
   6   6   0  298.17   15.10
  -7  -6   0   14.40    5.00
  -7  -6   0   17.10    5.80
  -7  -6   0   13.10    3.70
  -7  -6   0   15.00    2.60
  -7  -6   0   12.50    2.80
  -7  -6   0   14.10    5.90
  -7  -6   0   10.40    3.80
  -7  -6   0   18.30    4.00
  -7  -6   0   14.60    2.40
   7   6   0   17.90    4.30
   7   6   0   11.30    4.20
   7   6   0    8.40    3.20
   7   6   0   13.30    4.20
   7   6   0   13.00    4.60
   7   6   0    7.60    4.90
  -8  -6   0  204.68   15.80
  -8  -6   0  238.58   14.30
  -8  -6   0  216.58   13.00
  -8  -6   0  207.68   11.10
  -8  -6   0  210.98   14.20
  -8  -6   0  214.68   10.90
   8   6   0  240.88   16.50
   8   6   0  210.58   14.20
   8   6   0  201.98   13.80
   8   6   0  208.68   14.50
   8   6   0  215.28   13.70
   8   6   0  211.28   13.40
  -9  -6   0  147.19    9.10
  -9  -6   0  132.09    8.20
  -9  -6   0  137.49   11.70
  -9  -6   0  133.89   11.30
  -9  -6   0  143.29   10.80
   9   6   0  128.39   13.40
   9   6   0  132.29   11.10
   9   6   0  127.19   10.50
   9   6   0  137.29   13.50
   9   6   0  145.89   12.20
   9   6   0  136.99   11.70
 -10  -6   0  349.87   20.20
 -10  -6   0  338.47   16.40
 -10  -6   0  337.77   20.20
 -10  -6   0  335.57   19.50
 -10  -6   0  341.17   15.50
  10   6   0  333.47   23.20
  10   6   0  331.57   20.60
  10   6   0  344.07   20.20
  10   6   0  344.97   19.90
 -11  -6   0  222.18   15.90
 -11  -6   0  244.98   16.40
 -11  -6   0  221.68   11.40
 -11  -6   0  209.88   12.40
  11   6   0  231.18   16.20
  11   6   0  218.58   16.90
  11   6   0  238.78   16.20
 -12  -6   0   26.80    7.70
 -12  -6   0   10.20    3.40
 -12  -6   0   20.60    6.50
 -12  -6   0   12.70    6.50
  12   6   0   16.60    4.40
  12   6   0    7.80    6.80
  12   6   0   25.20    7.20
  12   6   0    8.30    5.90
 -13  -6   0  105.39   14.20
 -13  -6   0   94.49   12.60
 -13  -6   0  108.59   13.80
  13   6   0   78.99   12.30
  13   6   0  125.69   14.30
  13   6   0  100.79   12.50
 -14  -6   0   52.69   11.50
 -14  -6   0   60.99   11.20
 -14  -6   0   66.79   11.60
  14   6   0   78.49   11.90
  14   6   0   76.29   11.50
  14   6   0   63.69   12.90
 -15  -6   0   70.19   12.60
 -15  -6   0   28.70   11.30
  15   6   0   46.90   14.50
  15   6   0   37.70   11.60
  15   6   0   66.09   11.80
  11  -7   0  115.69   19.70
  11  -7   0   99.29   13.50
  11  -7   0  148.09   17.20
 -11   7   0  129.29   16.60
 -11   7   0  160.88   20.40
  10  -7   0  284.07   25.50
  10  -7   0  307.67   19.60
  10  -7   0  212.28   20.60
 -10   7   0  270.37   22.50
 -10   7   0  264.87   20.10
   9  -7   0  396.06   29.50
   9  -7   0  401.86   23.90
   9  -7   0  438.26   24.90
  -9   7   0  391.16   24.30
  -9   7   0  427.96   28.20
   8  -7   0   64.39    9.60
   8  -7   0   56.09    8.60
   8  -7   0   66.69   12.40
  -8   7   0   70.59   11.80
  -8   7   0   90.49   10.40
   7  -7   0  181.58   13.30
   7  -7   0  160.28   12.80
   7  -7   0  172.68   13.10
   7  -7   0  200.48   17.20
  -7   7   0  196.88   13.80
  -7   7   0  181.08   15.60
  -7   7   0  134.29   17.60
   6  -7   0   23.00    4.60
   6  -7   0   31.70    7.80
   6  -7   0   19.20    2.90
   6  -7   0   19.10    5.50
   6  -7   0   22.10    5.40
  -6   7   0   18.70    5.10
  -6   7   0   26.60    6.50
  -6   7   0   14.50    7.60
  -6   7   0   15.30    7.70
   5  -7   0    1.00    3.30
   5  -7   0    5.80    4.00
   5  -7   0    5.50    3.00
   5  -7   0    1.30    4.90
   5  -7   0    7.00    2.50
  -5   7   0    0.20    5.00
  -5   7   0   10.50    5.50
  -5   7   0    5.60    4.60
  -5   7   0    7.00    7.50
  -5   7   0    6.40    3.50
   4  -7   0  100.89    8.10
   4  -7   0   93.19    8.20
   4  -7   0   65.49    9.40
   4  -7   0   82.29    5.50
   4  -7   0   90.49    6.70
  -4   7   0   89.99   10.30
  -4   7   0   74.59    9.40
  -4   7   0   55.49    8.30
  -4   7   0   91.29    9.90
  -4   7   0   86.39    7.50
  -4   7   0   85.29    8.40
   3  -7   0  109.69    7.90
   3  -7   0  122.19    8.30
   3  -7   0  114.89   10.90
   3  -7   0  121.99    9.30
   3  -7   0  114.89    5.50
  -3   7   0  115.19   10.00
  -3   7   0  109.39    8.20
  -3   7   0  121.89   10.60
  -3   7   0  122.99    8.80
  -3   7   0  104.99    9.60
  -3   7   0  112.09   10.30
   2  -7   0  141.79    9.00
   2  -7   0  148.59    9.40
   2  -7   0  144.29    9.00
   2  -7   0  153.78   10.40
   2  -7   0  148.49   11.80
  -2   7   0  149.19   11.30
  -2   7   0  152.38   11.50
  -2   7   0  155.48   11.30
  -2   7   0  146.89    9.20
  -2   7   0  144.69   10.80
  -2   7   0  163.88    9.50
  -2   7   0  134.19   12.10
   1  -7   0   14.20    3.50
   1  -7   0   17.80    3.90
   1  -7   0   19.20    4.90
   1  -7   0   14.20    2.90
   1  -7   0   17.10    2.50
   1  -7   0   16.20    4.80
   1  -7   0   16.10    3.20
  -1   7   0   11.80    4.30
  -1   7   0   17.50    3.00
  -1   7   0   15.20    4.00
  -1   7   0    6.50    4.30
  -1   7   0   11.90    5.20
  -1   7   0   19.00    3.60
  -1   7   0   10.60    4.30
   0  -7   0   28.30    4.40
   0  -7   0   22.60    4.20
   0  -7   0   24.20    5.40
   0  -7   0   24.90    5.00
   0  -7   0   27.60    3.20
   0  -7   0   23.40    3.20
   0  -7   0   26.70    3.70
   0   7   0   23.10    4.70
   0   7   0   17.40    3.10
   0   7   0   26.90    3.60
   0   7   0   24.30    5.00
   0   7   0   22.90    3.40
   0   7   0   27.20    6.10
   0   7   0   27.90    4.40
   0   7   0   21.70    4.80
  -1  -7   0   16.70    2.80
  -1  -7   0   18.80    2.80
  -1  -7   0   14.00    3.60
  -1  -7   0   15.50    2.90
  -1  -7   0   18.60    4.20
  -1  -7   0   14.90    3.80
   1   7   0   15.90    3.00
   1   7   0   18.20    5.10
   1   7   0    8.40    3.70
   1   7   0   18.00    3.80
   1   7   0   21.50    4.50
   1   7   0   14.30    4.00
   1   7   0   14.60    3.70
   1   7   0   16.20    3.00
   1   7   0   18.20    2.80
  -2  -7   0   40.60    4.40
  -2  -7   0   34.70    3.80
  -2  -7   0   38.40    3.90
  -2  -7   0   35.20    5.10
  -2  -7   0   35.10    5.30
  -2  -7   0   25.90    4.50
   2   7   0   34.70    3.20
   2   7   0   37.60    2.70
   2   7   0   29.20    5.20
   2   7   0   34.40    4.10
   2   7   0   29.30    4.00
   2   7   0   38.80    5.60
   2   7   0   27.80    6.20
   2   7   0   33.40    5.10
  -3  -7   0  129.49   10.10
  -3  -7   0  133.29    7.70
  -3  -7   0  124.19    9.40
  -3  -7   0  122.39    9.20
  -3  -7   0  128.89    7.70
  -3  -7   0  126.19    8.40
  -3  -7   0  127.09    8.80
   3   7   0  135.89    7.10
   3   7   0  124.39    8.00
   3   7   0  121.59    7.90
   3   7   0  121.39    9.10
   3   7   0  130.19    8.90
   3   7   0  140.49    8.10
   3   7   0  142.39   11.60
   3   7   0  129.39    9.60
  -4  -7   0  158.28    7.80
  -4  -7   0  154.28    8.80
  -4  -7   0  162.48   11.70
  -4  -7   0  162.28    9.30
  -4  -7   0  146.99   10.80
  -4  -7   0  146.39   10.40
  -4  -7   0  154.38    9.90
   4   7   0  144.19   12.70
   4   7   0  163.28   10.70
   4   7   0  146.99   10.30
   4   7   0  151.08    8.60
   4   7   0  165.28    9.50
   4   7   0  145.39    9.20
   4   7   0  154.08    9.70
   4   7   0  159.18   11.10
  -5  -7   0  265.57   16.40
  -5  -7   0  269.47   15.80
  -5  -7   0  291.27   14.70
  -5  -7   0  290.87   13.30
  -5  -7   0  296.77   14.10
  -5  -7   0  297.77   16.90
  -5  -7   0  284.07   14.30
  -5  -7   0  261.77   15.20
   5   7   0  268.97   16.60
   5   7   0  288.77   14.40
   5   7   0  302.77   14.90
   5   7   0  283.07   16.10
   5   7   0  289.17   15.80
   5   7   0  280.37   14.60
  -6  -7   0  569.14   23.90
  -6  -7   0  534.05   23.90
  -6  -7   0  540.55   27.60
  -6  -7   0  536.35   26.30
  -6  -7   0  517.95   26.40
  -6  -7   0  570.94   25.60
  -6  -7   0  533.55   27.60
  -6  -7   0  580.14   25.20
   6   7   0  552.94   25.50
   6   7   0  541.55   27.80
   6   7   0  584.44   25.60
   6   7   0  541.15   25.30
   6   7   0  530.15   26.80
   6   7   0  528.35   26.10
  -7  -7   0   21.00    5.10
  -7  -7   0   16.10    4.60
  -7  -7   0   29.10    7.00
  -7  -7   0   24.70    3.80
  -7  -7   0   24.80    3.60
  -7  -7   0   19.50    4.30
   7   7   0   21.90    5.30
   7   7   0   19.70    4.30
   7   7   0   14.60    5.40
   7   7   0   33.80    5.60
   7   7   0   14.80    5.60
   7   7   0   27.40    5.90
  -8  -7   0  624.44   28.10
  -8  -7   0  626.44   31.50
  -8  -7   0  650.03   26.10
  -8  -7   0  657.03   31.00
  -8  -7   0  559.34   31.80
  -8  -7   0  624.34   25.50
  -8  -7   0  611.04   29.10
   8   7   0  625.24   31.20
   8   7   0  642.44   29.70
   8   7   0  596.14   32.40
   8   7   0  649.83   30.40
  -9  -7   0  418.96   17.60
  -9  -7   0  426.06   18.40
  -9  -7   0  414.76   21.70
  -9  -7   0  415.26   20.70
  -9  -7   0  432.56   23.80
  -9  -7   0  421.26   23.10
   9   7   0  395.26   22.80
   9   7   0  436.66   23.50
   9   7   0  415.56   25.30
   9   7   0  410.76   23.30
   9   7   0  406.66   22.00
 -10  -7   0   81.69    6.60
 -10  -7   0   85.29   10.30
 -10  -7   0   89.29    8.50
 -10  -7   0   71.29    9.30
 -10  -7   0   68.29    9.30
  10   7   0   86.49   10.10
  10   7   0   64.29    8.70
  10   7   0   68.39   11.80
  10   7   0   86.79   10.40
 -11  -7   0   71.59    8.70
 -11  -7   0   69.79    9.90
 -11  -7   0   66.49    7.10
 -11  -7   0   62.69    9.90
  11   7   0   57.09    9.60
  11   7   0   51.79    8.10
  11   7   0   51.89    8.90
 -12  -7   0  544.85   28.10
 -12  -7   0  516.65   30.10
 -12  -7   0  522.05   28.40
 -12  -7   0  548.45   25.20
 -12  -7   0  562.64   30.00
  12   7   0  535.55   24.30
  12   7   0  506.85   28.70
  12   7   0  527.45   29.50
  12   7   0  514.75   30.40
 -13  -7   0  142.69   15.00
 -13  -7   0  171.18   14.90
 -13  -7   0  149.49   15.30
 -13  -7   0  127.99   16.60
  13   7   0  150.68   15.90
  13   7   0  132.69   14.60
  13   7   0  169.18   17.00
 -14  -7   0  315.27   23.40
 -14  -7   0  289.37   22.10
 -14  -7   0  330.37   22.80
 -14  -7   0  290.07   23.60
  14   7   0  284.47   22.30
  14   7   0  299.87   22.70
  14   7   0  312.27   25.20
 -15  -7   0  395.46   28.80
 -15  -7   0  366.06   27.60
 -15  -7   0  409.76   28.50
 -15  -7   0  426.06   27.70
  15   7   0  358.66   27.90
  15   7   0  401.26   30.10
  15   7   0  385.76   26.80
  11  -8   0  255.77   29.20
  11  -8   0  261.87   22.30
 -11   8   0  274.47   27.80
 -11   8   0  273.07   22.80
  10  -8   0  274.17   20.60
  10  -8   0  263.57   21.90
  10  -8   0  243.48   26.90
 -10   8   0  292.47   24.80
 -10   8   0  269.27   20.60
   9  -8   0  254.47   24.80
   9  -8   0  269.67   19.10
   9  -8   0  268.97   20.70
  -9   8   0  251.97   18.90
  -9   8   0  302.27   23.60
   8  -8   0  404.26   24.10
   8  -8   0  443.86   29.70
   8  -8   0  439.06   25.10
  -8   8   0  412.96   27.90
  -8   8   0  412.76   24.30
   7  -8   0  713.43   40.70
   7  -8   0  706.33   36.10
   7  -8   0  761.62   35.50
  -7   8   0  727.03   35.70
  -7   8   0  744.63   40.00
   6  -8   0  490.15   20.60
   6  -8   0  480.55   24.90
   6  -8   0  443.26   22.00
   6  -8   0  477.85   29.90
   6  -8   0  503.45   26.00
  -6   8   0  480.75   25.20
  -6   8   0  510.15   29.20
  -6   8   0  461.25   27.40
   5  -8   0  661.43   29.30
   5  -8   0  689.33   28.40
   5  -8   0  662.43   32.90
   5  -8   0  728.43   37.50
   5  -8   0  629.44   31.40
  -5   8   0  697.33   36.20
  -5   8   0  669.03   32.70
  -5   8   0  669.33   31.90
   4  -8   0 1701.83   68.99
   4  -8   0 1676.83   65.79
   4  -8   0 1588.04   62.69
   4  -8   0 1588.94   71.79
   4  -8   0 1614.14   66.49
  -4   8   0 1614.24   66.99
  -4   8   0 1571.24   66.99
  -4   8   0 1445.26   67.29
  -4   8   0 1580.24   71.09
   3  -8   0  790.22   38.10
   3  -8   0  798.52   33.10
   3  -8   0  737.63   32.60
   3  -8   0  752.22   34.90
  -3   8   0  731.03   36.80
  -3   8   0  722.43   33.20
  -3   8   0  675.13   32.80
  -3   8   0  673.53   34.20
   2  -8   0 1230.28   50.39
   2  -8   0 1253.77   50.69
   2  -8   0 1186.68   55.39
   2  -8   0 1225.68   51.69
   2  -8   0 1264.77   53.39
  -2   8   0 1131.79   54.69
  -2   8   0 1269.07   55.09
  -2   8   0 1215.58   50.99
  -2   8   0 1138.39   52.39
  -2   8   0 1187.08   53.39
  -2   8   0 1264.07   51.39
   1  -8   0  671.13   29.60
   1  -8   0  646.74   27.40
   1  -8   0  606.14   30.00
   1  -8   0  577.74   31.40
   1  -8   0  654.53   26.30
   1  -8   0  657.93   27.70
  -1   8   0  558.54   29.60
  -1   8   0  580.34   27.80
  -1   8   0  656.23   31.50
  -1   8   0  639.04   28.00
  -1   8   0  603.14   30.00
  -1   8   0  656.83   28.30
  -1   8   0  600.54   31.00
  -1   8   0  631.04   32.00
  -1   8   0  661.43   30.40
   0  -8   0 1403.86   61.89
   0  -8   0 1497.85   56.99
   0  -8   0 1393.86   57.09
   0  -8   0 1451.05   56.99
   0  -8   0 1266.57   59.59
   0  -8   0 1438.66   61.09
   0  -8   0 1366.36   59.49
   0   8   0 1421.16   57.69
   0   8   0 1347.87   59.89
   0   8   0 1365.16   59.39
   0   8   0 1404.76   57.39
   0   8   0 1474.75   62.39
   0   8   0 1391.06   57.79
   0   8   0 1492.05   61.29
   0   8   0 1360.56   60.89
  -1  -8   0 1099.19   43.00
  -1  -8   0 1029.60   45.80
  -1  -8   0 1032.80   45.30
  -1  -8   0 1063.59   42.10
  -1  -8   0 1001.70   42.20
  -1  -8   0  909.71   44.70
   1   8   0  997.40   45.20
   1   8   0 1057.69   42.10
   1   8   0 1053.09   45.70
   1   8   0 1032.50   42.80
   1   8   0 1031.30   46.20
   1   8   0 1043.60   44.80
   1   8   0 1129.69   45.40
   1   8   0  956.90   42.80
   1   8   0  996.40   44.30
   1   8   0  937.01   46.80
  -2  -8   0 1080.69   42.00
  -2  -8   0 1044.30   45.20
  -2  -8   0 1049.09   43.20
  -2  -8   0  956.10   45.00
  -2  -8   0 1007.10   44.80
  -2  -8   0  990.50   42.00
   2   8   0 1001.00   45.70
   2   8   0  923.91   44.60
   2   8   0 1079.29   47.50
   2   8   0 1023.00   40.00
   2   8   0 1013.40   44.30
   2   8   0 1088.39   44.20
   2   8   0 1013.90   41.30
   2   8   0 1020.70   44.80
   2   8   0 1073.29   42.70
   2   8   0  938.41   42.50
  -3  -8   0 1036.00   44.90
  -3  -8   0 1066.19   43.00
  -3  -8   0 1026.70   44.30
  -3  -8   0 1033.70   42.80
  -3  -8   0  993.00   45.60
  -3  -8   0 1009.50   46.20
   3   8   0  958.70   43.40
   3   8   0 1041.10   45.20
   3   8   0 1035.50   41.70
   3   8   0 1002.70   45.00
   3   8   0 1087.09   48.50
   3   8   0 1026.20   43.40
   3   8   0 1145.09   44.00
   3   8   0 1058.59   46.60
  -4  -8   0 1750.12   71.59
  -4  -8   0 1714.83   69.19
  -4  -8   0 1654.13   69.59
  -4  -8   0 1643.34   70.69
  -4  -8   0 1683.63   67.99
  -4  -8   0 1651.43   71.69
  -4  -8   0 1728.03   67.99
   4   8   0 1708.23   73.39
   4   8   0 1645.24   69.59
   4   8   0 1679.43   68.39
   4   8   0 1708.73   69.99
   4   8   0 1699.03   71.69
   4   8   0 1713.83   67.39
   4   8   0 1611.14   70.59
   4   8   0 1692.23   67.59
   4   8   0 1603.84   68.49
  -5  -8   0  259.57   16.90
  -5  -8   0  254.07   13.70
  -5  -8   0  261.77   15.00
  -5  -8   0  257.67   12.10
  -5  -8   0  252.37   13.90
  -5  -8   0  267.67   13.50
  -5  -8   0  242.88   15.30
  -5  -8   0  258.07   16.40
   5   8   0  283.47   14.40
   5   8   0  242.28   14.00
   5   8   0  256.97   15.60
   5   8   0  243.28   15.20
   5   8   0  271.57   16.50
   5   8   0  246.08   13.80
   5   8   0  264.27   13.60
  -6  -8   0 1016.30   44.80
  -6  -8   0 1063.79   44.60
  -6  -8   0 1043.00   46.50
  -6  -8   0 1021.20   47.60
  -6  -8   0 1073.09   43.30
  -6  -8   0 1011.00   46.70
  -6  -8   0 1085.19   48.50
  -6  -8   0 1083.79   43.90
   6   8   0 1047.60   48.20
   6   8   0 1055.69   47.30
   6   8   0 1066.09   44.80
   6   8   0 1029.20   45.20
   6   8   0 1069.89   45.20
  -7  -8   0 2223.68   86.59
  -7  -8   0 2168.18   92.19
  -7  -8   0 2212.58   90.89
  -7  -8   0 2151.08   90.59
  -7  -8   0 2180.68   88.49
  -7  -8   0 2258.17   87.29
   7   8   0 2228.18   89.29
   7   8   0 2159.88   89.19
   7   8   0 2136.69   88.89
   7   8   0 2093.29   90.89
   7   8   0 2139.79   92.59
  -8  -8   0  513.55   24.40
  -8  -8   0  549.05   29.00
  -8  -8   0  566.94   26.00
  -8  -8   0  527.15   22.40
  -8  -8   0  532.65   27.50
   8   8   0  514.65   27.10
   8   8   0  538.85   26.30
   8   8   0  533.35   29.70
   8   8   0  523.05   27.90
  -9  -8   0  437.06   22.30
  -9  -8   0  421.66   24.50
  -9  -8   0  437.46   23.80
  -9  -8   0  427.16   20.80
   9   8   0  382.76   23.90
   9   8   0  382.76   21.80
   9   8   0  434.96   24.20
   9   8   0  417.66   25.70
 -10  -8   0  178.48   13.60
 -10  -8   0  189.18   14.70
 -10  -8   0  174.78   12.30
  10   8   0  181.88   15.30
  10   8   0  189.88   15.20
  10   8   0  186.28   13.70
  10   8   0  193.28   17.70
 -11  -8   0  199.58   16.00
 -11  -8   0  214.38   14.70
 -11  -8   0  221.78   17.90
  11   8   0  199.88   16.60
  11   8   0  194.08   18.80
  11   8   0  241.68   15.90
  11   8   0  182.88   16.50
 -12  -8   0  206.78   15.70
 -12  -8   0  197.88   18.50
 -12  -8   0  227.78   18.10
  12   8   0  192.98   16.90
  12   8   0  214.68   18.00
  12   8   0  240.58   18.80
 -13  -8   0   15.00    8.80
 -13  -8   0   13.40    7.80
 -13  -8   0   -5.20    7.30
 -13  -8   0   11.40   10.30
  13   8   0   -4.30    7.30
  13   8   0    4.30    8.00
  13   8   0   19.10    8.20
 -14  -8   0   30.90   12.20
 -14  -8   0   50.19   10.60
 -14  -8   0   67.09   11.30
 -14  -8   0   48.60   11.00
  14   8   0   41.90   11.90
  14   8   0   63.79   11.20
  14   8   0   48.90   10.80
  10  -9   0   79.49   17.80
  10  -9   0   89.19   13.70
 -10   9   0   86.59   13.30
 -10   9   0   84.79   16.50
   9  -9   0   54.89   15.60
   9  -9   0   74.29   11.70
   9  -9   0   59.49   11.10
  -9   9   0   64.59   10.90
  -9   9   0   78.49   14.00
   8  -9   0   73.29   15.50
   8  -9   0  115.79   14.30
   8  -9   0  108.69   14.30
  -8   9   0  150.88   17.30
  -8   9   0  100.99   13.00
   7  -9   0  125.79   13.40
   7  -9   0  148.29   17.90
   7  -9   0  140.69   13.40
  -7   9   0  113.79   16.50
  -7   9   0  122.39   13.00
   6  -9   0  105.29   11.70
   6  -9   0  106.69    7.90
   6  -9   0   93.89    7.50
   6  -9   0  104.19   15.90
   6  -9   0  115.99   12.70
  -6   9   0  119.79   11.50
  -6   9   0  120.99   14.10
   5  -9   0    1.60    7.20
   5  -9   0   19.00    4.20
   5  -9   0   17.80    5.80
   5  -9   0   13.20    5.20
  -5   9   0   15.90    4.70
  -5   9   0   17.50    9.00
  -5   9   0   10.20    6.70
   4  -9   0   -1.40    5.70
   4  -9   0    0.30    4.50
   4  -9   0    5.00    3.60
   4  -9   0   -1.50    4.60
  -4   9   0    4.90    6.50
  -4   9   0    0.10    5.20
  -4   9   0    5.00    3.80
   3  -9   0    4.30    3.60
   3  -9   0    4.40    4.40
   3  -9   0    2.50    3.50
   3  -9   0    5.80    5.30
  -3   9   0   -1.40    3.20
  -3   9   0    7.00    5.20
  -3   9   0    5.10    5.10
   2  -9   0   -0.10    4.90
   2  -9   0   -0.50    3.60
   2  -9   0   -1.00    3.90
   2  -9   0   -1.80    3.10
  -2   9   0    0.60    4.70
  -2   9   0   -0.10    2.90
  -2   9   0    2.50    4.10
  -2   9   0    3.50    4.20
   1  -9   0   75.59   10.20
   1  -9   0   80.39    8.70
   1  -9   0   76.99    5.50
   1  -9   0   92.39    7.20
   1  -9   0   73.59    7.40
   1  -9   0   75.99    7.40
  -1   9   0   77.09    7.10
  -1   9   0   66.79   10.10
  -1   9   0   83.89    8.00
  -1   9   0   70.19    8.50
  -1   9   0   89.49    9.90
  -1   9   0   71.59    9.10
   0  -9   0    2.10    3.80
   0  -9   0    5.20    2.80
   0  -9   0    5.90    4.50
   0  -9   0    8.50    3.90
   0  -9   0    4.20    6.20
   0  -9   0    0.60    2.20
   0  -9   0    3.00    3.30
   0   9   0    5.50    2.70
   0   9   0    8.80    6.60
   0   9   0    6.10    6.00
   0   9   0    1.30    4.10
   0   9   0    6.10    3.50
   0   9   0    7.00    3.70
   0   9   0    2.20    3.50
  -1  -9   0  359.76   19.90
  -1  -9   0  357.46   17.00
  -1  -9   0  347.07   20.00
  -1  -9   0  338.87   20.40
  -1  -9   0  348.57   17.30
  -1  -9   0  378.16   16.90
   1   9   0  350.76   17.60
   1   9   0  367.56   21.10
   1   9   0  374.76   20.40
   1   9   0  363.46   17.70
   1   9   0  344.07   20.10
   1   9   0  343.67   16.70
  -2  -9   0  101.49    9.20
  -2  -9   0   85.69    7.00
  -2  -9   0   72.69    9.50
  -2  -9   0   90.99    6.80
  -2  -9   0   89.09    8.70
  -2  -9   0   82.99    7.10
   2   9   0   91.39    7.20
   2   9   0   87.99    9.20
   2   9   0   87.69    7.50
   2   9   0  111.39    9.40
   2   9   0   96.39    6.20
   2   9   0   87.29    9.60
  -3  -9   0   26.00    5.70
  -3  -9   0   18.50    5.00
  -3  -9   0   21.40    4.00
  -3  -9   0   24.50    3.90
  -3  -9   0   18.10    5.00
  -3  -9   0   23.80    4.30
   3   9   0   20.60    3.00
   3   9   0   20.40    2.60
   3   9   0   19.30    3.60
   3   9   0   15.70    5.30
   3   9   0   23.50    4.50
   3   9   0   26.90    5.10
   3   9   0   34.00    5.70
  -4  -9   0  244.88   14.10
  -4  -9   0  246.38   15.70
  -4  -9   0  227.08   12.70
  -4  -9   0  236.48   16.20
  -4  -9   0  253.17   14.80
  -4  -9   0  250.87   13.30
   4   9   0  240.48   14.80
   4   9   0  251.77   12.00
   4   9   0  260.07   16.50
   4   9   0  222.08   13.20
   4   9   0  263.37   13.20
   4   9   0  241.48   13.70
   4   9   0  223.68   15.10
  -5  -9   0  248.58   16.00
  -5  -9   0  230.98   14.10
  -5  -9   0  239.18   13.30
  -5  -9   0  231.08   16.50
  -5  -9   0  243.58   13.90
  -5  -9   0  254.17   15.10
   5   9   0  244.28   13.20
   5   9   0  269.77   17.20
   5   9   0  261.77   14.30
   5   9   0  267.37   14.60
   5   9   0  255.47   16.20
  -6  -9   0  969.50   46.90
  -6  -9   0  999.20   45.20
  -6  -9   0 1035.80   46.10
  -6  -9   0 1019.40   41.20
  -6  -9   0  959.40   42.70
  -6  -9   0 1001.80   42.70
   6   9   0 1005.40   46.10
   6   9   0 1030.90   43.80
   6   9   0 1040.40   47.60
   6   9   0  993.50   43.80
   6   9   0  991.90   42.90
  -7  -9   0  280.97   17.60
  -7  -9   0  264.87   18.30
  -7  -9   0  264.67   14.00
  -7  -9   0  275.27   17.20
  -7  -9   0  280.77   14.00
  -7  -9   0  283.87   15.60
   7   9   0  295.47   17.50
   7   9   0  285.37   16.20
   7   9   0  268.97   17.60
   7   9   0  280.07   16.70
   7   9   0  282.87   19.60
  -8  -9   0   26.00    4.30
  -8  -9   0   29.50    4.40
  -8  -9   0   31.50    7.10
  -8  -9   0   27.30    5.50
  -8  -9   0   23.90    5.60
   8   9   0   21.70    7.80
   8   9   0   33.60    7.00
   8   9   0   25.80    7.80
   8   9   0   22.30    5.20
  -9  -9   0  122.99    9.40
  -9  -9   0  138.49   13.30
  -9  -9   0  111.19   10.70
  -9  -9   0  106.49   11.60
   9   9   0  107.19   14.80
   9   9   0  111.39   10.10
   9   9   0  123.39   12.10
   9   9   0  116.89   14.00
 -10  -9   0  175.88   13.30
 -10  -9   0  143.69   13.80
 -10  -9   0  162.28   11.50
  10   9   0  153.98   14.10
  10   9   0  159.88   13.30
  10   9   0  175.48   18.50
  10   9   0  129.59   14.10
 -11  -9   0  115.29   13.50
 -11  -9   0  117.39   11.60
 -11  -9   0  137.69   16.10
  11   9   0  126.89   14.10
  11   9   0  114.39   16.80
  11   9   0  122.49   12.60
  11   9   0  120.49   13.80
 -12  -9   0  276.57   18.20
 -12  -9   0  271.47   20.20
 -12  -9   0  283.07   22.20
  12   9   0  248.98   24.50
  12   9   0  234.98   18.00
  12   9   0  257.37   20.80
  12   9   0  233.58   19.20
 -13  -9   0   86.49   11.70
 -13  -9   0   87.59   14.40
 -13  -9   0  115.99   15.00
 -13  -9   0   95.89   11.80
  13   9   0   95.29   13.70
  13   9   0   85.09   12.20
  13   9   0   79.59   12.40
 -14  -9   0  299.67   23.80
 -14  -9   0  317.37   23.60
 -14  -9   0  329.57   24.40
 -14  -9   0  342.67   27.90
  14   9   0  329.77   24.20
  14   9   0  326.37   26.20
  14   9   0  282.77   24.40
   9 -10   0  153.68   17.90
   9 -10   0  196.58   26.00
  -9  10   0  139.89   21.50
  -9  10   0  124.29   17.30
   8 -10   0  121.99   16.10
   8 -10   0  105.29   17.50
  -8  10   0  116.19   17.70
  -8  10   0   99.09   12.80
   7 -10   0  793.72   41.50
   7 -10   0  817.82   46.70
  -7  10   0  783.92   40.20
  -7  10   0  858.01   46.30
   6 -10   0  383.06   23.90
   6 -10   0  392.86   28.00
   6 -10   0  356.76   22.40
  -6  10   0  395.46   23.10
  -6  10   0  398.46   27.90
   5 -10   0  252.67   16.80
   5 -10   0  222.48   18.00
   5 -10   0  270.17   14.70
   5 -10   0  227.18   20.20
  -5  10   0  242.78   20.60
  -5  10   0  204.58   15.80
   4 -10   0  613.54   36.90
   4 -10   0  615.74   31.00
   4 -10   0  718.33   35.40
   4 -10   0  742.53   32.10
  -4  10   0  697.03   37.80
  -4  10   0  661.53   32.40
  -4  10   0  667.33   33.90
   3 -10   0  320.67   17.80
   3 -10   0  298.17   19.50
   3 -10   0  327.47   17.10
   3 -10   0  304.57   21.90
  -3  10   0  326.67   21.60
  -3  10   0  307.87   20.80
  -3  10   0  286.57   17.50
  -3  10   0  260.77   18.10
   2 -10   0  858.01   38.20
   2 -10   0  946.01   40.60
   2 -10   0  869.11   44.30
   2 -10   0  880.81   42.10
  -2  10   0  858.51   39.40
  -2  10   0  899.81   44.10
  -2  10   0  894.81   39.40
  -2  10   0  851.01   40.20
  -2  10   0  836.32   43.30
   1 -10   0  400.56   22.90
   1 -10   0  417.66   22.10
   1 -10   0  390.46   24.60
   1 -10   0  393.66   17.70
   1 -10   0  383.26   19.20
  -1  10   0  423.46   24.30
  -1  10   0  387.86   20.60
  -1  10   0  374.16   20.00
  -1  10   0  376.56   23.60
  -1  10   0  392.76   21.10
   0 -10   0   84.19    9.30
   0 -10   0  112.09   10.60
   0 -10   0  109.69    7.40
   0 -10   0  112.59   10.00
   0 -10   0  106.89    8.00
   0  10   0   98.89   11.10
   0  10   0   95.09    8.40
   0  10   0  112.59   14.90
   0  10   0   87.39    9.20
   0  10   0  109.29   11.10
   0  10   0   98.29    9.50
  -1 -10   0  378.06   18.50
  -1 -10   0  377.76   18.00
  -1 -10   0  375.06   21.60
  -1 -10   0  354.86   17.90
  -1 -10   0  405.76   22.20
   1  10   0  385.16   19.30
   1  10   0  392.96   19.30
   1  10   0  371.06   22.50
   1  10   0  374.86   22.70
   1  10   0  349.47   17.90
   1  10   0  396.56   22.20
  -2 -10   0  782.22   37.30
  -2 -10   0  762.22   32.40
  -2 -10   0  782.72   33.80
  -2 -10   0  733.23   36.50
  -2 -10   0  695.43   36.40
  -2 -10   0  752.22   32.40
   2  10   0  783.72   31.70
   2  10   0  715.23   33.30
   2  10   0  804.92   38.00
   2  10   0  753.82   36.40
   2  10   0  754.72   33.70
   2  10   0  738.53   35.70
  -3 -10   0  454.55   21.40
  -3 -10   0  459.85   21.50
  -3 -10   0  486.45   23.10
  -3 -10   0  462.85   25.60
  -3 -10   0  439.06   24.80
  -3 -10   0  494.55   25.70
   3  10   0  441.36   25.90
   3  10   0  471.55   22.60
   3  10   0  503.15   25.20
   3  10   0  446.46   23.40
   3  10   0  452.05   22.40
   3  10   0  475.45   18.90
  -4 -10   0 1305.47   53.59
  -4 -10   0 1333.07   58.19
  -4 -10   0 1266.67   56.29
  -4 -10   0 1242.28   58.49
  -4 -10   0 1243.98   53.39
  -4 -10   0 1320.17   55.99
   4  10   0 1386.16   54.39
   4  10   0 1301.47   54.59
   4  10   0 1274.67   57.59
   4  10   0 1234.68   54.59
   4  10   0 1407.86   52.29
   4  10   0 1286.47   58.59
   4  10   0 1251.37   56.59
  -5 -10   0  478.35   25.10
  -5 -10   0  497.85   23.10
  -5 -10   0  476.65   24.60
  -5 -10   0  467.55   26.30
  -5 -10   0  495.65   27.50
   5  10   0  531.55   24.60
   5  10   0  494.75   26.50
   5  10   0  468.05   24.90
   5  10   0  517.75   24.20
   5  10   0  503.35   22.30
   5  10   0  484.25   27.20
  -6 -10   0  221.28   17.10
  -6 -10   0  255.67   14.00
  -6 -10   0  240.08   15.90
  -6 -10   0  244.68   16.50
  -6 -10   0  228.28   14.40
   6  10   0  215.68   14.00
   6  10   0  257.97   15.50
   6  10   0  247.38   14.00
   6  10   0  259.77   17.90
   6  10   0  218.78   16.00
  -7 -10   0  357.26   18.00
  -7 -10   0  351.66   21.40
  -7 -10   0  391.26   23.50
  -7 -10   0  349.57   20.90
  -7 -10   0  382.86   16.60
  -7 -10   0  365.56   18.90
   7  10   0  357.46   19.50
   7  10   0  362.66   20.60
   7  10   0  323.67   21.00
   7  10   0  379.56   23.70
   7  10   0  321.37   19.50
  -8 -10   0  212.28   15.60
  -8 -10   0  207.58   17.10
  -8 -10   0  209.98   13.70
  -8 -10   0  195.98   11.50
  -8 -10   0  202.08   15.20
   8  10   0  195.48   13.40
   8  10   0  179.48   17.00
   8  10   0  193.88   17.40
   8  10   0  191.08   15.30
  -9 -10   0  380.96   22.40
  -9 -10   0  359.26   19.90
  -9 -10   0  331.97   23.50
  -9 -10   0  338.77   17.70
   9  10   0  344.87   22.40
   9  10   0  347.67   24.80
   9  10   0  344.17   24.80
   9  10   0  348.97   20.30
 -10 -10   0   60.79    7.40
 -10 -10   0   60.99    8.60
 -10 -10   0   75.29   11.00
 -10 -10   0   42.60    9.50
  10  10   0   62.19    9.80
  10  10   0   52.89   11.30
  10  10   0   66.49    9.20
 -11 -10   0  103.79   13.10
 -11 -10   0  100.19   10.80
 -11 -10   0   92.09   14.40
  11  10   0   81.29   12.10
  11  10   0   81.99   14.10
  11  10   0   77.39   11.90
  11  10   0   88.69   11.20
 -12 -10   0  116.89   16.70
 -12 -10   0  117.39   13.00
 -12 -10   0  137.69   15.60
  12  10   0  107.89   15.80
  12  10   0  102.49   16.90
  12  10   0  106.29   13.30
  12  10   0  153.58   15.60
 -13 -10   0   55.69   11.10
 -13 -10   0   60.79   10.70
 -13 -10   0   81.39   14.40
 -13 -10   0   63.29   11.60
  13  10   0   61.89   11.50
  13  10   0   74.89   11.90
  13  10   0   88.29   13.40
 -14 -10   0  -10.20   10.40
 -14 -10   0   -6.60   13.50
 -14 -10   0   26.80   11.50
  14  10   0   20.50   11.70
  14  10   0    6.30   10.70
  14  10   0   19.10    9.80
   8 -11   0  222.68   27.80
   8 -11   0  251.17   22.00
  -8  11   0  221.98   20.70
  -8  11   0  291.67   26.90
   7 -11   0   14.60   12.70
   7 -11   0   -8.20    9.60
  -7  11   0   15.00   11.20
  -7  11   0   -0.70    7.30
   6 -11   0   58.79   14.10
   6 -11   0   53.49   10.90
  -6  11   0   74.19   14.00
  -6  11   0   71.39   10.70
   5 -11   0   26.00    8.90
   5 -11   0   10.40    7.40
   5 -11   0   44.60   11.70
   5 -11   0   27.30    6.40
  -5  11   0   49.30   11.40
  -5  11   0   36.20    7.90
  -5  11   0   24.70    9.40
   4 -11   0   23.80    6.30
   4 -11   0   15.80    6.40
   4 -11   0   32.30   10.20
   4 -11   0   10.70    7.30
  -4  11   0   24.50    8.30
  -4  11   0   18.30    8.60
  -4  11   0   19.10    5.70
   3 -11   0    5.60    7.40
   3 -11   0   12.80    5.60
   3 -11   0   14.50    5.40
   3 -11   0    1.50    6.10
  -3  11   0    0.30    4.50
  -3  11   0   23.30    8.20
  -3  11   0   12.60    6.80
   2 -11   0    6.70    5.90
   2 -11   0   12.80    6.80
   2 -11   0    6.20    4.80
   2 -11   0   22.70    6.10
  -2  11   0   23.00   10.20
  -2  11   0   12.30    6.90
  -2  11   0    8.30    4.30
  -2  11   0   13.30    7.00
  -2  11   0   16.70    7.00
   1 -11   0    6.50    2.70
   1 -11   0   10.70    6.40
   1 -11   0   -1.60    4.10
   1 -11   0    7.40    5.90
   1 -11   0    9.80    5.10
  -1  11   0    6.80    6.10
  -1  11   0   -0.50    5.80
  -1  11   0    3.00    7.50
  -1  11   0    5.80    4.00
  -1  11   0    8.40    5.50
   0 -11   0   -0.40    3.10
   0 -11   0   -0.50    4.80
   0 -11   0    5.70    3.90
   0 -11   0    3.30    5.10
   0  11   0   -3.40    3.50
   0  11   0    5.90    5.30
   0  11   0    2.30    5.80
   0  11   0    8.20    6.20
   0  11   0   -0.40    5.40
  -1 -11   0   48.80    6.10
  -1 -11   0   40.80    5.20
  -1 -11   0   40.90    7.90
  -1 -11   0   46.10    7.80
   1  11   0   37.20    6.50
   1  11   0   40.90    8.50
   1  11   0   41.40    5.70
   1  11   0   47.10    8.60
   1  11   0   34.60    5.80
   1  11   0   59.59   10.80
  -2 -11   0   43.90    8.10
  -2 -11   0   32.60    7.40
  -2 -11   0   49.30    6.50
  -2 -11   0   40.30    5.10
   2  11   0   43.70    6.70
   2  11   0   42.80    8.70
   2  11   0   49.20    5.90
   2  11   0   49.90    9.70
   2  11   0   42.90    6.10
   2  11   0   52.09    9.20
  -3 -11   0  231.38   13.90
  -3 -11   0  238.68   17.30
  -3 -11   0  224.48   12.70
  -3 -11   0  197.08   15.90
   3  11   0  244.18   16.40
   3  11   0  234.78   17.50
   3  11   0  221.68   14.30
   3  11   0  206.78   13.50
   3  11   0  231.78   16.50
  -4 -11   0  106.69   11.70
  -4 -11   0   87.39   13.00
  -4 -11   0   83.39   11.10
  -4 -11   0  104.19    8.30
  -4 -11   0  114.19   10.10
   4  11   0  109.89   11.00
   4  11   0  103.39   10.00
   4  11   0  115.29   12.10
   4  11   0  106.19   11.30
   4  11   0  115.09    9.10
   4  11   0  101.99   10.50
   4  11   0  101.49    6.40
  -5 -11   0   14.60    4.40
  -5 -11   0   18.60    6.10
  -5 -11   0   15.00    6.80
  -5 -11   0   11.20    5.00
  -5 -11   0   14.50    6.50
   5  11   0   17.40    4.40
   5  11   0   26.80    6.40
   5  11   0   15.10    6.30
   5  11   0   12.30    5.40
   5  11   0   11.70    4.00
   5  11   0   12.30    5.60
  -6 -11   0   25.60    7.00
  -6 -11   0   27.40    5.30
  -6 -11   0   20.50    5.50
  -6 -11   0   37.40    8.30
   6  11   0   19.70    6.40
   6  11   0   20.00    6.70
   6  11   0   29.80    6.00
   6  11   0   33.80    7.90
   6  11   0   35.10    6.00
   6  11   0   18.80    6.00
  -7 -11   0   87.59    9.50
  -7 -11   0   71.59   10.00
  -7 -11   0   78.99   10.80
  -7 -11   0   83.79   12.10
   7  11   0   73.69    8.80
   7  11   0   82.09   11.10
   7  11   0   78.69   11.50
   7  11   0   63.29   10.10
   7  11   0   77.79   11.90
  -8 -11   0  241.88   18.20
  -8 -11   0  264.27   15.90
  -8 -11   0  271.07   12.80
  -8 -11   0  271.77   19.00
  -8 -11   0  242.78   19.80
   8  11   0  258.27   21.30
   8  11   0  247.28   16.10
   8  11   0  257.57   19.00
  -9 -11   0  270.07   20.10
  -9 -11   0  289.17   14.80
  -9 -11   0  305.77   18.20
  -9 -11   0  268.47   21.40
   9  11   0  272.87   23.30
   9  11   0  267.87   18.00
   9  11   0  291.47   20.50
 -10 -11   0  137.89   10.90
 -10 -11   0  111.69   15.50
 -10 -11   0  125.89   13.70
 -10 -11   0  120.69   13.90
  10  11   0  104.39   16.50
  10  11   0  141.79   12.80
  10  11   0  141.49   15.20
 -11 -11   0  109.59   10.90
 -11 -11   0  108.39   16.20
 -11 -11   0  100.89   14.40
  11  11   0  103.39   14.00
  11  11   0  105.99   16.30
  11  11   0   81.29   11.20
  11  11   0  100.99   14.70
 -12 -11   0  356.86   25.40
 -12 -11   0  355.66   27.60
  12  11   0  324.27   24.70
  12  11   0  370.46   32.30
  12  11   0  339.17   23.30
  12  11   0  384.76   26.30
 -13 -11   0  241.08   21.80
 -13 -11   0  237.78   25.50
  13  11   0  206.48   22.00
  13  11   0  251.57   20.30
  13  11   0  241.48   29.50
  13  11   0  218.78   22.20
   7 -12   0  377.46   28.30
   7 -12   0  340.97   31.60
  -7  12   0  357.86   28.70
  -7  12   0  400.86   31.80
  -7  12   0  354.56   25.30
   6 -12   0  173.08   23.00
   6 -12   0  160.68   18.30
  -6  12   0  195.18   18.10
  -6  12   0  121.39   19.50
  -6  12   0  147.29   21.00
   5 -12   0  715.23   44.60
   5 -12   0  765.62   41.50
  -5  12   0  769.82   39.00
  -5  12   0  808.22   45.00
  -5  12   0  803.32   44.40
   4 -12   0  750.22   44.80
   4 -12   0  792.42   41.60
   4 -12   0  827.02   37.70
  -4  12   0  764.92   38.30
  -4  12   0  808.32   43.80
  -4  12   0  728.33   43.60
   3 -12   0  380.26   27.60
   3 -12   0  382.56   25.00
   3 -12   0  377.86   22.70
  -3  12   0  357.96   26.40
  -3  12   0  346.87   21.80
  -3  12   0  423.86   27.60
   2 -12   0  231.28   21.10
   2 -12   0  223.88   16.90
   2 -12   0  233.58   18.40
  -2  12   0  218.28   19.30
  -2  12   0  218.38   19.10
  -2  12   0  201.48   15.20
   1 -12   0  519.05   28.10
   1 -12   0  487.55   28.90
  -1  12   0  464.35   25.50
  -1  12   0  476.95   29.90
  -1  12   0  537.95   31.00
   0 -12   0  735.63   37.40
   0 -12   0  699.53   38.00
   0 -12   0  721.33   32.10
   0  12   0  749.13   34.60
   0  12   0  760.02   39.30
   0  12   0  731.53   35.70
   0  12   0  754.72   40.00
  -1 -12   0  469.25   22.10
  -1 -12   0  441.66   26.60
  -1 -12   0  440.16   26.60
   1  12   0  439.76   23.20
   1  12   0  436.96   23.90
   1  12   0  463.85   27.70
   1  12   0  420.36   21.70
   1  12   0  478.65   28.00
  -2 -12   0  757.32   39.50
  -2 -12   0  799.22   39.90
  -2 -12   0  801.82   35.50
   2  12   0  778.32   36.00
   2  12   0  783.32   40.70
   2  12   0  745.53   32.60
   2  12   0  775.62   35.80
   2  12   0  745.83   40.00
   2  12   0  806.22   39.80
  -3 -12   0  733.93   38.10
  -3 -12   0  744.83   38.70
  -3 -12   0  743.33   34.60
   3  12   0  726.83   36.50
   3  12   0  745.03   39.10
   3  12   0  717.03   34.10
   3  12   0  736.23   34.50
   3  12   0  755.52   37.90
  -4 -12   0  737.93   38.20
  -4 -12   0  738.23   34.40
  -4 -12   0  685.03   36.80
   4  12   0  718.53   36.10
   4  12   0  709.13   36.80
   4  12   0  678.23   37.30
   4  12   0  704.33   33.60
   4  12   0  685.43   33.30
   4  12   0  713.63   33.20
  -5 -12   0  718.63   34.60
  -5 -12   0  710.63   36.80
  -5 -12   0  755.62   38.70
  -5 -12   0  691.43   31.20
   5  12   0  694.03   38.00
   5  12   0  728.33   34.00
   5  12   0  658.63   35.80
   5  12   0  669.73   32.70
   5  12   0  641.84   34.60
   5  12   0  719.23   29.50
  -6 -12   0  292.57   19.40
  -6 -12   0  310.77   16.40
  -6 -12   0  325.27   21.30
  -6 -12   0  313.57   22.20
   6  12   0  238.88   18.00
   6  12   0  281.67   21.20
   6  12   0  303.57   20.30
   6  12   0  275.87   17.20
  -7 -12   0  330.97   20.50
  -7 -12   0  327.97   23.30
  -7 -12   0  286.77   20.80
  -7 -12   0  248.48   16.70
   7  12   0  312.37   21.20
   7  12   0  312.97   18.50
   7  12   0  300.17   22.40
  -8 -12   0  136.89   16.80
  -8 -12   0  168.88   14.90
  -8 -12   0  152.58   15.30
   8  12   0  151.38   17.30
   8  12   0  150.18   13.00
   8  12   0  153.48   15.60
  -9 -12   0  180.38   19.10
  -9 -12   0  154.28   15.50
   9  12   0  152.88   19.60
   9  12   0  141.19   13.70
   9  12   0  171.08   16.80
 -10 -12   0  332.57   23.50
  10  12   0  298.07   20.60
  10  12   0  334.97   23.90
  10  12   0  346.67   26.90
 -11 -12   0  304.07   25.10
 -11 -12   0  319.97   23.40
  11  12   0  265.27   25.90
  11  12   0  268.77   23.00
  11  12   0  275.87   20.10
  11  12   0  266.27   22.10
 -12 -12   0   80.19   13.60
 -12 -12   0   75.79   15.30
  12  12   0   70.99   11.00
  12  12   0   86.19   13.80
  12  12   0   73.39   18.60
  12  12   0   64.29   13.20
   5 -13   0   -0.70   12.80
   5 -13   0   -2.70   11.30
  -5  13   0   39.50   13.70
  -5  13   0    2.30    8.60
  -5  13   0    2.20   12.50
   4 -13   0   35.80   13.50
   4 -13   0   44.50   10.90
   4 -13   0   43.40    9.70
  -4  13   0   43.60    9.20
  -4  13   0   44.60   12.60
  -4  13   0   53.49   13.00
   3 -13   0   -0.70    9.90
   3 -13   0   11.60   10.90
   3 -13   0   -4.90    8.00
  -3  13   0    5.80    9.60
  -3  13   0   13.40   10.90
  -3  13   0    8.20    6.80
   2 -13   0    8.50    7.80
   2 -13   0  -17.30    7.70
  -2  13   0    9.70    9.70
  -2  13   0  -11.70    8.40
  -2  13   0    3.60    6.50
   1 -13   0    6.70    8.20
   1 -13   0   29.60    8.30
  -1  13   0   12.70    8.70
  -1  13   0    6.10    8.10
  -1  13   0   15.80    6.20
   0 -13   0    7.30    4.40
   0 -13   0   10.20    7.90
   0 -13   0   13.20    8.30
   0  13   0   10.70    5.50
   0  13   0   24.10    9.30
   0  13   0   22.70    8.90
  -1 -13   0   -0.40    6.80
  -1 -13   0    3.00    4.70
  -1 -13   0   16.70    8.00
   1  13   0    6.20    5.20
   1  13   0   -9.10    7.40
   1  13   0   -2.10    7.30
  -2 -13   0   58.39   11.00
  -2 -13   0   83.39    9.20
  -2 -13   0   82.09   12.40
   2  13   0   56.89   11.00
   2  13   0   98.29   14.00
   2  13   0   60.39    8.50
  -3 -13   0   33.20    8.80
  -3 -13   0   22.10    6.00
  -3 -13   0   24.20    8.50
   3  13   0   17.00    5.80
   3  13   0   16.10    8.00
   3  13   0   24.10    8.40
  -4 -13   0  119.39   15.20
  -4 -13   0   76.39   10.70
  -4 -13   0   87.29   12.80
   4  13   0   90.99   13.80
   4  13   0   97.89   13.70
   4  13   0   80.39   12.10
   4  13   0   88.49   10.30
  -5 -13   0   93.99   13.30
  -5 -13   0   78.39   13.30
  -5 -13   0  100.09   11.90
   5  13   0   68.99   11.00
   5  13   0   86.69   10.30
   5  13   0   73.09   13.30
   5  13   0   73.69   12.70
  -6 -13   0  117.49   15.20
  -6 -13   0   99.39   13.70
  -6 -13   0   92.99   11.70
   6  13   0   69.09   12.70
   6  13   0   93.99   13.00
   6  13   0   75.69   13.00
   6  13   0  104.29   10.80
  -7 -13   0   78.09   11.40
  -7 -13   0   65.59   12.40
  -7 -13   0   60.79   11.50
   7  13   0   70.29   13.10
   7  13   0   63.89   10.90
   7  13   0   73.69    9.40
  -8 -13   0  140.89   18.40
  -8 -13   0  159.08   16.60
  -8 -13   0  160.48   15.50
   8  13   0  132.09   13.20
   8  13   0  130.09   18.60
   8  13   0  164.38   17.60
  -9 -13   0  113.89   15.70
  -9 -13   0  101.09   15.90
   9  13   0  105.09   15.30
   9  13   0  117.49   13.30
 -10 -13   0  362.06   25.40
  10  13   0  357.16   22.90
  10  13   0  351.86   25.90
  10  13   0  390.46   30.80
 -11 -13   0  171.28   19.40
 -11 -13   0  178.88   22.70
  11  13   0  184.68   27.70
  11  13   0  189.78   17.40
  11  13   0  182.68   20.90
 -12 -13   0  176.68   21.20
 -12 -13   0  205.88   26.40
  12  13   0  187.28   30.10
  12  13   0  237.78   22.60
  12  13   0  193.08   22.00
   4 -14   0  365.46   28.60
   4 -14   0  331.77   32.70
  -4  14   0  402.76   30.80
  -4  14   0  387.86   25.60
  -4  14   0  344.97   30.80
   3 -14   0  325.77   24.10
   3 -14   0  368.86   27.60
  -3  14   0  320.67   27.20
  -3  14   0  323.57   28.20
  -3  14   0  323.57   23.00
   2 -14   0  320.77   25.70
  -2  14   0  330.57   22.20
  -2  14   0  333.17   27.60
  -2  14   0  353.56   28.00
   1 -14   0  384.06   27.10
   1 -14   0  379.66   26.20
  -1  14   0  392.86   28.60
  -1  14   0  380.36   28.70
   0 -14   0  292.77   23.00
   0 -14   0  269.07   22.20
   0  14   0  288.77   23.80
   0  14   0  291.37   24.40
   0  14   0  273.97   19.30
  -1 -14   0  382.96   26.40
  -1 -14   0  377.66   27.10
  -1 -14   0  388.26   20.60
   1  14   0  412.06   28.80
   1  14   0  391.96   22.70
   1  14   0  383.26   28.00
  -2 -14   0  322.77   19.20
  -2 -14   0  313.37   24.70
  -2 -14   0  348.27   24.50
   2  14   0  298.47   24.60
   2  14   0  323.07   25.40
   2  14   0  348.47   20.60
  -3 -14   0   55.39   11.60
  -3 -14   0   72.89   12.90
  -3 -14   0   93.39   11.20
   3  14   0   73.79   13.40
   3  14   0   68.79    9.40
   3  14   0   58.39   11.40
   3  14   0   73.89   12.50
  -4 -14   0  355.66   25.20
  -4 -14   0  292.07   23.10
  -4 -14   0  345.77   20.30
   4  14   0  275.77   22.90
   4  14   0  306.17   19.60
   4  14   0  307.27   23.80
   4  14   0  322.57   24.70
  -5 -14   0  384.36   27.70
  -5 -14   0  382.76   26.10
  -5 -14   0  373.46   23.50
   5  14   0  374.96   25.70
   5  14   0  366.06   25.50
   5  14   0  367.26   22.20
   5  14   0  408.56   28.10
  -6 -14   0  121.39   19.00
  -6 -14   0  163.38   15.30
  -6 -14   0  161.48   17.30
   6  14   0  130.59   18.00
   6  14   0  143.49   13.90
   6  14   0  160.08   17.10
   6  14   0  112.29   16.40
  -7 -14   0  131.49   19.80
  -7 -14   0  166.98   16.40
  -7 -14   0  110.99   16.90
   7  14   0  160.38   14.50
   7  14   0  142.49   19.90
   7  14   0  175.28   17.80
  -8 -14   0  138.69   19.90
  -8 -14   0  184.08   19.10
  -8 -14   0  206.08   18.00
   8  14   0  147.19   21.00
   8  14   0  179.98   18.50
   8  14   0  151.98   15.20
  -9 -14   0   78.39   12.70
  -9 -14   0   26.30   13.40
   9  14   0   53.89   10.30
   9  14   0   67.09   12.90
   9  14   0   75.19   16.50
 -10 -14   0   86.89   14.50
 -10 -14   0   83.59   17.20
  10  14   0   79.59   14.70
  10  14   0   88.89   18.30
  10  14   0  116.39   15.20
   2 -15   0   23.00   12.60
   2 -15   0   13.00   12.70
  -2  15   0   18.90   13.50
  -2  15   0   31.70   13.60
  -2  15   0   33.60   10.20
   1 -15   0   -3.60   11.50
   1 -15   0  -18.30   11.30
  -1  15   0   12.20   12.40
  -1  15   0   13.60    9.20
  -1  15   0    8.60   13.00
   0 -15   0   19.50   11.40
   0 -15   0   -7.90   10.80
   0  15   0    3.20    7.90
   0  15   0   14.00   12.90
   0  15   0   -4.40   11.40
  -1 -15   0   65.89   13.40
  -1 -15   0   52.29   12.80
   1  15   0   46.10    9.20
   1  15   0   55.99   13.60
   1  15   0   78.09   14.50
  -2 -15   0   66.29    8.90
  -2 -15   0   63.09   13.70
  -2 -15   0   62.69   12.60
   2  15   0   52.79   13.20
   2  15   0   41.60    9.10
   2  15   0   51.19   13.50
  -3 -15   0   19.50    7.80
  -3 -15   0    2.70   10.20
  -3 -15   0   37.10   11.50
   3  15   0   13.40    7.30
   3  15   0   23.60   11.40
   3  15   0   11.30    9.70
   3  15   0   30.30   11.30
  -4 -15   0   75.99   13.30
  -4 -15   0   61.99   13.60
  -4 -15   0   55.29    9.90
   4  15   0   66.49   13.60
   4  15   0   60.49   13.70
   4  15   0   63.49   12.40
   4  15   0   62.89    9.90
  -5 -15   0  107.09   16.50
  -5 -15   0   74.99   13.70
  -5 -15   0   66.99   11.00
   5  15   0   64.69   14.30
   5  15   0   71.99   13.10
   5  15   0   81.69   14.20
   5  15   0   76.69   10.60
  -6 -15   0  143.99   15.20
  -6 -15   0  150.78   18.00
  -6 -15   0  139.99   20.00
   6  15   0   92.99   15.00
   6  15   0  122.69   18.40
   6  15   0  138.59   18.60
   6  15   0  117.69   14.30
  -7 -15   0   -1.60    9.80
  -7 -15   0    2.10   10.20
  -7 -15   0    0.50   11.80
   7  15   0   -0.40    9.60
   7  15   0   12.90   13.00
   7  15   0    4.60    7.70
  -8 -15   0  155.08   20.00
  -8 -15   0  132.19   19.80
  -8 -15   0  188.98   21.30
   8  15   0  177.58   20.30
   8  15   0  178.28   17.10
   8  15   0  209.78   25.40
  -9 -15   0  132.09   17.10
  -9 -15   0  147.99   23.70
   9  15   0  181.08   20.60
   9  15   0  147.59   17.30
   9  15   0  171.18   25.90
  -2 -16   0  511.85   35.40
  -2 -16   0  459.05   34.10
   2  16   0  530.05   36.10
   2  16   0  488.45   29.00
   2  16   0  467.35   34.80
  -3 -16   0  459.95   34.70
  -3 -16   0  408.56   32.00
  -3 -16   0  452.65   30.80
   3  16   0  468.85   32.30
   3  16   0  456.25   27.40
   3  16   0  465.65   34.20
   3  16   0  456.55   34.90
  -4 -16   0  260.07   26.40
  -4 -16   0  209.08   25.40
  -4 -16   0  237.78   21.20
   4  16   0  296.57   25.50
   4  16   0  242.28   27.50
   4  16   0  290.27   26.80
   4  16   0  310.37   20.80
  -5 -16   0  161.08   19.10
  -5 -16   0  183.18   25.30
  -5 -16   0  233.38   23.30
   5  16   0  182.38   26.00
   5  16   0  187.18   21.80
   5  16   0  143.09   25.20
   5  16   0  159.38   17.90
  -6 -16   0  145.79   21.50
  -6 -16   0  164.08   19.40
  -6 -16   0  199.68   23.00
   6  16   0  112.99   19.50
   6  16   0  185.38   21.30
   6  16   0  185.78   17.70
   4  16  -1   20.30   12.10
   4  16  -1    9.50   15.00
   4  16  -1   18.20   13.60
  -4 -16   1   16.00   12.70
  -4 -16   1   26.70   10.50
  -4 -16   1   30.90   15.00
   3  16  -1   16.70   14.20
   3  16  -1   28.80   12.90
  -3 -16   1    9.20   12.80
  -3 -16   1   -9.80   14.00
   8  15  -1  190.98   25.40
   8  15  -1  200.58   17.90
   8  15  -1  169.28   20.20
  -8 -15   1  187.18   22.00
  -8 -15   1  147.09   23.30
  -8 -15   1  186.18   19.80
   7  15  -1   83.99   14.50
   7  15  -1   98.99   12.20
   7  15  -1   94.39   17.50
  -7 -15   1   86.29   16.90
  -7 -15   1  118.89   16.20
  -7 -15   1  127.09   17.70
   6  15  -1   67.59   13.00
   6  15  -1   52.69   14.10
   6  15  -1  110.59   13.70
  -6 -15   1   99.89   15.70
  -6 -15   1   94.19   13.00
  -6 -15   1   44.80   14.10
   5  15  -1   37.10    8.70
   5  15  -1   47.90   12.70
   5  15  -1   55.69   12.60
   5  15  -1   36.60   12.70
  -5 -15   1   71.39   11.30
  -5 -15   1   76.09   13.70
  -5 -15   1   55.39   14.10
   4  15  -1   57.49   14.70
   4  15  -1   74.69   13.20
   4  15  -1   64.59   10.10
   4  15  -1   73.09   14.60
  -4 -15   1   47.00   12.50
  -4 -15   1   57.49   14.20
  -4 -15   1   69.19   11.20
   3  15  -1  122.79   19.20
   3  15  -1   81.09   16.60
   3  15  -1   93.19   14.20
   3  15  -1   92.19   13.10
  -3 -15   1  100.29   14.20
  -3 -15   1  103.79   15.50
  -3 -15   1  107.69   17.00
   2  15  -1   88.59   11.30
   2  15  -1  109.89   19.20
   2  15  -1  146.09   20.10
  -2 -15   1  104.29   13.50
  -2 -15   1   71.89   14.10
  -2 -15   1  124.39   16.60
   1  15  -1  176.78   23.50
   1  15  -1  176.48   21.80
   1  15  -1  199.08   17.30
  -1 -15   1  208.38   21.90
   0  15  -1  145.19   21.50
   0  15  -1  148.69   20.30
   0  15  -1  126.29   16.00
   0 -15   1  162.48   20.40
   0 -15   1  143.69   20.30
  -1  15  -1  139.49   17.20
  -1  15  -1  133.79   23.00
  -1  15  -1  162.28   21.70
   1 -15   1  126.29   17.50
   1 -15   1  132.69   18.90
  10  14  -1   43.70   12.40
  10  14  -1   53.99   17.10
  10  14  -1   41.20    9.60
 -10 -14   1   13.40   11.80
 -10 -14   1   64.69   15.50
   9  14  -1    8.10   14.70
   9  14  -1   33.00   10.60
   9  14  -1    4.20    7.90
  -9 -14   1   33.10   13.50
  -9 -14   1    5.00    9.90
   8  14  -1  229.28   24.30
   8  14  -1  203.68   20.30
   8  14  -1  231.68   17.60
  -8 -14   1  220.18   20.60
  -8 -14   1  231.38   22.40
  -8 -14   1  178.58   22.50
   7  14  -1   81.89   15.60
   7  14  -1   96.19   13.50
   7  14  -1   95.49   12.50
  -7 -14   1   73.09   14.60
  -7 -14   1   88.79   12.60
  -7 -14   1   86.59   14.20
   6  14  -1  217.38   16.30
   6  14  -1  203.28   21.00
   6  14  -1  240.98   20.30
   6  14  -1  171.18   18.40
  -6 -14   1  282.57   23.40
  -6 -14   1  228.38   19.40
  -6 -14   1  227.68   20.50
   5  14  -1   62.89   12.00
   5  14  -1   65.09    8.90
   5  14  -1   41.60   12.20
   5  14  -1   69.79   12.60
  -5 -14   1   71.59   10.70
  -5 -14   1  103.69   16.20
  -5 -14   1   89.39   13.70
   4  14  -1   18.90   10.30
   4  14  -1   31.80    9.10
   4  14  -1   39.10    7.30
   4  14  -1   33.30   10.80
  -4 -14   1   25.50    7.80
  -4 -14   1   24.30   11.00
  -4 -14   1   34.60   10.40
   3  14  -1   28.10    9.90
   3  14  -1   42.30    9.90
   3  14  -1   33.90   10.10
   3  14  -1   20.50    6.50
  -3 -14   1   21.40    7.50
  -3 -14   1   46.10   11.20
  -3 -14   1   29.40    9.90
   2  14  -1   73.89   14.00
   2  14  -1  109.29   16.90
   2  14  -1   92.59   11.70
  -2 -14   1   74.69   13.30
  -2 -14   1   87.89   14.00
  -2 -14   1  122.69   11.90
   1  14  -1    2.00    9.10
   1  14  -1    9.40   10.30
   1  14  -1    6.80    6.20
  -1 -14   1    4.10    5.90
  -1 -14   1   10.10    9.80
  -1 -14   1    5.70    9.20
   0  14  -1   18.10   10.70
   0  14  -1   36.70    7.80
   0  14  -1   14.80    9.70
   0 -14   1   31.70   10.20
   0 -14   1   26.50   10.00
  -1  14  -1   -5.10   10.10
  -1  14  -1   -7.10    6.60
  -1  14  -1   -7.40    9.60
   1 -14   1   -1.30    9.60
   1 -14   1  -14.80   10.00
  -2  14  -1    6.10    7.50
  -2  14  -1   -7.50   10.20
  -2  14  -1   -9.10   10.10
   2 -14   1  -14.40    9.80
   2 -14   1    0.80   10.60
  -3  14  -1   20.70    9.10
  -3  14  -1   16.30   12.10
  -3  14  -1    5.10   11.90
   3 -14   1   25.50   10.80
   3 -14   1   14.60   11.60
  -4  14  -1   30.30   13.80
  -4  14  -1   14.10    9.70
   4 -14   1   -2.30   14.60
   4 -14   1   -3.50   12.70
  11  13  -1   24.30   11.00
  11  13  -1   27.50   12.20
  11  13  -1   17.10   15.10
  11  13  -1   24.40    8.60
 -11 -13   1   54.19   12.70
 -11 -13   1   12.10   13.00
  10  13  -1    8.30    9.50
  10  13  -1    3.80    7.80
  10  13  -1   12.60   13.60
 -10 -13   1   13.20   12.10
 -10 -13   1   29.70   10.20
   9  13  -1   65.39    9.60
   9  13  -1   70.49   14.90
   9  13  -1   71.79   12.10
  -9 -13   1   73.09   15.30
  -9 -13   1   69.59   12.00
   8  13  -1  136.79   19.80
   8  13  -1  100.89   11.90
   8  13  -1   93.99   13.50
  -8 -13   1   73.99   12.50
  -8 -13   1  116.29   14.70
  -8 -13   1   79.09   15.30
   7  13  -1   89.09   13.10
   7  13  -1  112.99   16.00
   7  13  -1   98.69   11.80
  -7 -13   1   88.39   13.00
  -7 -13   1  107.69   13.50
  -7 -13   1  107.79   16.00
   6  13  -1  332.87   19.60
   6  13  -1  360.06   25.00
   6  13  -1  337.47   23.00
   6  13  -1  276.17   20.60
  -6 -13   1  368.76   24.20
  -6 -13   1  326.77   25.50
  -6 -13   1  331.67   21.70
   5  13  -1  386.86   25.40
   5  13  -1  407.16   27.80
   5  13  -1  374.06   24.50
   5  13  -1  423.96   22.20
  -5 -13   1  431.46   27.00
  -5 -13   1  380.16   27.30
  -5 -13   1  408.76   24.10
   4  13  -1  474.45   29.20
   4  13  -1  519.85   26.00
   4  13  -1  532.55   31.60
   4  13  -1  484.35   28.80
  -4 -13   1  516.35   30.40
  -4 -13   1  492.35   31.00
  -4 -13   1  514.25   27.40
   3  13  -1  433.86   26.60
   3  13  -1  428.86   22.90
   3  13  -1  413.96   26.50
   3  13  -1  448.66   28.00
  -3 -13   1  422.26   23.60
  -3 -13   1  444.66   27.80
  -3 -13   1  444.06   27.90
   2  13  -1  156.98   16.50
   2  13  -1  154.78   12.80
   2  13  -1  181.28   17.60
  -2 -13   1  132.59   12.40
  -2 -13   1  174.98   16.90
  -2 -13   1  186.68   16.50
   1  13  -1  459.85   24.20
   1  13  -1  447.76   29.30
   1  13  -1  448.56   28.80
  -1 -13   1  459.45   28.80
  -1 -13   1  457.65   28.50
  -1 -13   1  464.95   23.20
   0  13  -1  539.45   31.90
   0  13  -1  486.25   31.30
   0  13  -1  475.55   26.20
   0 -13   1  539.35   31.20
   0 -13   1  507.85   30.40
   0 -13   1  503.45   23.80
  -1  13  -1  390.86   27.20
  -1  13  -1  363.46   26.20
  -1  13  -1  348.07   21.00
   1 -13   1  353.36   25.50
   1 -13   1  365.36   23.70
  -2  13  -1  226.38   21.30
  -2  13  -1  180.08   20.10
  -2  13  -1  184.68   15.60
   2 -13   1  175.08   18.80
   2 -13   1  242.48   18.40
  -3  13  -1  136.19   14.90
  -3  13  -1  148.49   19.50
  -3  13  -1  184.18   20.10
   3 -13   1  185.88   22.50
   3 -13   1  126.49   16.10
   3 -13   1  195.58   19.10
  -4  13  -1  142.09   15.90
  -4  13  -1  132.89   19.80
  -4  13  -1  152.38   21.00
   4 -13   1  147.89   18.80
   4 -13   1  153.88   16.40
   4 -13   1  174.78   23.50
  -5  13  -1  187.58   18.10
  -5  13  -1  182.38   21.80
  -5  13  -1  194.48   23.40
   5 -13   1  178.58   20.90
   5 -13   1  175.88   24.50
  12  12  -1  161.28   17.00
  12  12  -1  162.18   19.30
  12  12  -1  126.69   18.80
  12  12  -1  151.68   23.40
 -12 -12   1  151.38   20.40
 -12 -12   1  172.78   23.40
  11  12  -1  115.99   15.90
  11  12  -1   95.29   12.40
  11  12  -1   97.69   18.70
  11  12  -1   97.69   13.90
 -11 -12   1   98.39   14.60
 -11 -12   1   81.09   15.30
  10  12  -1  325.57   23.20
  10  12  -1  269.87   26.80
  10  12  -1  288.77   19.80
 -10 -12   1  311.87   22.70
 -10 -12   1  312.87   25.50
   9  12  -1  336.57   24.40
   9  12  -1  383.46   22.40
   9  12  -1  390.16   29.10
  -9 -12   1  377.16   24.30
   8  12  -1   61.39   12.40
   8  12  -1   67.89   10.90
   8  12  -1   61.69    8.30
  -8 -12   1   47.40   12.10
  -8 -12   1   49.90    9.70
  -8 -12   1   53.29   10.50
   7  12  -1   71.79   12.90
   7  12  -1   81.39   10.00
   7  12  -1   96.79   12.40
  -7 -12   1   85.79   11.90
  -7 -12   1   68.09   11.60
  -7 -12   1   78.49   13.10
   6  12  -1   91.29   11.50
   6  12  -1  125.29   13.10
   6  12  -1  123.79   13.90
   6  12  -1  116.49   10.60
  -6 -12   1  116.89   13.10
  -6 -12   1  127.79   12.20
  -6 -12   1  118.59   14.40
   5  12  -1   15.40    7.30
   5  12  -1   28.20    8.60
   5  12  -1   22.20    5.20
   5  12  -1   23.30    4.90
   5  12  -1   24.20    7.00
   5  12  -1   28.60    7.60
  -5 -12   1   18.90    7.00
  -5 -12   1   31.40    5.00
  -5 -12   1   31.00    7.00
  -5 -12   1   35.60    8.60
   4  12  -1  209.38   16.20
   4  12  -1  205.38   16.40
   4  12  -1  192.58   13.20
   4  12  -1  203.98   16.40
   4  12  -1  226.48   15.20
   4  12  -1  205.38   17.20
  -4 -12   1  185.28   11.40
  -4 -12   1  200.78   17.60
  -4 -12   1  207.28   16.90
  -4 -12   1  190.68   14.60
   3  12  -1   18.60   10.10
   3  12  -1   10.80    6.40
   3  12  -1    5.40    6.10
   3  12  -1   16.10    6.20
   3  12  -1    8.80    4.10
  -3 -12   1   12.90    7.10
  -3 -12   1    2.50    3.80
  -3 -12   1   12.90    6.10
   2  12  -1    9.30    4.40
   2  12  -1   17.80    6.60
   2  12  -1    4.20    4.90
   2  12  -1    2.00   11.90
   2  12  -1    9.50    6.60
   2  12  -1   12.00    7.20
  -2 -12   1    7.90    4.70
  -2 -12   1    7.50    4.10
  -2 -12   1   15.20    7.20
  -2 -12   1    6.70    5.70
   1  12  -1   33.60    7.10
   1  12  -1   28.00    8.60
   1  12  -1   32.30    8.00
   1  12  -1   27.50    8.10
   1  12  -1   20.30    4.90
  -1 -12   1   25.50    4.80
  -1 -12   1   18.30    7.20
  -1 -12   1   23.50    5.20
  -1 -12   1   15.80    7.50
   0  12  -1    8.00    7.10
   0  12  -1   15.00    4.90
   0  12  -1   12.30    7.10
   0 -12   1    8.30    4.10
   0 -12   1   19.40    6.50
   0 -12   1   -1.70    6.60
   0 -12   1    8.80    4.40
  -1  12  -1   39.60    7.10
  -1  12  -1   31.50    9.10
  -1  12  -1   51.29   10.10
   1 -12   1   59.69    9.60
   1 -12   1   46.80    9.20
  -2  12  -1   -6.30    6.80
  -2  12  -1   -3.90    7.00
  -2  12  -1    2.80    5.20
   2 -12   1   11.90    8.30
   2 -12   1   -1.70    6.50
  -3  12  -1   23.60    9.20
  -3  12  -1   14.80    6.20
  -3  12  -1   15.40    8.50
   3 -12   1   14.80    6.80
   3 -12   1   18.20    9.80
   3 -12   1    7.30    8.10
  -4  12  -1   40.80   12.10
  -4  12  -1   45.30    8.30
  -4  12  -1   43.00   11.00
   4 -12   1   45.20   10.70
   4 -12   1   33.70    7.80
   4 -12   1   33.70   12.50
  -5  12  -1   13.80    7.60
  -5  12  -1   14.40   10.20
  -5  12  -1   31.80   10.70
   5 -12   1    2.40   10.90
   5 -12   1    2.90    9.70
  -6  12  -1   11.30    8.60
  -6  12  -1   -3.00   10.80
  -6  12  -1    2.10   10.60
   6 -12   1    3.60   13.30
   6 -12   1    3.00    9.90
  -7  12  -1   21.70   13.80
  -7  12  -1    6.20    9.00
  -7  12  -1   -4.90   12.60
   7 -12   1   27.20   12.10
   7 -12   1   21.40   15.10
  13  11  -1  -10.80   15.90
  13  11  -1  -17.70    9.80
  13  11  -1    9.80   11.20
  13  11  -1    9.40    9.10
 -13 -11   1   17.40   13.40
 -13 -11   1    6.10   10.30
  12  11  -1   54.39   15.70
  12  11  -1   54.49   11.80
  12  11  -1   45.50    9.90
  12  11  -1   58.79   11.90
 -12 -11   1   77.89   15.40
 -12 -11   1   62.39   12.80
 -12 -11   1   58.19    9.30
  11  11  -1    9.00    6.70
  11  11  -1   19.50    9.10
  11  11  -1    4.10   12.30
  11  11  -1   22.90    8.50
 -11 -11   1    4.10    9.50
 -11 -11   1   14.50    8.30
 -11 -11   1   31.20    7.10
  10  11  -1    2.10    9.90
  10  11  -1   -2.30    6.10
  10  11  -1   -3.90    7.10
 -10 -11   1   12.50    6.80
 -10 -11   1   10.90    5.80
 -10 -11   1    3.40    8.40
   9  11  -1  136.19   14.50
   9  11  -1  124.19   16.30
   9  11  -1  113.69   11.70
  -9 -11   1   77.69   11.30
  -9 -11   1  115.09   13.40
  -9 -11   1  117.39    9.80
   8  11  -1   52.39   11.20
   8  11  -1   35.00    8.50
   8  11  -1   29.20    6.30
  -8 -11   1   45.10    6.70
  -8 -11   1   55.19    9.60
  -8 -11   1   53.49    6.70
  -8 -11   1   43.90   10.50
  -8 -11   1   44.80    8.90
   7  11  -1  305.47   21.30
   7  11  -1  279.47   18.50
   7  11  -1  275.67   19.20
   7  11  -1  293.97   19.90
   7  11  -1  289.47   17.20
  -7 -11   1  331.17   16.70
  -7 -11   1  294.67   20.30
  -7 -11   1  288.37   21.50
  -7 -11   1  289.37   19.20
   6  11  -1  236.68   17.20
   6  11  -1  234.88   14.60
   6  11  -1  229.48   18.00
   6  11  -1  235.78   16.40
   6  11  -1  232.38   14.40
  -6 -11   1  238.98   17.30
  -6 -11   1  250.07   18.90
  -6 -11   1  206.98   13.00
  -6 -11   1  244.28   16.30
   5  11  -1   75.09    9.90
   5  11  -1   75.39    8.30
   5  11  -1   85.99   12.20
   5  11  -1   72.39    9.80
   5  11  -1   92.59   10.80
   5  11  -1   88.29    7.60
  -5 -11   1  104.49    9.60
  -5 -11   1   83.49   11.50
  -5 -11   1   77.49   10.80
   4  11  -1  276.27   19.10
   4  11  -1  274.47   15.40
   4  11  -1  279.07   12.80
   4  11  -1  256.27   16.60
   4  11  -1  250.77   16.00
   4  11  -1  281.57   17.80
   4  11  -1  275.37   18.30
  -4 -11   1  302.27   20.10
  -4 -11   1  286.07   16.80
  -4 -11   1  275.07   18.70
   3  11  -1  406.26   24.90
   3  11  -1  374.16   18.10
   3  11  -1  444.76   23.50
   3  11  -1  382.46   20.30
   3  11  -1  395.96   23.40
   3  11  -1  405.46   20.70
  -3 -11   1  422.76   24.70
  -3 -11   1  401.26   18.70
  -3 -11   1  401.46   21.40
  -3 -11   1  420.06   24.30
  -3 -11   1  396.86   18.60
   2  11  -1  410.66   21.00
   2  11  -1  442.36   21.30
   2  11  -1  413.26   19.80
   2  11  -1  396.46   25.40
   2  11  -1  434.06   24.30
   2  11  -1  443.06   25.60
  -2 -11   1  433.16   21.50
  -2 -11   1  413.66   24.40
  -2 -11   1  430.66   25.30
  -2 -11   1  421.46   19.30
  -2 -11   1  398.56   19.20
   1  11  -1  159.88   11.90
   1  11  -1  163.48   11.40
   1  11  -1  175.08   15.00
   1  11  -1  136.99   19.10
   1  11  -1  145.29   11.50
   1  11  -1  150.68   13.50
  -1 -11   1  162.98   10.20
  -1 -11   1  173.38   10.90
  -1 -11   1  165.48   14.30
  -1 -11   1  181.08   14.60
  -1 -11   1  172.88   10.00
   0  11  -1   73.59   10.90
   0  11  -1   78.99   10.10
   0  11  -1   85.59   11.50
   0  11  -1  105.09   11.40
   0  11  -1   89.39    8.60
   0 -11   1   87.99    9.90
   0 -11   1   87.69   11.20
   0 -11   1  107.39    8.00
   0 -11   1  106.39   11.40
  -1  11  -1  159.08   11.80
  -1  11  -1  170.98   13.50
  -1  11  -1  165.08   15.50
  -1  11  -1  191.08   16.10
  -1  11  -1  171.58   16.00
   1 -11   1  184.88   15.10
   1 -11   1  183.38   16.70
   1 -11   1  163.48   14.00
  -2  11  -1  126.29   14.50
  -2  11  -1  140.69   11.10
  -2  11  -1  104.69   13.50
  -2  11  -1  126.49   13.90
   2 -11   1  139.69   15.30
   2 -11   1  144.39   12.70
   2 -11   1  134.49   10.50
   2 -11   1  133.29   13.50
  -3  11  -1  429.76   27.20
  -3  11  -1  414.16   22.70
  -3  11  -1  437.46   27.50
   3 -11   1  455.45   26.10
   3 -11   1  380.16   27.40
   3 -11   1  404.56   21.30
   3 -11   1  410.56   23.00
  -4  11  -1  502.65   31.70
  -4  11  -1  458.95   29.90
  -4  11  -1  479.95   25.90
   4 -11   1  462.05   32.40
   4 -11   1  516.15   29.00
   4 -11   1  512.85   25.50
  -5  11  -1  315.47   20.70
  -5  11  -1  357.46   25.90
   5 -11   1  334.97   27.50
   5 -11   1  327.37   18.50
   5 -11   1  330.47   23.00
  -6  11  -1  256.57   23.40
  -6  11  -1  265.17   19.50
   6 -11   1  263.07   25.10
   6 -11   1  316.87   22.70
  -7  11  -1  186.58   17.80
  -7  11  -1  279.27   24.30
   7 -11   1  222.08   20.80
   7 -11   1  227.98   25.30
  -8  11  -1  405.26   31.60
  -8  11  -1  350.56   24.90
   8 -11   1  371.36   27.80
   8 -11   1  389.86   33.10
  13  10  -1  136.99   16.40
  13  10  -1  146.49   19.30
  13  10  -1  188.48   18.80
 -13 -10   1  217.48   18.00
 -13 -10   1  200.88   21.50
 -13 -10   1  155.38   18.70
  12  10  -1  167.98   17.50
  12  10  -1  170.38   19.30
  12  10  -1  179.28   16.50
  12  10  -1  184.38   22.60
 -12 -10   1  144.49   18.70
 -12 -10   1  170.88   15.80
 -12 -10   1  207.98   18.10
  11  10  -1  167.08   16.80
  11  10  -1  158.08   21.10
  11  10  -1  181.08   15.20
  11  10  -1  182.68   17.50
 -11 -10   1  195.88   16.90
 -11 -10   1  196.58   14.90
 -11 -10   1  158.28   17.90
  10  10  -1  173.28   14.10
  10  10  -1  123.59   15.30
  10  10  -1  146.39   18.20
  10  10  -1  187.08   16.90
 -10 -10   1  163.18   12.20
 -10 -10   1  168.68   16.70
 -10 -10   1  164.78   15.00
   9  10  -1  191.58   14.20
   9  10  -1  193.68   16.50
   9  10  -1  176.48   17.40
  -9 -10   1  191.38   15.80
  -9 -10   1  199.28   12.70
  -9 -10   1  209.08   14.60
   8  10  -1  295.57   20.50
   8  10  -1  302.07   22.10
   8  10  -1  291.97   17.50
   8  10  -1  309.47   20.10
  -8 -10   1  309.57   17.30
  -8 -10   1  300.77   15.80
  -8 -10   1  303.97   21.40
  -8 -10   1  294.17   19.50
   7  10  -1   65.89    9.30
   7  10  -1   67.79    9.40
   7  10  -1   76.49    9.70
   7  10  -1   67.39   10.90
   7  10  -1   79.29    8.20
  -7 -10   1   78.79   10.40
  -7 -10   1   86.49    7.00
  -7 -10   1   68.19   10.90
  -7 -10   1   75.09    8.10
  -7 -10   1   71.19    9.40
   6  10  -1   -3.10    5.00
   6  10  -1    2.00    5.00
   6  10  -1   -2.90    4.30
   6  10  -1    3.20    5.20
   6  10  -1   -6.20    3.10
  -6 -10   1   12.10    5.20
  -6 -10   1    1.70    2.50
  -6 -10   1    8.10    5.40
  -6 -10   1   -7.00    4.00
  -6 -10   1    4.00    3.60
   5  10  -1  117.29   12.00
   5  10  -1  125.09    9.30
   5  10  -1  151.78   10.80
   5  10  -1  140.79    9.80
   5  10  -1  113.49   10.60
   5  10  -1  136.99   11.90
  -5 -10   1  124.69    8.70
  -5 -10   1  124.69   11.60
  -5 -10   1  131.89   11.00
  -5 -10   1  109.89   12.20
   4  10  -1  206.58   12.40
   4  10  -1  203.18   14.60
   4  10  -1  196.08   13.70
   4  10  -1  221.48   15.70
   4  10  -1  202.88   13.20
   4  10  -1  208.08   10.50
   4  10  -1  199.18   12.50
  -4 -10   1  198.78   11.60
  -4 -10   1  216.48   13.50
  -4 -10   1  189.48   12.90
  -4 -10   1  216.98   15.80
  -4 -10   1  197.38   14.70
   3  10  -1  116.19    5.80
   3  10  -1  116.09    7.30
   3  10  -1  118.59   11.30
   3  10  -1  101.49    8.40
   3  10  -1  106.19   11.00
   3  10  -1  109.09    9.30
   3  10  -1  109.99   10.20
  -3 -10   1  111.29    8.10
  -3 -10   1  128.89    9.50
  -3 -10   1  110.39   10.80
  -3 -10   1  108.29   10.90
   2  10  -1  131.49    9.20
   2  10  -1  135.79   11.30
   2  10  -1  141.99   13.30
   2  10  -1  129.59    8.70
   2  10  -1  105.69   11.70
   2  10  -1  121.59    9.70
  -2 -10   1  128.69    8.40
  -2 -10   1  142.59   11.90
  -2 -10   1  132.49    9.20
  -2 -10   1  120.49   11.60
   1  10  -1   59.19    7.50
   1  10  -1   66.09   10.40
   1  10  -1   71.79    8.80
   1  10  -1   66.79    6.70
   1  10  -1   58.09    7.20
   1  10  -1   56.49    9.00
  -1 -10   1   58.29    6.50
  -1 -10   1   71.59    8.50
  -1 -10   1   62.99    8.70
  -1 -10   1   69.29    6.40
   0  10  -1   15.70    4.50
   0  10  -1   11.00    3.80
   0  10  -1   17.60    8.80
   0  10  -1   13.60    5.70
   0  10  -1   18.00    5.60
   0  10  -1   15.10    5.40
   0 -10   1   14.90    3.40
   0 -10   1   17.20    5.60
   0 -10   1   17.00    5.20
   0 -10   1   11.40    4.00
  -1  10  -1   -0.80    6.10
  -1  10  -1    8.80    3.50
  -1  10  -1    7.60    6.20
  -1  10  -1    5.60    4.70
  -1  10  -1    3.10    4.90
   1 -10   1   -0.50    4.40
   1 -10   1   15.00    5.90
   1 -10   1    5.90    2.80
   1 -10   1   -0.20    4.40
   1 -10   1    1.40    3.30
  -2  10  -1   31.30    7.50
  -2  10  -1   19.10    5.70
  -2  10  -1   25.40    5.00
  -2  10  -1   32.90    7.80
  -2  10  -1   30.70    8.50
   2 -10   1   21.20    4.50
   2 -10   1   22.40    5.90
   2 -10   1   23.80    5.40
   2 -10   1   27.70    7.70
  -3  10  -1   15.80    6.30
  -3  10  -1   11.00    6.30
  -3  10  -1    8.50    6.40
  -3  10  -1   17.10    4.80
   3 -10   1   11.10    7.10
   3 -10   1   15.70    5.80
   3 -10   1    4.60    4.60
   3 -10   1   11.50    4.80
  -4  10  -1   11.60    4.70
  -4  10  -1   -0.70    6.40
  -4  10  -1    3.90    8.10
   4 -10   1    0.40    4.30
   4 -10   1   14.50    6.00
   4 -10   1    2.70    7.00
   4 -10   1    4.90    5.00
  -5  10  -1    1.20    4.80
  -5  10  -1    3.90    6.70
   5 -10   1   -2.90    5.70
   5 -10   1   -0.90    4.60
   5 -10   1  -10.10    5.80
   5 -10   1    2.90    7.50
  -6  10  -1  101.39   11.60
  -6  10  -1  114.39   15.40
   6 -10   1   94.29   13.90
   6 -10   1   81.59   15.20
  -7  10  -1   12.50    9.50
  -7  10  -1    9.50    6.80
   7 -10   1   20.10   11.70
   7 -10   1    9.10    8.00
   7 -10   1    1.20    9.30
  -8  10  -1  109.99   17.80
  -8  10  -1   66.89   10.80
   8 -10   1   96.99   13.40
   8 -10   1   77.89   15.80
  -9  10  -1   71.29   11.90
  -9  10  -1   65.59   15.30
   9 -10   1   61.39   12.80
   9 -10   1   57.99   17.10
  14   9  -1   58.39   12.00
  14   9  -1   40.20   11.30
  14   9  -1   43.20   12.60
 -14  -9   1   48.30   14.10
 -14  -9   1   39.60   11.80
 -14  -9   1   46.50   11.70
  13   9  -1    2.70    7.80
  13   9  -1   20.70    9.80
  13   9  -1   22.70    9.00
 -13  -9   1   12.10    9.50
 -13  -9   1   47.40   12.30
 -13  -9   1    0.80    8.70
 -13  -9   1    0.00    8.60
  12   9  -1   34.90   13.10
  12   9  -1   16.30    8.10
  12   9  -1   30.90    7.70
  12   9  -1   14.10    8.50
 -12  -9   1   27.00    8.40
 -12  -9   1   42.20   10.50
 -12  -9   1   34.10    7.90
 -12  -9   1    8.90    8.00
  11   9  -1  171.88   15.40
  11   9  -1  154.18   19.70
  11   9  -1  188.98   16.90
  11   9  -1  182.98   16.50
 -11  -9   1  202.88   16.80
 -11  -9   1  194.78   14.40
 -11  -9   1  183.98   17.40
  10   9  -1   94.59   10.80
  10   9  -1  105.59   12.50
  10   9  -1  107.79   14.90
  10   9  -1  105.29   12.20
 -10  -9   1  103.39   13.30
 -10  -9   1   97.69   11.60
 -10  -9   1   94.99    9.70
   9   9  -1  104.29   14.90
   9   9  -1  119.09   10.70
   9   9  -1  101.39   12.70
   9   9  -1  118.29   12.40
  -9  -9   1  111.49   10.50
  -9  -9   1   99.79   11.30
  -9  -9   1  106.69    9.30
   8   9  -1  202.38   16.40
   8   9  -1  247.28   18.90
   8   9  -1  229.98   16.40
   8   9  -1  220.48   14.40
  -8  -9   1  238.78   17.70
  -8  -9   1  212.58   12.80
  -8  -9   1  231.38   14.30
  -8  -9   1  239.28   16.10
   7   9  -1   28.00    5.40
   7   9  -1   29.30    7.00
   7   9  -1   34.40    6.80
   7   9  -1   32.30    6.80
   7   9  -1   35.40    7.90
  -7  -9   1   25.00    6.80
  -7  -9   1   34.10    5.40
  -7  -9   1   30.40    4.40
  -7  -9   1   29.50    6.20
  -7  -9   1   35.10    6.90
   6   9  -1  253.37   17.90
   6   9  -1  259.87   17.00
   6   9  -1  244.68   14.50
   6   9  -1  249.28   14.90
   6   9  -1  262.57   15.30
  -6  -9   1  259.87   16.10
  -6  -9   1  231.38   17.30
  -6  -9   1  258.17   16.80
  -6  -9   1  273.77   14.10
  -6  -9   1  271.37   13.30
   5   9  -1  574.84   29.40
   5   9  -1  579.74   25.40
   5   9  -1  570.04   26.30
   5   9  -1  521.25   28.20
   5   9  -1  554.04   26.00
   5   9  -1  530.75   26.40
  -5  -9   1  596.44   29.10
  -5  -9   1  568.94   24.30
  -5  -9   1  568.64   27.70
  -5  -9   1  566.94   25.10
  -5  -9   1  558.44   29.70
  -5  -9   1  558.14   25.30
   4   9  -1  190.48   12.30
   4   9  -1  191.58   10.10
   4   9  -1  180.68   13.40
   4   9  -1  183.18   11.00
   4   9  -1  179.98   11.10
   4   9  -1  193.68   11.50
   4   9  -1  167.78   13.00
  -4  -9   1  187.38   10.50
  -4  -9   1  186.88   10.20
  -4  -9   1  166.58   13.50
  -4  -9   1  168.68   13.10
  -4  -9   1  172.98   11.80
  -4  -9   1  194.58   12.20
   3   9  -1  873.21   35.20
   3   9  -1  886.91   39.50
   3   9  -1  903.51   37.40
   3   9  -1  849.41   37.40
   3   9  -1  865.41   40.90
   3   9  -1  844.12   38.40
   3   9  -1  886.31   35.80
  -3  -9   1  851.71   40.90
  -3  -9   1  802.42   40.00
  -3  -9   1  896.31   36.90
  -3  -9   1  892.91   38.70
  -3  -9   1  916.81   36.30
  -3  -9   1  833.02   39.10
   2   9  -1  468.05   21.60
   2   9  -1  485.85   24.30
   2   9  -1  464.95   20.80
   2   9  -1  440.46   21.50
   2   9  -1  478.85   24.10
   2   9  -1  433.56   24.80
  -2  -9   1  494.25   25.30
  -2  -9   1  465.85   22.30
  -2  -9   1  493.55   20.70
  -2  -9   1  439.16   24.30
   1   9  -1  901.21   40.70
   1   9  -1  842.32   41.10
   1   9  -1  868.91   37.20
   1   9  -1  919.51   37.60
   1   9  -1  856.31   37.60
  -1  -9   1  871.61   40.70
  -1  -9   1  842.12   40.30
  -1  -9   1  892.11   36.30
  -1  -9   1  904.91   37.90
   0   9  -1 3012.50  122.79
   0   9  -1 3055.99  127.59
   0   9  -1 2993.90  123.09
   0   9  -1 2975.80  126.79
   0   9  -1 3246.08  127.29
   0   9  -1 3097.09  123.19
   0  -9   1 3032.40  126.39
   0  -9   1 3174.98  129.09
   0  -9   1 3244.38  122.69
   0  -9   1 3168.38  121.79
   0  -9   1 3026.20  125.79
   0  -9   1 3104.59  122.39
  -1   9  -1  538.85   28.40
  -1   9  -1  527.75   27.90
  -1   9  -1  521.05   24.20
  -1   9  -1  464.15   27.50
  -1   9  -1  507.25   29.50
  -1   9  -1  474.05   24.00
  -1   9  -1  521.95   25.10
   1  -9   1  542.05   29.60
   1  -9   1  520.25   23.20
   1  -9   1  554.64   22.80
   1  -9   1  534.85   23.30
   1  -9   1  524.55   26.00
   1  -9   1  506.85   26.70
  -2   9  -1  881.31   37.50
  -2   9  -1  780.62   40.90
  -2   9  -1  827.12   38.50
  -2   9  -1  837.32   37.50
  -2   9  -1  869.51   41.70
   2  -9   1  899.91   43.50
   2  -9   1  843.02   40.10
   2  -9   1  855.81   38.60
   2  -9   1  871.31   36.60
  -3   9  -1  516.85   26.00
  -3   9  -1  558.64   26.70
  -3   9  -1  555.84   30.30
   3  -9   1  561.34   26.50
   3  -9   1  524.45   31.10
   3  -9   1  575.74   28.80
   3  -9   1  554.74   25.60
  -4   9  -1  162.88   14.20
  -4   9  -1  170.68   12.10
  -4   9  -1  182.08   15.80
   4  -9   1  163.78   11.70
   4  -9   1  189.78   14.30
   4  -9   1  166.98   16.00
   4  -9   1  181.28   11.70
  -5   9  -1  352.56   21.60
  -5   9  -1  357.26   23.50
  -5   9  -1  339.67   19.20
   5  -9   1  280.77   16.60
   5  -9   1  351.96   24.40
   5  -9   1  350.26   21.00
   5  -9   1  328.97   18.60
  -6   9  -1  581.94   29.70
  -6   9  -1  597.04   34.60
   6  -9   1  550.24   35.10
   6  -9   1  642.04   31.90
   6  -9   1  587.24   25.10
   6  -9   1  595.24   29.40
  -7   9  -1  299.57   24.30
  -7   9  -1  311.87   20.50
   7  -9   1  322.67   20.40
   7  -9   1  378.76   21.90
   7  -9   1  366.66   28.00
  -8   9  -1  298.37   24.30
  -8   9  -1  243.28   19.40
   8  -9   1  305.37   27.50
   8  -9   1  301.87   20.00
   8  -9   1  282.37   20.10
  -9   9  -1  123.19   19.60
  -9   9  -1   96.59   12.70
   9  -9   1  110.69   19.20
   9  -9   1  119.09   15.90
 -10   9  -1  137.19   17.10
 -10   9  -1  184.18   22.80
  10  -9   1  219.98   19.80
  10  -9   1  138.49   23.20
  14   8  -1  115.49   15.80
  14   8  -1   99.79   13.80
  14   8  -1   67.69   14.50
 -14  -8   1   88.29   14.10
 -14  -8   1  161.18   17.10
 -14  -8   1  110.09   14.50
 -14  -8   1  135.69   19.80
  13   8  -1  352.36   23.50
  13   8  -1  329.27   24.90
  13   8  -1  336.57   23.90
 -13  -8   1  362.06   23.80
 -13  -8   1  357.76   25.90
 -13  -8   1  328.47   22.70
 -13  -8   1  408.16   23.70
  12   8  -1  114.79   14.90
  12   8  -1  172.18   15.30
  12   8  -1  135.39   15.30
 -12  -8   1  148.39   15.70
 -12  -8   1  164.68   15.40
 -12  -8   1  145.19   15.30
 -12  -8   1  169.18   14.30
  11   8  -1  204.48   16.60
  11   8  -1  207.28   20.50
  11   8  -1  184.98   16.50
  11   8  -1  203.48   15.20
 -11  -8   1  223.98   16.70
 -11  -8   1  219.28   15.30
 -11  -8   1  211.68   17.40
  10   8  -1  350.96   22.00
  10   8  -1  323.27   23.40
  10   8  -1  355.36   21.90
  10   8  -1  353.66   20.60
  10   8  -1  337.87   24.50
 -10  -8   1  364.46   23.10
 -10  -8   1  411.06   22.70
 -10  -8   1  350.26   15.20
 -10  -8   1  344.77   19.40
   9   8  -1    5.90    5.30
   9   8  -1   17.60    7.90
   9   8  -1    1.80    4.80
   9   8  -1    5.30    4.00
   9   8  -1    5.70    6.70
  -9  -8   1    1.90    5.40
  -9  -8   1    3.30    4.90
  -9  -8   1    0.90    3.60
  -9  -8   1   -0.80    4.20
   8   8  -1  227.98   15.30
   8   8  -1  206.48   13.40
   8   8  -1  201.28   14.90
   8   8  -1  226.48   17.10
  -8  -8   1  226.48   16.30
  -8  -8   1  209.28   13.50
  -8  -8   1  212.98   14.70
  -8  -8   1  207.68   12.40
   7   8  -1  522.95   27.10
   7   8  -1  550.64   29.70
   7   8  -1  578.84   27.30
   7   8  -1  528.25   26.30
   7   8  -1  555.74   28.60
  -7  -8   1  570.74   26.10
  -7  -8   1  564.74   28.20
  -7  -8   1  571.74   25.40
  -7  -8   1  593.64   28.60
  -7  -8   1  555.34   29.50
   6   8  -1  710.43   32.30
   6   8  -1  707.13   35.10
   6   8  -1  719.93   32.30
   6   8  -1  706.73   34.40
   6   8  -1  753.12   32.60
  -6  -8   1  735.23   35.50
  -6  -8   1  709.33   34.30
  -6  -8   1  724.33   33.80
  -6  -8   1  701.03   31.90
  -6  -8   1  744.83   31.10
  -6  -8   1  713.93   31.60
  -6  -8   1  721.33   35.50
  -6  -8   1  708.33   30.30
   5   8  -1  498.05   22.40
   5   8  -1  423.76   21.80
   5   8  -1  490.25   22.00
   5   8  -1  491.45   25.10
   5   8  -1  463.15   22.20
   5   8  -1  492.05   24.60
  -5  -8   1  475.85   21.60
  -5  -8   1  470.75   21.70
  -5  -8   1  450.05   24.10
  -5  -8   1  493.25   21.10
  -5  -8   1  435.86   24.90
  -5  -8   1  478.65   25.40
  -5  -8   1  497.15   22.00
  -5  -8   1  472.95   23.60
   4   8  -1   31.10    8.10
   4   8  -1   30.20    5.60
   4   8  -1   33.40    5.90
   4   8  -1   41.20    4.80
   4   8  -1   24.30    4.70
   4   8  -1   26.30    4.10
   4   8  -1   32.60    4.40
   4   8  -1   33.10    4.70
   4   8  -1   35.50    6.10
  -4  -8   1   27.70    5.30
  -4  -8   1   38.60    4.30
  -4  -8   1   43.60    6.30
  -4  -8   1   31.60    4.30
  -4  -8   1   32.30    3.60
  -4  -8   1   27.20    4.70
  -4  -8   1   26.30    4.90
   3   8  -1   27.90    5.30
   3   8  -1   34.10    5.80
   3   8  -1   26.30    7.80
   3   8  -1   26.40    4.00
   3   8  -1   28.00    3.60
   3   8  -1   28.40    5.00
   3   8  -1   32.90    3.70
   3   8  -1   30.40    4.70
   3   8  -1   23.90    3.70
   3   8  -1   25.00    6.10
  -3  -8   1   29.30    5.30
  -3  -8   1   26.20    4.40
  -3  -8   1   34.90    4.30
  -3  -8   1   33.30    3.90
  -3  -8   1   28.20    5.30
  -3  -8   1   26.80    4.80
   2   8  -1   87.29    8.40
   2   8  -1   59.89   10.50
   2   8  -1   87.29    6.00
   2   8  -1   83.69    4.50
   2   8  -1   84.99    6.60
   2   8  -1   87.49    6.30
   2   8  -1   92.79    8.30
   2   8  -1   87.49    7.90
   2   8  -1   75.49    9.30
   2   8  -1   81.19    8.60
   2   8  -1   91.09    9.20
  -2  -8   1   79.79    6.80
  -2  -8   1   85.89    5.80
  -2  -8   1   86.89    8.40
  -2  -8   1   86.19    8.10
  -2  -8   1   81.99    6.00
  -2  -8   1   79.39    7.90
   1   8  -1   45.40    6.90
   1   8  -1   54.09    8.20
   1   8  -1   40.90    6.60
   1   8  -1   46.70    8.50
   1   8  -1   51.09    7.30
   1   8  -1   45.20    5.20
   1   8  -1   48.80    5.20
   1   8  -1   43.00    5.80
   1   8  -1   51.49    4.80
   1   8  -1   42.00    6.30
  -1  -8   1   54.59    6.40
  -1  -8   1   49.90    4.50
  -1  -8   1   48.20    7.30
  -1  -8   1   49.70    5.10
  -1  -8   1   50.09    5.10
  -1  -8   1   41.40    6.40
   0   8  -1   13.70    5.80
   0   8  -1   11.20    3.50
   0   8  -1   11.10    5.30
   0   8  -1    7.80    3.60
   0   8  -1    7.90    2.90
   0   8  -1   13.00    6.30
   0   8  -1   10.80    4.10
   0   8  -1    7.60    2.40
   0   8  -1    7.10    5.20
   0  -8   1   11.30    3.50
   0  -8   1   14.20    4.90
   0  -8   1    7.70    2.30
   0  -8   1    7.50    2.50
   0  -8   1    9.20    3.60
   0  -8   1   11.80    2.70
  -1   8  -1   14.70    7.10
  -1   8  -1   20.20    5.90
  -1   8  -1   10.70    4.20
  -1   8  -1   16.30    3.70
  -1   8  -1   11.10    2.80
  -1   8  -1   16.00    4.50
  -1   8  -1    9.60    5.80
  -1   8  -1   14.50    4.30
   1  -8   1   13.80    2.40
   1  -8   1    7.20    3.10
   1  -8   1   17.90    4.50
   1  -8   1   16.50    4.00
   1  -8   1   11.80    4.80
   1  -8   1   17.40    3.10
  -2   8  -1    5.80    3.30
  -2   8  -1   10.50    5.60
  -2   8  -1    3.90    3.70
  -2   8  -1    4.60    2.80
   2  -8   1    4.10    2.70
   2  -8   1    1.90    3.80
   2  -8   1   -3.70    3.30
   2  -8   1    1.10    2.80
  -3   8  -1   17.40    3.90
  -3   8  -1   19.00    5.90
  -3   8  -1   10.90    5.00
  -3   8  -1   18.90    4.80
   3  -8   1   13.70    5.80
   3  -8   1   17.80    4.60
   3  -8   1   16.40    4.50
   3  -8   1   14.10    3.80
   3  -8   1   15.20    3.90
  -4   8  -1   10.10    6.40
  -4   8  -1    3.00    3.00
  -4   8  -1    3.30    4.60
  -4   8  -1    9.20    4.90
   4  -8   1    0.60    4.90
   4  -8   1   -2.40    3.60
   4  -8   1   -1.30    2.90
   4  -8   1    8.90    3.80
  -5   8  -1   16.20    6.50
  -5   8  -1   17.50    5.80
  -5   8  -1   25.10    8.40
  -5   8  -1   13.50    4.30
   5  -8   1   16.10    7.10
   5  -8   1   17.20    4.90
   5  -8   1   12.40    4.70
   5  -8   1   16.60    3.20
   5  -8   1   15.20    3.30
  -6   8  -1   16.20    6.90
  -6   8  -1   23.30    5.40
  -6   8  -1   25.70    9.30
   6  -8   1    9.90    7.10
   6  -8   1   17.10    5.70
   6  -8   1    9.00    2.50
   6  -8   1   18.20    4.60
   6  -8   1    8.50    5.10
  -7   8  -1   70.19    9.60
  -7   8  -1   94.59   12.40
   7  -8   1   87.39   14.60
   7  -8   1   65.69    9.00
   7  -8   1   52.79    9.10
  -8   8  -1  182.78   17.70
  -8   8  -1  168.88   14.70
   8  -8   1  180.28   20.30
   8  -8   1  156.28   15.10
   8  -8   1  178.58   15.30
  -9   8  -1   74.59   13.80
  -9   8  -1   69.79   10.10
   9  -8   1   66.39   11.20
   9  -8   1   90.99   15.50
   9  -8   1   71.79   10.40
 -10   8  -1  154.68   20.80
 -10   8  -1  191.38   17.70
  10  -8   1  130.59   18.50
  10  -8   1  135.39   21.50
  10  -8   1  158.88   16.70
 -11   8  -1  161.68   17.80
 -11   8  -1  197.38   22.60
  11  -8   1  166.58   25.00
  11  -8   1  147.89   19.10
  14   7  -1   23.80    9.50
  14   7  -1   29.40    9.40
  14   7  -1   32.60   11.00
 -14  -7   1   34.90   10.30
 -14  -7   1   29.50   11.50
 -14  -7   1   41.50   10.20
 -14  -7   1   27.70   10.00
  13   7  -1    5.90    7.30
  13   7  -1    8.90    7.30
  13   7  -1    1.30    8.10
 -13  -7   1    3.20    8.60
 -13  -7   1   20.80    8.70
 -13  -7   1   -4.30    7.20
 -13  -7   1    8.30    7.70
  12   7  -1   33.90    8.40
  12   7  -1   28.70    7.20
  12   7  -1   21.60    7.70
  12   7  -1   30.60    5.20
 -12  -7   1   23.30    7.90
 -12  -7   1   22.70    7.20
 -12  -7   1   37.00    8.60
 -12  -7   1   29.80    7.80
 -12  -7   1   27.00    6.10
  11   7  -1   25.70    7.10
  11   7  -1    8.30    5.70
  11   7  -1   10.40    5.50
 -11  -7   1   13.00    5.90
 -11  -7   1   22.60    6.80
 -11  -7   1   21.90    7.50
 -11  -7   1   22.90    5.90
 -11  -7   1   11.10    4.70
  10   7  -1   81.99   10.60
  10   7  -1   75.29   13.80
  10   7  -1   67.69    9.10
  10   7  -1   92.89   10.20
  10   7  -1   58.49   10.70
 -10  -7   1   72.39    8.50
 -10  -7   1   78.39    7.10
 -10  -7   1   71.69   10.00
 -10  -7   1   89.79    9.80
   9   7  -1  120.69   13.80
   9   7  -1  107.99   13.10
   9   7  -1  107.89   10.70
   9   7  -1  101.79   10.60
   9   7  -1   87.59    9.50
  -9  -7   1  115.09    7.50
  -9  -7   1  112.29   10.40
  -9  -7   1  110.49   11.00
  -9  -7   1   95.09    8.70
  -9  -7   1  101.49    9.70
   8   7  -1  664.23   32.80
   8   7  -1  652.33   34.30
   8   7  -1  704.23   31.90
   8   7  -1  645.84   31.00
  -8  -7   1  664.53   33.40
  -8  -7   1  728.03   28.40
  -8  -7   1  624.54   33.40
  -8  -7   1  636.34   32.10
  -8  -7   1  645.84   29.90
   7   7  -1   58.39    7.80
   7   7  -1   64.69    8.60
   7   7  -1   54.69    6.60
   7   7  -1   62.99    9.10
   7   7  -1   56.89    8.50
   7   7  -1   64.79    8.00
  -7  -7   1   63.59    9.70
  -7  -7   1   63.39    4.80
  -7  -7   1   53.59    5.70
  -7  -7   1   53.49    7.70
  -7  -7   1   53.19    7.00
  -7  -7   1   50.89    6.30
   6   7  -1   14.00    4.70
   6   7  -1   16.70    4.00
   6   7  -1   13.90    3.20
   6   7  -1   12.30    4.30
   6   7  -1    4.70    5.00
   6   7  -1   13.50    4.30
  -6  -7   1    6.10    4.00
  -6  -7   1    9.70    3.80
  -6  -7   1    8.30    3.30
  -6  -7   1   10.80    3.00
  -6  -7   1   12.10    5.60
  -6  -7   1   17.60    4.40
  -6  -7   1   10.20    3.20
  -6  -7   1   10.20    2.20
   5   7  -1   44.80    5.00
   5   7  -1   46.10    6.20
   5   7  -1   43.00    6.80
   5   7  -1   43.10    5.50
   5   7  -1   44.70    5.80
   5   7  -1   46.80    6.60
  -5  -7   1   40.30    5.80
  -5  -7   1   44.70    4.80
  -5  -7   1   47.10    6.60
  -5  -7   1   41.80    4.30
  -5  -7   1   36.70    5.40
  -5  -7   1   45.30    5.80
  -5  -7   1   49.50    4.50
  -5  -7   1   44.30    7.00
   4   7  -1   62.69    6.70
   4   7  -1   62.19    5.40
   4   7  -1   65.29    5.90
   4   7  -1   62.89    5.80
   4   7  -1   60.59    7.40
   4   7  -1   64.59    7.10
   4   7  -1   59.59    9.30
   4   7  -1   65.79    5.50
  -4  -7   1   64.29    6.20
  -4  -7   1   65.89    5.60
  -4  -7   1   58.29    7.80
  -4  -7   1   67.29    4.80
  -4  -7   1   62.39    6.70
  -4  -7   1   65.29    5.20
  -4  -7   1   59.79    6.90
  -4  -7   1   64.59    5.50
   3   7  -1 1787.42   77.29
   3   7  -1 1827.42   75.29
   3   7  -1 1939.61   74.29
   3   7  -1 1901.11   78.09
   3   7  -1 1877.11   75.89
   3   7  -1 1892.71   74.49
   3   7  -1 1931.01   79.99
   3   7  -1 2001.00   75.39
   3   7  -1 1851.01   76.89
   3   7  -1 1966.40   76.59
  -3  -7   1 1797.92   74.39
  -3  -7   1 1885.51   74.69
  -3  -7   1 1940.21   74.69
  -3  -7   1 1788.52   77.49
  -3  -7   1 1826.42   76.39
  -3  -7   1 1839.52   78.29
  -3  -7   1 1880.51   76.29
   2   7  -1 1349.96   57.09
   2   7  -1 1391.66   57.99
   2   7  -1 1386.46   56.89
   2   7  -1 1315.77   57.09
   2   7  -1 1385.36   54.09
   2   7  -1 1333.97   55.39
   2   7  -1 1186.08   58.99
   2   7  -1 1371.26   58.39
   2   7  -1 1381.56   55.29
   2   7  -1 1374.26   54.89
  -2  -7   1 1343.47   58.19
  -2  -7   1 1482.65   54.89
  -2  -7   1 1352.76   57.99
  -2  -7   1 1389.36   57.29
  -2  -7   1 1406.76   56.39
  -2  -7   1 1425.16   54.89
   1   7  -1  798.92   31.00
   1   7  -1  803.02   35.30
   1   7  -1  846.82   38.20
   1   7  -1  829.52   35.80
   1   7  -1  821.72   35.70
   1   7  -1  823.82   33.40
   1   7  -1  742.53   34.70
   1   7  -1  788.72   35.80
   1   7  -1  777.62   33.30
   1   7  -1  752.12   33.30
   1   7  -1  762.62   30.90
   1   7  -1  791.82   36.50
  -1  -7   1  870.61   34.10
  -1  -7   1  781.12   35.80
  -1  -7   1  798.32   32.90
  -1  -7   1  781.02   35.80
  -1  -7   1  763.12   35.70
  -1  -7   1  826.92   32.70
   0   7  -1 1947.21   77.59
   0   7  -1 1963.50   79.79
   0   7  -1 2008.40   80.69
   0   7  -1 1989.50   81.29
   0   7  -1 1926.91   82.09
   0   7  -1 2189.58   80.79
   0   7  -1 1921.61   77.89
   0   7  -1 2137.19   81.19
   0   7  -1 1894.51   79.09
   0   7  -1 1792.32   77.49
   0  -7   1 1907.41   77.09
   0  -7   1 1923.81   76.79
   0  -7   1 1862.41   81.79
   0  -7   1 1914.51   79.99
   0  -7   1 1948.41   77.39
   0  -7   1 1766.22   79.29
  -1   7  -1  460.35   23.10
  -1   7  -1  402.76   21.40
  -1   7  -1  486.05   24.50
  -1   7  -1  414.86   19.80
  -1   7  -1  475.25   22.70
  -1   7  -1  406.16   21.70
  -1   7  -1  413.56   19.70
  -1   7  -1  420.76   20.50
   1  -7   1  494.95   19.10
   1  -7   1  429.96   19.20
   1  -7   1  419.26   21.60
   1  -7   1  431.36   19.40
   1  -7   1  456.15   21.40
   1  -7   1  398.56   23.30
  -2   7  -1  178.28   13.00
  -2   7  -1  173.78   12.50
  -2   7  -1  182.88   12.30
  -2   7  -1  195.58   13.20
  -2   7  -1  177.98   10.50
  -2   7  -1  186.58   10.50
  -2   7  -1  185.98   14.30
   2  -7   1  201.68   14.20
   2  -7   1  195.28   11.20
   2  -7   1  182.08   10.20
   2  -7   1  188.98   12.00
  -3   7  -1  251.77   13.50
  -3   7  -1  237.28   15.20
  -3   7  -1  243.78   15.30
  -3   7  -1  242.38   16.20
  -3   7  -1  235.98   13.20
  -3   7  -1  232.38   14.20
   3  -7   1  249.08   13.20
   3  -7   1  225.98   13.00
   3  -7   1  275.57   17.40
   3  -7   1  244.28   13.00
   3  -7   1  246.48   14.50
  -4   7  -1  278.27   18.90
  -4   7  -1  296.97   17.70
  -4   7  -1  321.57   17.20
  -4   7  -1  319.87   16.90
  -4   7  -1  329.97   20.30
   4  -7   1  321.37   21.10
   4  -7   1  348.07   16.00
   4  -7   1  344.57   16.90
   4  -7   1  335.77   14.60
   4  -7   1  334.17   18.40
  -5   7  -1   54.79    7.50
  -5   7  -1   54.09    6.80
  -5   7  -1   59.79    7.40
  -5   7  -1   57.39    9.10
   5  -7   1   53.89    5.00
   5  -7   1   69.29    7.50
   5  -7   1   50.49    5.70
   5  -7   1   56.39    9.50
   5  -7   1   70.09    7.70
  -6   7  -1  505.95   28.10
  -6   7  -1  474.25   24.10
  -6   7  -1  473.35   24.30
  -6   7  -1  449.06   25.50
   6  -7   1  455.95   23.50
   6  -7   1  494.85   24.80
   6  -7   1  463.85   28.50
   6  -7   1  458.45   22.00
  -7   7  -1  117.29   14.10
  -7   7  -1  143.89   11.70
  -7   7  -1  124.99   13.60
   7  -7   1  122.69   11.60
   7  -7   1  133.09   15.20
   7  -7   1  119.29   11.50
   7  -7   1  137.79   11.40
  -8   7  -1  542.05   32.10
  -8   7  -1  529.05   28.00
   8  -7   1  536.95   27.90
   8  -7   1  550.34   28.00
   8  -7   1  501.45   33.10
  -9   7  -1  696.03   38.80
  -9   7  -1  676.63   34.90
   9  -7   1  691.13   40.50
   9  -7   1  693.83   34.70
   9  -7   1  658.43   34.60
 -10   7  -1   63.99   10.60
 -10   7  -1   62.29   12.40
  10  -7   1   64.89    9.80
  10  -7   1   38.30   12.50
  10  -7   1   76.89   11.30
 -11   7  -1  162.88   19.40
 -11   7  -1  134.29   17.00
  11  -7   1  150.78   16.70
  11  -7   1  162.98   22.30
  11  -7   1  143.49   18.20
  15   6  -1  321.77   23.00
  15   6  -1  274.57   23.50
  15   6  -1  284.67   27.80
 -15  -6   1  369.06   24.20
 -15  -6   1  290.17   23.70
  14   6  -1  237.78   19.60
  14   6  -1  234.38   22.10
  14   6  -1  227.68   18.70
 -14  -6   1  263.67   19.60
 -14  -6   1  213.58   19.90
 -14  -6   1  199.78   20.50
  13   6  -1  288.67   20.50
  13   6  -1  255.07   20.00
  13   6  -1  326.57   23.40
 -13  -6   1  253.17   20.50
 -13  -6   1  318.07   20.60
 -13  -6   1  300.77   21.20
  12   6  -1  269.07   20.00
  12   6  -1  255.97   12.50
  12   6  -1  257.87   18.40
  12   6  -1  256.97   18.30
 -12  -6   1  249.28   18.50
 -12  -6   1  262.37   19.40
 -12  -6   1  262.07   18.60
  11   6  -1  157.68   14.00
  11   6  -1  124.49    8.70
  11   6  -1  151.78   13.00
  11   6  -1  130.59   12.30
 -11  -6   1  130.59   11.90
 -11  -6   1  139.29   13.60
 -11  -6   1  154.38   13.00
  10   6  -1  183.68   14.40
  10   6  -1  202.78   14.80
  10   6  -1  189.08   13.70
 -10  -6   1  174.78   12.30
 -10  -6   1  184.58   13.90
 -10  -6   1  196.08   14.60
   9   6  -1  310.97   19.00
   9   6  -1  284.07   19.80
   9   6  -1  319.07   18.90
   9   6  -1  282.97   17.00
   9   6  -1  317.37   18.50
  -9  -6   1  321.47   19.20
  -9  -6   1  294.87   15.80
  -9  -6   1  289.27   17.80
  -9  -6   1  310.77   16.90
  -9  -6   1  298.87   17.40
   8   6  -1 1074.69   47.60
   8   6  -1 1023.30   48.70
   8   6  -1 1016.60   45.70
   8   6  -1 1028.30   47.20
   8   6  -1 1103.09   46.50
   8   6  -1 1037.30   46.40
  -8  -6   1 1066.39   47.80
  -8  -6   1 1034.40   43.90
  -8  -6   1 1058.49   45.50
  -8  -6   1 1063.29   46.90
  -8  -6   1 1055.29   45.10
   7   6  -1   92.69    9.70
   7   6  -1   77.49    9.00
   7   6  -1   78.89    7.30
   7   6  -1   85.19    9.00
   7   6  -1   91.69    8.10
   7   6  -1   85.89    8.20
   7   6  -1   95.39    9.10
  -7  -6   1   94.19    8.90
  -7  -6   1   78.39    7.60
  -7  -6   1   88.29    7.40
  -7  -6   1   74.99    9.50
  -7  -6   1   88.19    4.10
  -7  -6   1   78.79    8.40
  -7  -6   1   77.89    6.10
  -7  -6   1   82.19    6.70
   6   6  -1    2.10    2.20
   6   6  -1    2.10    4.00
   6   6  -1    0.00    4.00
   6   6  -1   -1.20    3.20
   6   6  -1   -1.70    3.50
   6   6  -1    4.70    3.00
   6   6  -1    4.40    3.10
  -6  -6   1    4.90    2.30
  -6  -6   1    3.40    4.20
  -6  -6   1    7.30    3.20
  -6  -6   1    2.50    1.80
  -6  -6   1    1.10    2.40
  -6  -6   1    6.70    3.70
  -6  -6   1    4.90    1.40
  -6  -6   1    2.80    2.50
   5   6  -1  156.68   11.00
   5   6  -1  167.88   10.30
   5   6  -1  158.68   10.60
   5   6  -1  158.18   10.70
   5   6  -1  160.18    9.60
   5   6  -1  175.88    9.90
   5   6  -1  163.98   11.20
  -5  -6   1  177.88   11.50
  -5  -6   1  163.98    9.00
  -5  -6   1  144.39   10.40
  -5  -6   1  165.88    9.30
  -5  -6   1  175.68    9.90
  -5  -6   1  177.08   10.70
  -5  -6   1  151.18   11.10
  -5  -6   1  158.58    8.40
  -5  -6   1  168.48    8.30
   4   6  -1  859.01   39.70
   4   6  -1  944.91   38.50
   4   6  -1  912.61   38.40
   4   6  -1  863.41   39.80
   4   6  -1  975.60   38.50
   4   6  -1  837.92   37.90
   4   6  -1  977.90   40.80
   4   6  -1  952.00   39.80
  -4  -6   1  929.81   37.80
  -4  -6   1  937.61   37.70
  -4  -6   1 1002.90   40.60
  -4  -6   1  914.91   37.90
  -4  -6   1  840.12   40.30
  -4  -6   1  908.11   40.20
  -4  -6   1  947.81   38.10
  -4  -6   1  873.81   39.30
   3   6  -1   17.70    3.60
   3   6  -1   18.50    4.70
   3   6  -1   19.80    3.30
   3   6  -1   19.30    3.00
   3   6  -1   13.00    3.20
   3   6  -1   17.20    3.00
   3   6  -1   16.10    3.80
   3   6  -1   18.10    3.70
   3   6  -1   14.10    2.60
  -3  -6   1   19.60    2.70
  -3  -6   1   17.10    3.20
  -3  -6   1   16.70    2.60
  -3  -6   1   21.20    4.30
  -3  -6   1   20.00    3.90
  -3  -6   1   19.70    2.60
  -3  -6   1   12.50    3.30
  -3  -6   1   21.00    3.50
   2   6  -1  248.38   11.80
   2   6  -1  244.78   13.40
   2   6  -1  295.67   13.70
   2   6  -1  253.57   13.70
   2   6  -1  250.57   11.50
   2   6  -1  243.78   12.10
   2   6  -1  281.67   15.80
   2   6  -1  259.97   13.40
   2   6  -1  256.67   14.20
   2   6  -1  238.58   12.10
   2   6  -1  272.37   14.20
  -2  -6   1  260.07   14.40
  -2  -6   1  256.07   11.80
  -2  -6   1  249.08   14.00
  -2  -6   1  254.47   13.30
  -2  -6   1  271.97   11.80
   1   6  -1    0.80    0.80
   1   6  -1    6.00    3.40
   1   6  -1   -0.20    1.30
   1   6  -1    4.30    2.70
   1   6  -1    2.20    2.60
   1   6  -1    0.30    1.40
   1   6  -1    1.10    2.90
   1   6  -1    1.80    2.30
   1   6  -1    0.60    2.50
   1   6  -1    2.70    1.70
   1   6  -1    1.80    2.20
  -1  -6   1    0.80    2.00
  -1  -6   1   -2.60    2.40
  -1  -6   1   -1.00    1.20
  -1  -6   1    0.30    2.10
  -1  -6   1    0.30    1.40
  -1  -6   1   -0.60    1.60
   0   6  -1   98.89    7.30
   0   6  -1   95.79    6.10
   0   6  -1   97.89    7.70
   0   6  -1   91.19    7.60
   0   6  -1  107.49    9.20
   0   6  -1  103.89    6.20
   0   6  -1  105.19    6.50
   0   6  -1  102.39    8.10
   0   6  -1  107.69    8.20
   0  -6   1  104.79    5.70
   0  -6   1  112.59    9.00
   0  -6   1   91.59    7.10
   0  -6   1   91.99    7.40
   0  -6   1   97.29    5.90
   0  -6   1   94.19    8.00
   0  -6   1  103.39    5.80
  -1   6  -1  418.96   21.00
  -1   6  -1  391.96   18.30
  -1   6  -1  395.26   19.90
  -1   6  -1  438.06   22.00
  -1   6  -1  398.76   18.30
  -1   6  -1  384.96   19.70
  -1   6  -1  392.66   20.10
   1  -6   1  404.06   19.90
   1  -6   1  414.56   17.60
   1  -6   1  405.96   18.00
   1  -6   1  444.26   19.70
   1  -6   1  424.96   17.90
   1  -6   1  399.66   21.80
  -2   6  -1    5.30    3.00
  -2   6  -1    1.70    1.70
  -2   6  -1    0.10    3.50
  -2   6  -1    2.90    2.80
  -2   6  -1    2.40    3.80
  -2   6  -1    2.90    3.30
  -2   6  -1   -2.90    2.00
   2  -6   1    2.70    1.90
   2  -6   1    2.70    2.20
   2  -6   1   -3.30    2.10
   2  -6   1    0.50    2.90
   2  -6   1    2.00    2.20
  -3   6  -1   69.29    7.50
  -3   6  -1   59.09    7.40
  -3   6  -1   67.49    6.90
  -3   6  -1   58.09    6.00
  -3   6  -1   74.89    7.90
  -3   6  -1   78.89    5.90
   3  -6   1   72.29    8.20
   3  -6   1   65.39    5.70
   3  -6   1   69.29    6.60
   3  -6   1   66.59    6.10
   3  -6   1   63.89    4.20
   3  -6   1   58.19    5.20
  -4   6  -1    2.30    3.30
  -4   6  -1    6.40    3.70
  -4   6  -1    4.50    3.60
  -4   6  -1    3.70    4.70
  -4   6  -1    5.70    2.60
  -4   6  -1   -2.30    4.40
   4  -6   1    4.00    3.10
   4  -6   1    0.00    3.60
   4  -6   1    1.30    2.70
   4  -6   1    6.90    3.80
   4  -6   1    2.00    2.20
   4  -6   1    3.60    2.00
   4  -6   1    1.80    2.70
  -5   6  -1  161.28   10.80
  -5   6  -1  166.78   13.50
  -5   6  -1  170.28   11.40
  -5   6  -1  180.78   11.80
  -5   6  -1  188.18   13.90
  -5   6  -1  170.68   12.40
   5  -6   1  155.68    9.80
   5  -6   1  170.98   11.90
   5  -6   1  180.98   11.70
   5  -6   1  185.38   14.80
   5  -6   1  178.68    8.70
   5  -6   1  200.18   11.60
  -6   6  -1  103.19   11.20
  -6   6  -1  110.29   10.10
  -6   6  -1  107.29    8.90
  -6   6  -1  113.69   11.70
  -6   6  -1   99.99   11.50
   6  -6   1   91.39    8.50
   6  -6   1  113.99    9.30
   6  -6   1  102.89   12.00
   6  -6   1  126.19    9.60
   6  -6   1  127.59    9.90
  -7   6  -1   38.40    8.50
  -7   6  -1   25.60    6.60
  -7   6  -1   21.30    5.10
  -7   6  -1   27.10    6.90
   7  -6   1   18.40    5.60
   7  -6   1   35.20    5.70
   7  -6   1   26.70    7.40
   7  -6   1   29.00    5.90
   7  -6   1   24.20    5.40
  -8   6  -1  197.98   17.00
  -8   6  -1  185.48   13.90
   8  -6   1  212.18   13.80
   8  -6   1  186.68   17.50
   8  -6   1  151.58   14.70
   8  -6   1  209.78   14.30
   8  -6   1  203.88   13.80
  -9   6  -1  256.17   20.20
  -9   6  -1  220.78   16.40
   9  -6   1  201.48   16.10
   9  -6   1  283.47   17.30
   9  -6   1  245.08   22.00
   9  -6   1  239.58   16.60
 -10   6  -1  100.89   14.50
 -10   6  -1   96.59   11.60
  10  -6   1   88.19   12.70
  10  -6   1  101.59   12.00
  10  -6   1   87.49   15.70
  10  -6   1  101.99   11.60
 -11   6  -1   74.89   11.20
 -11   6  -1   91.89   16.10
  11  -6   1   97.69   12.60
  11  -6   1  136.59   19.30
  11  -6   1   82.59   11.20
 -12   6  -1  123.49   20.10
 -12   6  -1  100.49   14.50
  12  -6   1  109.99   16.20
  12  -6   1  109.59   19.70
  15   5  -1   -1.40   12.80
  15   5  -1   33.40   10.60
  15   5  -1   13.30    9.70
 -15  -5   1   33.20   11.50
 -15  -5   1   28.90   11.40
  14   5  -1   10.30   10.50
  14   5  -1    0.40    8.30
  14   5  -1    0.60    8.20
 -14  -5   1   -0.90    9.20
 -14  -5   1   -0.40    7.70
  13   5  -1   11.60    8.00
  13   5  -1   15.00    7.10
  13   5  -1   17.30    7.40
 -13  -5   1   10.40    6.90
 -13  -5   1   27.10    7.80
 -13  -5   1   24.90    8.20
  12   5  -1  382.06   22.40
  12   5  -1  352.56   22.30
  12   5  -1  376.86   24.00
  12   5  -1  340.27   14.40
 -12  -5   1  328.97   16.60
 -12  -5   1  354.16   21.90
 -12  -5   1  332.97   21.70
 -12  -5   1  374.26   22.10
  11   5  -1  396.26   22.90
  11   5  -1  420.76   24.80
  11   5  -1  376.96   22.50
  11   5  -1  407.96   17.70
 -11  -5   1  445.46   23.30
 -11  -5   1  414.16   22.70
 -11  -5   1  340.77   19.10
 -11  -5   1  401.96   23.10
 -11  -5   1  407.86   18.20
  10   5  -1  423.76   22.90
  10   5  -1  408.46   22.50
  10   5  -1  415.26   23.80
 -10  -5   1  423.46   22.70
 -10  -5   1  416.06   18.30
 -10  -5   1  378.56   19.10
 -10  -5   1  432.96   23.40
   9   5  -1   93.29    9.40
   9   5  -1   93.29    8.80
   9   5  -1   98.49    9.80
   9   5  -1   98.39   11.30
   9   5  -1   89.99   11.40
   9   5  -1  100.99   11.80
  -9  -5   1  110.29    9.50
  -9  -5   1   87.99    8.90
  -9  -5   1   97.49    6.70
  -9  -5   1  112.29   13.30
  -9  -5   1   95.99    5.80
   8   5  -1    4.50    5.30
   8   5  -1   -0.40    3.30
   8   5  -1   10.00    5.10
   8   5  -1    6.70    4.60
   8   5  -1    3.00    3.20
   8   5  -1    5.50    3.80
   8   5  -1   15.00    5.30
  -8  -5   1    7.10    2.10
  -8  -5   1    4.70    1.60
  -8  -5   1    4.00    6.30
  -8  -5   1   10.20    4.10
  -8  -5   1   10.20    3.30
  -8  -5   1    4.40    3.30
   7   5  -1  510.95   24.40
   7   5  -1  526.05   24.20
   7   5  -1  495.95   23.80
   7   5  -1  498.05   24.50
   7   5  -1  493.45   24.80
   7   5  -1  466.35   24.60
   7   5  -1  469.85   24.30
   7   5  -1  504.35   26.10
  -7  -5   1  533.25   21.00
  -7  -5   1  515.15   24.20
  -7  -5   1  503.45   25.50
  -7  -5   1  505.75   23.70
  -7  -5   1  549.54   25.80
  -7  -5   1  480.35   24.30
  -7  -5   1  497.25   25.00
   6   5  -1  101.19    8.30
   6   5  -1  104.69    9.00
   6   5  -1  107.79    8.60
   6   5  -1  106.39    8.20
   6   5  -1  109.69    7.60
   6   5  -1  111.99    8.70
   6   5  -1  120.09    9.80
  -6  -5   1   89.99    6.60
  -6  -5   1  112.69    7.60
  -6  -5   1  110.79    8.30
  -6  -5   1  104.29    8.50
  -6  -5   1  130.99    9.80
  -6  -5   1  112.19    5.40
  -6  -5   1  100.49    9.10
  -6  -5   1   95.09    6.90
  -6  -5   1  122.59    8.30
   5   5  -1 1072.09   42.30
   5   5  -1 1029.90   43.00
   5   5  -1 1063.19   43.80
   5   5  -1 1024.60   44.10
   5   5  -1 1025.30   42.60
   5   5  -1  968.90   43.10
   5   5  -1  961.30   42.00
  -5  -5   1  990.30   43.20
  -5  -5   1 1063.69   43.80
  -5  -5   1  992.60   43.00
  -5  -5   1 1022.90   40.20
  -5  -5   1  989.20   41.80
  -5  -5   1  956.70   43.70
  -5  -5   1 1019.90   42.10
  -5  -5   1  959.30   41.40
  -5  -5   1 1064.19   43.80
  -5  -5   1  941.41   41.00
   4   5  -1 1105.89   47.40
   4   5  -1 1119.59   46.40
   4   5  -1 1100.19   47.50
   4   5  -1 1079.89   46.10
   4   5  -1 1142.39   46.10
   4   5  -1 1140.39   47.20
  -4  -5   1 1069.19   45.50
  -4  -5   1 1119.49   45.10
  -4  -5   1 1146.29   48.30
  -4  -5   1 1123.09   45.50
  -4  -5   1 1166.48   47.70
  -4  -5   1 1162.68   47.30
  -4  -5   1 1134.09   46.00
  -4  -5   1 1109.59   45.80
  -4  -5   1 1182.98   47.70
   3   5  -1  195.38    9.90
   3   5  -1  197.38   10.00
   3   5  -1  198.78    9.80
   3   5  -1  193.68   10.90
   3   5  -1  190.58    9.70
   3   5  -1  210.88   10.00
   3   5  -1  187.98   11.20
   3   5  -1  186.68   10.90
   3   5  -1  202.78   11.30
  -3  -5   1  213.88   10.90
  -3  -5   1  197.28    9.70
  -3  -5   1  214.48   11.50
  -3  -5   1  191.78    9.40
  -3  -5   1  193.38    9.50
  -3  -5   1  183.28   11.00
  -3  -5   1  196.08   11.50
  -3  -5   1  195.48    9.60
   2   5  -1 2477.65   96.19
   2   5  -1 2382.16   95.89
   2   5  -1 2392.86   97.69
   2   5  -1 2384.86   95.89
   2   5  -1 2495.15   99.59
   2   5  -1 2545.75   97.79
   2   5  -1 2511.65   98.29
   2   5  -1 2386.46   96.29
   2   5  -1 2546.35   97.19
   2   5  -1 2527.45   97.19
  -2  -5   1 2450.65   97.09
  -2  -5   1 2549.44   95.99
  -2  -5   1 2644.44   98.39
  -2  -5   1 2168.08   97.89
  -2  -5   1 2328.17   95.89
  -2  -5   1 2520.75   97.19
  -2  -5   1 2336.57   95.89
   1   5  -1 3408.96  142.69
   1   5  -1 3676.93  141.59
   1   5  -1 3954.80  143.39
   1   5  -1 3585.44  142.89
   1   5  -1 3752.02  141.49
   1   5  -1 3601.64  140.69
   1   5  -1 4031.50  145.39
   1   5  -1 3701.43  143.09
   1   5  -1 3374.96  141.39
   1   5  -1 3662.03  143.29
   1   5  -1 3684.53  143.79
  -1  -5   1 3534.05  141.29
  -1  -5   1 3497.35  143.29
  -1  -5   1 3814.82  142.19
  -1  -5   1 3043.70  142.79
  -1  -5   1 3754.72  143.29
   0   5  -1  850.41   34.30
   0   5  -1  892.11   35.70
   0   5  -1  829.82   36.00
   0   5  -1  843.32   35.70
   0   5  -1  884.71   37.70
   0   5  -1  815.42   34.30
   0   5  -1  835.72   36.30
   0   5  -1  862.41   36.80
   0   5  -1  829.22   34.60
   0  -5   1  911.91   38.00
   0  -5   1  838.72   33.90
   0  -5   1  799.22   35.60
   0  -5   1  779.62   35.80
   0  -5   1  843.42   34.40
   0  -5   1  859.21   34.10
   0  -5   1  810.92   36.30
  -1   5  -1 1865.41   75.99
  -1   5  -1 2037.20   78.19
  -1   5  -1 1895.21   76.39
  -1   5  -1 1900.41   76.09
  -1   5  -1 2011.20   77.49
  -1   5  -1 1882.71   74.59
  -1   5  -1 1807.82   74.59
   1  -5   1 1722.63   75.29
   1  -5   1 2034.70   78.59
   1  -5   1 1844.12   73.89
   1  -5   1 1772.82   74.29
   1  -5   1 1896.71   74.29
   1  -5   1 1817.02   75.99
  -2   5  -1  984.20   42.60
  -2   5  -1 1051.49   44.20
  -2   5  -1 1053.99   44.10
  -2   5  -1 1001.60   41.10
  -2   5  -1 1014.90   42.30
  -2   5  -1  956.50   41.90
  -2   5  -1 1032.40   41.20
   2  -5   1  987.70   39.50
   2  -5   1 1025.60   41.30
   2  -5   1 1023.70   40.80
   2  -5   1  915.01   44.10
   2  -5   1  959.70   40.80
   2  -5   1  998.10   42.50
   2  -5   1  997.10   42.30
  -3   5  -1 1118.09   45.80
  -3   5  -1 1095.69   46.70
  -3   5  -1 1138.39   48.80
  -3   5  -1 1065.79   47.00
  -3   5  -1 1050.89   45.60
  -3   5  -1 1135.99   46.30
   3  -5   1 1060.09   45.50
   3  -5   1 1047.90   44.20
   3  -5   1 1128.79   45.60
   3  -5   1 1098.19   46.90
   3  -5   1 1135.39   46.70
   3  -5   1 1233.88   50.09
   3  -5   1 1099.19   45.00
  -4   5  -1 1541.05   64.99
  -4   5  -1 1662.43   65.29
  -4   5  -1 1561.04   68.09
  -4   5  -1 1579.64   67.99
  -4   5  -1 1626.74   66.09
  -4   5  -1 1708.53   65.29
  -4   5  -1 1721.83   66.69
   4  -5   1 1487.75   63.59
   4  -5   1 1605.74   65.79
   4  -5   1 1579.44   64.99
   4  -5   1 1595.44   66.09
   4  -5   1 1645.44   65.09
   4  -5   1 1552.44   63.29
   4  -5   1 1478.55   68.59
  -5   5  -1  447.56   22.50
  -5   5  -1  413.56   24.20
  -5   5  -1  459.65   24.30
  -5   5  -1  426.86   21.10
  -5   5  -1  458.85   21.20
  -5   5  -1  440.36   22.00
  -5   5  -1  431.56   21.50
   5  -5   1  455.65   25.00
   5  -5   1  418.26   20.00
   5  -5   1  415.66   21.30
   5  -5   1  451.35   18.30
   5  -5   1  482.35   21.70
   5  -5   1  446.16   21.90
   5  -5   1  474.85   21.70
  -6   5  -1 1726.03   73.79
  -6   5  -1 1817.72   74.09
  -6   5  -1 1741.83   76.89
  -6   5  -1 1758.52   72.79
  -6   5  -1 1763.72   73.59
   6  -5   1 1792.22   73.69
   6  -5   1 1682.83   72.29
   6  -5   1 1770.22   73.99
   6  -5   1 1807.72   78.29
   6  -5   1 1824.92   74.59
   6  -5   1 1913.91   74.09
  -7   5  -1  722.93   32.80
  -7   5  -1  738.13   34.10
  -7   5  -1  728.83   36.70
  -7   5  -1  719.23   33.40
  -7   5  -1  694.03   34.20
   7  -5   1  738.23   34.30
   7  -5   1  776.92   33.50
   7  -5   1  680.73   37.20
   7  -5   1  748.33   33.60
   7  -5   1  746.93   33.80
   7  -5   1  646.74   32.10
  -8   5  -1  390.86   21.10
  -8   5  -1  395.76   23.90
  -8   5  -1  387.36   25.40
  -8   5  -1  333.27   21.20
   8  -5   1  410.56   25.50
   8  -5   1  401.66   21.00
   8  -5   1  376.46   20.80
   8  -5   1  400.06   21.90
   8  -5   1  343.07   20.70
  -9   5  -1  235.98   16.40
  -9   5  -1  264.07   20.10
   9  -5   1  259.27   20.60
   9  -5   1  253.07   16.90
   9  -5   1  263.07   16.60
   9  -5   1  290.47   16.30
   9  -5   1  278.97   18.30
 -10   5  -1    7.90    7.70
 -10   5  -1   16.10    5.90
  10  -5   1   20.60    7.90
  10  -5   1   16.80    5.90
  10  -5   1   13.50    6.90
  10  -5   1   20.00    8.90
  10  -5   1   21.00    6.60
 -11   5  -1  140.89   17.20
 -11   5  -1  144.49   14.20
  11  -5   1  129.69   15.50
  11  -5   1  134.59   15.60
  11  -5   1  150.98   13.80
  11  -5   1  133.99   13.30
  11  -5   1  107.09   18.60
 -12   5  -1   78.69   11.90
 -12   5  -1   92.29   15.50
  12  -5   1   73.59   15.90
  12  -5   1   98.79   14.20
  12  -5   1  121.09   16.80
  12  -5   1  114.79   14.40
  12  -5   1  120.29   13.80
 -13   5  -1  103.69   16.30
 -13   5  -1   85.59   13.90
  13  -5   1   96.59   12.20
  13  -5   1   65.89   14.20
  13  -5   1   81.79   17.60
  15   4  -1  101.99   14.20
  15   4  -1   68.59   12.70
  15   4  -1   96.59   17.70
 -15  -4   1   87.09   13.50
 -15  -4   1   90.99   13.40
  14   4  -1  106.09   12.50
  14   4  -1   52.29   13.00
  14   4  -1  111.39   14.50
  14   4  -1   65.39   10.60
 -14  -4   1   71.79   11.20
 -14  -4   1   86.49   12.90
  13   4  -1  395.06   25.00
  13   4  -1  361.96   27.00
  13   4  -1  401.76   23.90
 -13  -4   1  431.26   25.30
 -13  -4   1  418.46   24.50
  12   4  -1  262.57   18.30
  12   4  -1  251.87   17.60
  12   4  -1  259.97   20.10
 -12  -4   1  259.37   15.30
 -12  -4   1  281.37   18.20
 -12  -4   1  265.17   17.50
 -12  -4   1  280.17   18.00
  11   4  -1  414.06   23.00
  11   4  -1  414.06   22.90
  11   4  -1  425.36   24.80
  11   4  -1  395.76   17.30
 -11  -4   1  412.06   20.20
 -11  -4   1  420.56   22.70
 -11  -4   1  364.66   22.20
 -11  -4   1  427.86   23.10
  10   4  -1  733.73   35.50
  10   4  -1  714.33   35.30
  10   4  -1  750.42   36.90
  10   4  -1  746.03   30.80
 -10  -4   1  734.73   35.10
 -10  -4   1  744.83   35.10
 -10  -4   1  772.42   35.50
 -10  -4   1  764.32   32.40
   9   4  -1  199.18   15.00
   9   4  -1  198.18   13.30
   9   4  -1  209.58   14.30
   9   4  -1  217.58   13.90
   9   4  -1  202.48   10.00
   9   4  -1  203.28   13.90
  -9  -4   1  213.08   10.90
  -9  -4   1  183.78   12.90
  -9  -4   1  189.28   17.20
  -9  -4   1  194.28   13.10
   8   4  -1   76.39    7.40
   8   4  -1   62.09    6.80
   8   4  -1   75.19    7.80
   8   4  -1   59.39    7.20
   8   4  -1   80.79    8.50
   8   4  -1   65.39    9.10
  -8  -4   1   78.39   10.50
  -8  -4   1   57.69    7.10
  -8  -4   1   76.89    7.20
  -8  -4   1   68.69    7.00
  -8  -4   1   67.09    5.00
   7   4  -1  112.69    8.60
   7   4  -1  121.79    9.00
   7   4  -1  119.79    8.20
   7   4  -1  117.39    8.60
   7   4  -1  104.09   10.00
   7   4  -1  111.29    8.90
   7   4  -1   87.99    9.30
   7   4  -1  115.89    9.20
  -7  -4   1  107.89    9.00
  -7  -4   1  112.09    9.00
  -7  -4   1  103.69    9.90
  -7  -4   1  123.49   10.70
  -7  -4   1   92.39    6.70
  -7  -4   1  128.99    8.60
  -7  -4   1  109.99    6.10
  -7  -4   1  127.29    8.80
   6   4  -1  220.38   13.90
   6   4  -1  191.08   12.30
   6   4  -1  214.38   12.70
   6   4  -1  229.68   12.50
   6   4  -1  221.38   12.30
   6   4  -1  207.78   12.50
   6   4  -1  229.98   12.40
   6   4  -1  214.98   11.90
  -6  -4   1  222.88   12.40
  -6  -4   1  217.98   13.40
  -6  -4   1  220.08   12.20
  -6  -4   1  230.38   12.00
  -6  -4   1  214.58   13.10
  -6  -4   1  213.98   10.20
  -6  -4   1  216.48   12.70
   5   4  -1  120.39    8.40
   5   4  -1  114.49    8.20
   5   4  -1  129.79    8.00
   5   4  -1  111.49    8.30
   5   4  -1  136.59    8.50
   5   4  -1  129.99    9.60
   5   4  -1  120.49    7.80
  -5  -4   1  127.59    8.20
  -5  -4   1  134.39    8.80
  -5  -4   1  129.19    7.80
  -5  -4   1  144.19    9.10
  -5  -4   1  132.89    8.20
  -5  -4   1  136.19    6.30
  -5  -4   1  127.19    8.80
   4   4  -1  684.73   28.70
   4   4  -1  676.93   29.20
   4   4  -1  669.83   28.80
   4   4  -1  727.13   30.50
   4   4  -1  675.43   29.70
   4   4  -1  676.63   29.40
   4   4  -1  682.23   29.90
  -4  -4   1  702.33   29.80
  -4  -4   1  622.54   29.90
  -4  -4   1  678.93   27.30
  -4  -4   1  632.94   28.20
  -4  -4   1  700.73   28.80
  -4  -4   1  747.03   28.50
  -4  -4   1  623.34   29.20
  -4  -4   1  692.43   29.90
  -4  -4   1  645.54   28.40
  -4  -4   1  718.93   30.00
   3   4  -1  303.07   14.40
   3   4  -1  315.87   14.10
   3   4  -1  316.07   15.20
   3   4  -1  315.07   13.80
   3   4  -1  327.27   15.40
   3   4  -1  316.67   15.10
   3   4  -1  343.97   15.60
  -3  -4   1  329.77   14.20
  -3  -4   1  298.07   13.90
  -3  -4   1  309.37   15.60
  -3  -4   1  297.87   15.20
  -3  -4   1  318.07   13.60
  -3  -4   1  297.77   13.80
  -3  -4   1  320.77   14.00
  -3  -4   1  326.67   15.00
   2   4  -1  953.10   39.70
   2   4  -1  961.10   39.60
   2   4  -1  963.00   40.00
   2   4  -1 1051.19   42.50
   2   4  -1  975.60   40.10
   2   4  -1  996.90   41.00
   2   4  -1  961.90   39.70
   2   4  -1  984.20   41.10
   2   4  -1 1028.80   40.90
   2   4  -1  998.50   39.40
  -2  -4   1 1016.00   39.50
  -2  -4   1 1090.79   41.40
  -2  -4   1  953.70   39.50
  -2  -4   1  978.70   41.30
  -2  -4   1  964.40   39.40
  -2  -4   1  953.20   40.40
  -2  -4   1  965.40   39.90
  -2  -4   1  987.00   41.10
   1   4  -1  193.68   10.60
   1   4  -1  170.68    9.20
   1   4  -1  192.38    9.90
   1   4  -1  177.48    7.90
   1   4  -1  170.68    8.10
   1   4  -1  176.88    8.20
   1   4  -1  188.18    9.60
   1   4  -1  176.58    8.60
   1   4  -1  148.69    9.00
   1   4  -1  197.08    9.40
   1   4  -1  182.18    9.20
   1   4  -1  171.28    8.30
  -1  -4   1  177.78    8.30
  -1  -4   1  182.38    8.00
  -1  -4   1  189.28    8.90
  -1  -4   1  164.48    9.40
  -1  -4   1  171.38    9.20
  -1  -4   1  175.58    9.50
   0   4  -1    4.90    1.40
   0   4  -1    4.10    1.70
   0   4  -1    5.80    1.20
   0   4  -1    4.40    1.10
   0   4  -1    6.80    2.40
   0   4  -1    3.20    1.50
   0   4  -1    5.10    1.20
   0   4  -1    5.60    1.80
   0   4  -1    4.40    1.90
   0   4  -1    5.60    0.70
   0   4  -1    3.90    1.80
   0  -4   1    2.90    1.40
   0  -4   1    9.30    1.30
   0  -4   1    9.20    2.50
   0  -4   1    2.40    1.60
   0  -4   1    4.10    1.20
   0  -4   1    4.40    1.80
   0  -4   1    6.90    1.30
  -1   4  -1  124.09    5.20
  -1   4  -1  122.99    6.30
  -1   4  -1  124.79    7.50
  -1   4  -1  116.69    7.80
  -1   4  -1  112.19    7.10
  -1   4  -1  114.19    5.60
  -1   4  -1  111.09    8.10
  -1   4  -1  122.49    6.30
   1  -4   1  123.59    7.40
   1  -4   1  125.99    7.30
   1  -4   1  118.79    6.20
   1  -4   1  117.99    6.80
   1  -4   1  124.89    8.60
   1  -4   1  118.19    5.80
   1  -4   1  127.79    6.10
  -2   4  -1  699.93   28.40
  -2   4  -1  669.43   28.50
  -2   4  -1  723.93   29.10
  -2   4  -1  625.14   29.70
  -2   4  -1  668.33   26.70
  -2   4  -1  651.13   27.50
  -2   4  -1  632.44   26.00
  -2   4  -1  648.94   27.50
   2  -4   1  682.53   27.60
   2  -4   1  652.23   26.50
   2  -4   1  648.54   28.30
   2  -4   1  604.14   27.30
   2  -4   1  666.33   30.40
   2  -4   1  674.93   28.80
  -3   4  -1  279.17   13.50
  -3   4  -1  242.98   14.10
  -3   4  -1  243.58   11.50
  -3   4  -1  246.78   12.90
  -3   4  -1  242.28   12.40
  -3   4  -1  242.28   12.20
  -3   4  -1  234.48   12.00
   3  -4   1  258.27   12.80
   3  -4   1  247.28   12.20
   3  -4   1  234.88   11.30
   3  -4   1  264.27   13.20
   3  -4   1  239.48   14.50
   3  -4   1  256.77   11.30
   3  -4   1  254.77   12.20
  -4   4  -1  342.97   18.50
  -4   4  -1  326.87   18.70
  -4   4  -1  355.66   15.90
  -4   4  -1  339.87   16.80
  -4   4  -1  344.17   16.40
  -4   4  -1  360.96   17.30
  -4   4  -1  344.77   16.10
   4  -4   1  336.87   17.00
   4  -4   1  280.97   18.30
   4  -4   1  335.77   15.50
   4  -4   1  364.26   17.40
   4  -4   1  350.16   16.50
   4  -4   1  334.57   16.30
   4  -4   1  355.56   14.50
  -5   4  -1   43.60    7.50
  -5   4  -1   47.70    5.00
  -5   4  -1   56.29    6.30
  -5   4  -1   61.99    6.10
  -5   4  -1   48.00    6.50
  -5   4  -1   51.09    5.40
  -5   4  -1   34.60    5.60
   5  -4   1   53.39    5.80
   5  -4   1   43.70    6.70
   5  -4   1   50.19    5.90
   5  -4   1   47.50    5.40
   5  -4   1   49.50    6.00
   5  -4   1   51.99    5.10
  -6   4  -1   80.19   10.50
  -6   4  -1   67.09    6.40
  -6   4  -1   64.69    7.30
  -6   4  -1   74.79    7.00
  -6   4  -1   76.99    8.40
  -6   4  -1   81.09    8.50
   6  -4   1   61.59    6.50
   6  -4   1   72.89    7.10
   6  -4   1   73.49    8.60
   6  -4   1   67.89    6.80
   6  -4   1   69.49    7.80
   6  -4   1   68.89    7.30
  -7   4  -1    3.50    4.00
  -7   4  -1    0.90    4.30
  -7   4  -1    2.30    5.40
  -7   4  -1    6.20    4.40
   7  -4   1    5.30    3.50
   7  -4   1    6.60    3.80
   7  -4   1    7.00    4.80
   7  -4   1    6.70    4.80
   7  -4   1    4.60    3.40
  -8   4  -1   98.49    9.70
  -8   4  -1   85.19    8.70
  -8   4  -1   95.39   10.60
  -8   4  -1   97.29   10.50
  -8   4  -1   71.39   10.30
  -8   4  -1   76.59    4.10
   8  -4   1   81.09    8.90
   8  -4   1   81.39   10.90
   8  -4   1   76.19   10.80
   8  -4   1   79.99    8.50
   8  -4   1   77.49    8.40
  -9   4  -1   75.39    8.90
  -9   4  -1   79.29   10.50
  -9   4  -1   70.69    4.10
  -9   4  -1   91.89   11.10
  -9   4  -1   84.79   12.10
   9  -4   1   86.09    8.80
   9  -4   1   71.99   11.40
   9  -4   1   87.69    9.80
   9  -4   1   77.69    9.90
 -10   4  -1  140.19   14.40
 -10   4  -1  157.88   12.80
  10  -4   1  164.48   14.00
  10  -4   1  120.19   12.20
  10  -4   1  133.59   12.20
  10  -4   1  151.78   15.90
 -11   4  -1  401.66   23.40
 -11   4  -1  390.56   25.90
  11  -4   1  357.16   22.60
  11  -4   1  357.96   23.00
  11  -4   1  371.56   21.40
  11  -4   1  361.06   27.10
 -12   4  -1  377.26   26.60
 -12   4  -1  357.36   23.50
  12  -4   1  368.16   22.30
  12  -4   1  327.57   23.50
  12  -4   1  391.26   24.50
  12  -4   1  415.46   29.50
 -13   4  -1  193.48   20.80
 -13   4  -1  189.98   19.50
  13  -4   1  222.88   18.50
  13  -4   1  188.48   17.40
  13  -4   1  216.68   22.00
  13  -4   1  209.98   20.80
  13  -4   1  208.08   23.90
  15   3  -1   46.90   15.10
  15   3  -1   65.39   12.20
  15   3  -1   60.19   11.90
 -15  -3   1   65.99   12.10
 -15  -3   1   78.69   12.90
  14   3  -1    9.20    8.40
  14   3  -1   20.40    7.70
  14   3  -1    6.00   11.10
  14   3  -1   17.10    7.70
 -14  -3   1    9.60    7.80
 -14  -3   1  -13.40    8.20
 -14  -3   1   -7.50    8.40
  13   3  -1  100.09   12.70
  13   3  -1  114.89   12.00
  13   3  -1   77.19   14.10
  13   3  -1  109.89   10.90
 -13  -3   1   91.39   12.60
 -13  -3   1  109.89   11.60
 -13  -3   1   84.89   12.20
  12   3  -1  191.68   15.30
  12   3  -1  220.08   18.00
  12   3  -1  203.08   16.20
 -12  -3   1  192.08   14.40
 -12  -3   1  207.18   14.00
 -12  -3   1  199.38   15.80
  11   3  -1  142.19    6.70
  11   3  -1  113.89   11.30
  11   3  -1  124.99   11.20
  11   3  -1  139.29   14.00
 -11  -3   1  149.39   12.00
 -11  -3   1  124.89   10.40
 -11  -3   1  156.68   12.60
  10   3  -1    8.40    2.20
  10   3  -1    4.60    7.00
  10   3  -1    6.40    4.20
  10   3  -1    5.90    3.90
  10   3  -1   11.90    4.40
 -10  -3   1    8.40    4.30
 -10  -3   1   13.00    4.40
 -10  -3   1   10.50    4.90
 -10  -3   1    9.80    3.90
   9   3  -1   58.59    7.00
   9   3  -1   50.19    7.70
   9   3  -1   53.19    4.40
   9   3  -1   45.10    7.80
   9   3  -1   57.59    8.10
   9   3  -1   75.59    7.70
  -9  -3   1   52.09    7.10
  -9  -3   1   64.99   11.00
  -9  -3   1   50.79    7.00
  -9  -3   1   64.29    6.00
  -9  -3   1   52.89    7.00
   8   3  -1   37.60    5.90
   8   3  -1   34.70    5.70
   8   3  -1   30.30    6.70
   8   3  -1   40.10    5.90
   8   3  -1   38.90    5.50
   8   3  -1   37.70    3.50
   8   3  -1   30.30    5.10
   8   3  -1   41.10    6.40
  -8  -3   1   32.20    7.20
  -8  -3   1   38.20    6.60
  -8  -3   1   34.90    4.30
  -8  -3   1   32.00    6.80
  -8  -3   1   38.40    5.30
  -8  -3   1   39.80    5.80
   7   3  -1   32.60    5.10
   7   3  -1   24.10    4.30
   7   3  -1   38.60    4.90
   7   3  -1   42.40    6.30
   7   3  -1   27.30    4.80
   7   3  -1   25.10    4.30
   7   3  -1   26.10    4.50
  -7  -3   1   16.90    3.80
  -7  -3   1   27.00    4.60
  -7  -3   1   20.50    3.20
  -7  -3   1   38.10    4.80
  -7  -3   1   41.10    5.80
  -7  -3   1   28.00    5.50
  -7  -3   1   36.50    5.90
   6   3  -1   76.99    7.80
   6   3  -1   74.29    6.80
   6   3  -1   82.09    6.30
   6   3  -1   87.39    6.70
   6   3  -1   65.49    7.10
   6   3  -1   62.09    6.10
   6   3  -1   75.79    5.90
   6   3  -1   71.59    6.30
  -6  -3   1   72.69    6.40
  -6  -3   1   71.99    6.80
  -6  -3   1   73.19    7.10
  -6  -3   1   77.59    7.40
  -6  -3   1   79.89    6.20
  -6  -3   1   69.99    6.00
   5   3  -1  183.68    9.80
   5   3  -1  159.68    9.90
   5   3  -1  165.88   10.10
   5   3  -1  177.88    9.90
   5   3  -1  187.28   10.00
   5   3  -1  178.68   11.00
   5   3  -1  169.98    9.60
   5   3  -1  174.28   10.20
  -5  -3   1  176.98    9.90
  -5  -3   1  180.08   10.50
  -5  -3   1  165.78    9.40
  -5  -3   1  180.98    9.90
  -5  -3   1  182.18   10.60
  -5  -3   1  175.18   10.20
   4   3  -1  604.84   26.30
   4   3  -1  593.24   26.50
   4   3  -1  619.44   27.00
   4   3  -1  558.14   26.00
   4   3  -1  636.94   25.80
   4   3  -1  637.84   26.40
   4   3  -1  588.14   25.70
  -4  -3   1  612.04   26.70
  -4  -3   1  607.24   25.70
  -4  -3   1  597.84   25.60
  -4  -3   1  634.64   26.30
  -4  -3   1  542.35   24.30
  -4  -3   1  616.44   26.60
  -4  -3   1  616.04   26.60
   3   3  -1 4506.25  170.78
   3   3  -1 4190.98  170.38
   3   3  -1 4188.28  169.98
   3   3  -1 4527.75  171.08
   3   3  -1 4726.53  171.28
   3   3  -1 4376.16  169.98
  -3  -3   1 4423.06  170.88
  -3  -3   1 4231.58  169.78
  -3  -3   1 4399.66  170.98
  -3  -3   1 4335.77  170.58
  -3  -3   1 4554.64  169.98
  -3  -3   1 4287.87  171.18
  -3  -3   1 4573.94  170.08
  -3  -3   1 4171.08  169.68
  -3  -3   1 4029.10  170.68
   2   3  -1   11.50    2.00
   2   3  -1   15.20    2.00
   2   3  -1    9.00    1.80
   2   3  -1   12.00    2.00
   2   3  -1   12.00    1.50
   2   3  -1   13.80    2.20
   2   3  -1    9.10    1.90
   2   3  -1   10.20    1.50
   2   3  -1   10.60    1.60
   2   3  -1   10.90    1.50
   2   3  -1    8.90    1.50
  -2  -3   1    8.70    1.60
  -2  -3   1   11.50    1.90
  -2  -3   1   14.00    2.20
  -2  -3   1    9.20    1.90
  -2  -3   1   10.10    1.40
  -2  -3   1   13.30    2.30
  -2  -3   1    8.90    1.50
  -2  -3   1   10.80    1.50
  -2  -3   1   11.90    1.50
   1   3  -1  331.67   14.90
   1   3  -1  321.57   12.80
   1   3  -1  327.37   13.90
   1   3  -1  292.17   13.60
   1   3  -1  309.67   13.00
   1   3  -1  291.07   13.70
   1   3  -1  309.17   12.80
   1   3  -1  301.07   13.20
   1   3  -1  299.57   13.90
   1   3  -1  313.67   13.50
  -1  -3   1  281.37   13.80
  -1  -3   1  297.07   13.30
  -1  -3   1  308.27   13.90
  -1  -3   1  299.97   12.90
  -1  -3   1  299.57   13.40
  -1  -3   1  305.37   12.60
   0   3  -1 1805.22   73.79
   0   3  -1 1709.03   71.59
   0   3  -1 1848.42   72.09
   0   3  -1 1867.21   72.59
   0   3  -1 1864.61   72.89
   0   3  -1 1943.11   72.79
   0   3  -1 1755.02   72.39
   0   3  -1 1777.22   71.79
   0   3  -1 1859.01   72.99
   0   3  -1 1850.01   71.59
   0  -3   1 1843.02   73.89
   0  -3   1 1835.72   71.49
   0  -3   1 1968.90   73.19
   0  -3   1 1885.71   71.89
   0  -3   1 1784.02   72.59
   0  -3   1 1776.62   72.69
  -1   3  -1  320.17   14.70
  -1   3  -1  317.87   13.90
  -1   3  -1  339.87   15.60
  -1   3  -1  349.37   15.90
  -1   3  -1  333.47   13.50
  -1   3  -1  327.67   14.00
  -1   3  -1  326.27   15.00
  -1   3  -1  338.27   13.30
   1  -3   1  339.47   14.40
   1  -3   1  334.57   13.60
   1  -3   1  311.37   13.30
   1  -3   1  325.57   13.80
   1  -3   1  335.17   15.00
   1  -3   1  312.27   14.60
   1  -3   1  337.57   13.90
   1  -3   1  303.57   15.80
  -2   3  -1 2507.35   95.89
  -2   3  -1 2393.96   95.39
  -2   3  -1 2581.54   95.59
  -2   3  -1 2146.79   95.79
  -2   3  -1 2724.13   96.79
  -2   3  -1 2353.06   94.09
  -2   3  -1 2580.34   97.59
  -2   3  -1 2339.37   94.79
   2  -3   1 2350.66   94.99
   2  -3   1 2223.08   94.69
   2  -3   1 2426.96   96.29
   2  -3   1 2584.54   96.29
   2  -3   1 2388.26   95.89
   2  -3   1 2459.45   95.39
  -3   3  -1  938.81   38.00
  -3   3  -1  881.31   36.00
  -3   3  -1 1004.10   38.00
  -3   3  -1  990.90   38.10
  -3   3  -1  911.41   37.50
  -3   3  -1  927.51   38.30
  -3   3  -1  869.11   39.50
  -3   3  -1  925.61   38.70
   3  -3   1  947.01   37.90
   3  -3   1  947.31   38.40
   3  -3   1  924.51   38.20
   3  -3   1  866.11   37.20
   3  -3   1  918.41   36.60
   3  -3   1  938.01   40.30
   3  -3   1  930.31   37.90
   3  -3   1  847.92   38.40
  -4   3  -1 2522.35   96.09
  -4   3  -1 2408.86   97.59
  -4   3  -1 2211.28   94.99
  -4   3  -1 2510.85   95.99
  -4   3  -1 2351.16   97.79
  -4   3  -1 2418.06   96.19
  -4   3  -1 2343.47   95.39
  -4   3  -1 2346.27   95.59
   4  -3   1 2437.66   95.69
   4  -3   1 2431.96   95.79
   4  -3   1 2476.85   98.59
   4  -3   1 2458.55   96.29
   4  -3   1 2379.16   95.79
   4  -3   1 2545.35   96.29
   4  -3   1 2296.97   93.19
  -5   3  -1 2175.48   86.29
  -5   3  -1 2211.68   85.79
  -5   3  -1 2033.20   87.89
  -5   3  -1 2017.90   83.59
  -5   3  -1 2101.29   86.29
  -5   3  -1 2144.69   86.29
  -5   3  -1 2076.39   88.49
  -5   3  -1 2204.78   86.59
   5  -3   1 2254.37   86.89
   5  -3   1 2006.30   85.79
   5  -3   1 2217.18   86.79
   5  -3   1 2165.58   86.09
   5  -3   1 2257.37   86.69
   5  -3   1 2231.18   86.59
  -6   3  -1  128.09    8.20
  -6   3  -1  121.29   10.80
  -6   3  -1  121.09    8.20
  -6   3  -1   94.59    9.00
  -6   3  -1  117.29    8.90
  -6   3  -1  113.39    5.70
  -6   3  -1  111.79    8.00
   6  -3   1  127.99    8.60
   6  -3   1  119.69    9.00
   6  -3   1  119.59    8.70
   6  -3   1  109.99    7.60
   6  -3   1  106.49    8.10
   6  -3   1   97.19    8.00
  -7   3  -1  188.58    8.60
  -7   3  -1  169.98   11.10
  -7   3  -1  172.78   11.10
  -7   3  -1  185.88   11.40
  -7   3  -1  173.18   12.20
  -7   3  -1  166.48   12.90
   7  -3   1  170.38   11.40
   7  -3   1  170.88   11.10
   7  -3   1  176.08   10.60
   7  -3   1  169.58   11.10
   7  -3   1  178.68   11.50
  -8   3  -1  167.88   13.70
  -8   3  -1  149.99   12.80
  -8   3  -1  156.78   12.00
  -8   3  -1  163.28   11.60
  -8   3  -1  170.98    8.40
  -8   3  -1  158.28   11.10
   8  -3   1  131.79   12.00
   8  -3   1  170.88   11.60
   8  -3   1  175.28   11.40
   8  -3   1  162.58   11.40
  -9   3  -1   22.30    5.20
  -9   3  -1   27.30    3.90
  -9   3  -1   26.90    7.20
  -9   3  -1   25.50    6.70
   9  -3   1   30.30    6.10
   9  -3   1   28.00    5.30
   9  -3   1   29.60    5.30
 -10   3  -1  170.08   14.60
 -10   3  -1  131.39   11.90
 -10   3  -1  148.99    8.90
  10  -3   1  154.08   12.80
  10  -3   1  145.59   11.80
  10  -3   1  153.88   12.90
 -11   3  -1  156.68   10.00
 -11   3  -1  179.58   14.60
 -11   3  -1  171.38   15.80
  11  -3   1  171.28   13.20
  11  -3   1  137.29   13.60
  11  -3   1  143.09   13.80
 -12   3  -1   56.09   11.00
 -12   3  -1   48.00    9.00
  12  -3   1   60.09    9.80
  12  -3   1   46.20    9.70
  12  -3   1   56.89    8.70
 -13   3  -1  204.08   20.60
 -13   3  -1  164.68   17.30
  13  -3   1  143.19   17.80
  13  -3   1  113.49   15.20
  13  -3   1  166.48   18.20
  13  -3   1  164.68   21.30
 -14   3  -1   -4.20    9.80
 -14   3  -1   19.10   13.00
  14  -3   1   -4.10   11.80
  14  -3   1   13.90   14.40
  15   2  -1  227.48   27.40
  15   2  -1  332.27   23.80
  15   2  -1  308.57   24.70
 -15  -2   1  328.67   24.20
 -15  -2   1  292.37   23.00
  14   2  -1  212.68   18.20
  14   2  -1  186.48   22.80
  14   2  -1  191.18   18.50
 -14  -2   1  197.08   16.90
 -14  -2   1  225.18   18.40
 -14  -2   1  186.48   18.80
  13   2  -1  357.76   27.00
  13   2  -1  361.66   20.60
  13   2  -1  389.86   24.30
  13   2  -1  383.86   23.30
 -13  -2   1  382.66   22.50
 -13  -2   1  404.86   23.10
 -13  -2   1  410.06   24.50
  12   2  -1  466.65   28.70
  12   2  -1  466.75   22.90
  12   2  -1  447.46   24.40
  12   2  -1  429.16   25.50
 -12  -2   1  445.46   24.10
 -12  -2   1  430.66   24.00
 -12  -2   1  457.45   25.50
  11   2  -1  413.16   22.10
  11   2  -1  434.46   25.90
  11   2  -1  374.66   20.20
  11   2  -1  385.96   22.70
 -11  -2   1  385.66   22.50
 -11  -2   1  446.06   22.10
 -11  -2   1  394.16   21.70
  10   2  -1  340.17   21.20
  10   2  -1  336.87   20.50
  10   2  -1  328.87   18.80
  10   2  -1  345.37   14.80
  10   2  -1  342.67   19.70
 -10  -2   1  354.26   19.50
 -10  -2   1  324.97   18.50
 -10  -2   1  349.07   18.50
   9   2  -1  310.37   20.60
   9   2  -1  361.96   19.60
   9   2  -1  377.66   15.50
   9   2  -1  366.26   20.80
   9   2  -1  366.06   19.10
   9   2  -1  337.97   19.20
  -9  -2   1  319.37   18.00
  -9  -2   1  359.96   19.20
  -9  -2   1  350.96   23.20
  -9  -2   1  384.96   18.60
  -9  -2   1  359.16   18.60
   8   2  -1  239.78   14.10
   8   2  -1  260.27   13.40
   8   2  -1  268.57   14.80
   8   2  -1  249.08   14.30
   8   2  -1  254.57   15.50
   8   2  -1  264.27   11.40
   8   2  -1  229.98   15.60
   8   2  -1  259.27   15.30
  -8  -2   1  214.38   17.60
  -8  -2   1  246.78   13.80
  -8  -2   1  253.47   13.90
  -8  -2   1  241.98   16.30
  -8  -2   1  242.38   14.20
  -8  -2   1  255.77   13.60
  -8  -2   1  262.97   15.80
   7   2  -1   63.69    8.10
   7   2  -1   87.09    6.80
   7   2  -1   75.79    4.60
   7   2  -1   83.59    6.30
   7   2  -1   86.29    7.80
   7   2  -1   76.59    6.70
   7   2  -1   76.39    7.40
  -7  -2   1   72.99    5.90
  -7  -2   1   72.49    6.60
  -7  -2   1   83.39    7.90
  -7  -2   1   78.69    6.70
  -7  -2   1   85.99    8.60
  -7  -2   1   69.89    9.70
   6   2  -1   10.00    3.20
   6   2  -1   10.40    2.80
   6   2  -1   10.00    2.80
   6   2  -1    8.70    3.60
   6   2  -1   11.90    3.20
   6   2  -1    6.40    2.50
  -6  -2   1    6.70    2.40
  -6  -2   1   10.80    2.70
  -6  -2   1   10.90    3.10
  -6  -2   1   17.60    4.50
  -6  -2   1   16.60    4.00
  -6  -2   1    9.40    2.10
   5   2  -1  278.57   14.60
   5   2  -1  311.47   14.30
   5   2  -1  273.17   14.00
   5   2  -1  303.07   14.20
   5   2  -1  284.77   14.70
   5   2  -1  276.67   15.20
   5   2  -1  275.37   13.70
  -5  -2   1  306.17   14.20
  -5  -2   1  284.57   15.30
  -5  -2   1  283.57   14.10
  -5  -2   1  314.67   15.10
  -5  -2   1  281.17   14.10
  -5  -2   1  290.97   14.00
   4   2  -1  353.56   16.20
   4   2  -1  320.47   16.50
   4   2  -1  334.97   16.10
   4   2  -1  341.07   15.60
   4   2  -1  355.66   15.60
   4   2  -1  334.67   15.90
   4   2  -1  339.17   15.60
   4   2  -1  327.07   15.50
  -4  -2   1  346.77   15.70
  -4  -2   1  339.27   15.60
  -4  -2   1  377.96   16.80
  -4  -2   1  350.86   16.30
  -4  -2   1  331.77   15.80
  -4  -2   1  347.67   15.50
   3   2  -1    5.20    1.30
   3   2  -1    6.40    1.70
   3   2  -1    5.00    1.40
   3   2  -1    2.80    1.70
   3   2  -1    4.50    1.40
   3   2  -1    2.90    1.50
   3   2  -1    4.40    1.20
   3   2  -1    7.20    1.60
  -3  -2   1    5.50    1.30
  -3  -2   1    5.10    1.40
  -3  -2   1    5.90    1.60
  -3  -2   1    3.90    1.20
  -3  -2   1    7.10    1.60
  -3  -2   1    4.30    1.50
   2   2  -1  575.54   22.30
   2   2  -1  542.35   22.50
   2   2  -1  549.15   21.80
   2   2  -1  538.55   22.30
   2   2  -1  558.04   22.50
   2   2  -1  540.45   22.50
   2   2  -1  522.55   22.40
   2   2  -1  535.65   21.90
  -2  -2   1  562.34   22.40
  -2  -2   1  507.45   21.70
  -2  -2   1  529.25   22.30
  -2  -2   1  537.75   21.10
  -2  -2   1  519.25   21.70
  -2  -2   1  561.34   22.50
  -2  -2   1  514.75   22.40
  -2  -2   1  531.45   22.70
  -2  -2   1  462.55   21.80
  -2  -2   1  548.95   21.80
   1   2  -1  975.10   38.00
   1   2  -1  928.41   37.70
   1   2  -1  992.20   38.30
   1   2  -1  945.11   37.50
   1   2  -1  861.21   38.00
   1   2  -1  974.50   38.40
   1   2  -1  943.61   37.50
   1   2  -1  989.90   38.40
   1   2  -1  977.50   37.70
   1   2  -1  968.50   39.00
  -1  -2   1  943.81   37.40
  -1  -2   1  944.21   38.50
  -1  -2   1  943.31   37.70
  -1  -2   1  980.40   38.50
  -1  -2   1  982.60   38.30
  -1  -2   1  903.61   38.10
  -1  -2   1  970.10   38.10
  -1  -2   1  977.00   37.80
   0   2  -1   -0.10    0.30
   0   2  -1    0.20    0.80
   0   2  -1    0.90    0.90
   0   2  -1    0.80    0.40
   0   2  -1    1.50    0.60
   0   2  -1   -0.10    0.70
   0   2  -1   -0.60    0.60
   0   2  -1    1.80    0.50
   0   2  -1    1.70    0.80
   0   2  -1    1.00    1.00
   0   2  -1    1.50    0.70
   0  -2   1    0.60    0.70
   0  -2   1    0.50    0.90
   0  -2   1    0.50    0.30
   0  -2   1    0.40    0.50
   0  -2   1    0.00    0.70
   0  -2   1    1.20    0.70
  -1   2  -1  796.12   32.30
  -1   2  -1  762.12   31.80
  -1   2  -1  759.12   30.90
  -1   2  -1  819.52   32.60
  -1   2  -1  788.32   31.00
  -1   2  -1  742.23   30.60
  -1   2  -1  784.42   31.40
  -1   2  -1  711.43   30.90
  -1   2  -1  784.32   30.70
  -1   2  -1  811.72   31.70
   1  -2   1  785.92   31.50
   1  -2   1  763.72   30.70
   1  -2   1  786.42   31.80
   1  -2   1  790.22   31.00
   1  -2   1  799.32   31.70
   1  -2   1  688.43   31.00
   1  -2   1  899.31   33.00
  -2   2  -1 1130.39   45.00
  -2   2  -1 1133.99   44.80
  -2   2  -1 1123.09   45.00
  -2   2  -1 1133.89   45.10
  -2   2  -1 1114.29   46.40
  -2   2  -1 1175.58   45.50
  -2   2  -1 1152.48   45.70
   2  -2   1 1149.98   45.10
   2  -2   1 1153.18   45.40
   2  -2   1 1096.29   44.30
   2  -2   1 1219.08   46.90
   2  -2   1 1027.30   45.50
   2  -2   1 1062.69   44.60
   2  -2   1 1149.69   45.00
   2  -2   1 1135.39   45.30
  -3   2  -1  144.79    7.50
  -3   2  -1  141.19    8.80
  -3   2  -1  143.39    7.70
  -3   2  -1  146.79    7.30
  -3   2  -1  147.39    7.70
  -3   2  -1  157.58    8.10
  -3   2  -1  152.18    8.80
  -3   2  -1  153.88    7.80
   3  -2   1  145.49    7.50
   3  -2   1  123.99    7.70
   3  -2   1  145.09    7.70
   3  -2   1  148.59    7.60
   3  -2   1  160.18    7.90
   3  -2   1  143.19    7.60
  -4   2  -1   22.80    3.10
  -4   2  -1   29.10    3.40
  -4   2  -1   30.90    3.20
  -4   2  -1   17.90    3.90
  -4   2  -1   27.40    3.60
  -4   2  -1   32.70    3.10
  -4   2  -1   25.20    4.20
   4  -2   1   30.00    3.40
   4  -2   1   30.00    3.40
   4  -2   1   29.70    3.30
   4  -2   1   23.70    3.30
   4  -2   1   24.40    3.10
  -5   2  -1   -0.80    1.90
  -5   2  -1    4.40    2.80
  -5   2  -1    3.30    1.10
  -5   2  -1    0.10    2.20
  -5   2  -1   -0.60    3.20
  -5   2  -1    2.50    1.60
  -5   2  -1   -2.90    1.70
  -5   2  -1   -1.20    2.20
   5  -2   1    4.20    2.10
   5  -2   1    3.40    1.80
   5  -2   1    0.50    1.60
   5  -2   1    0.90    2.10
   5  -2   1    2.30    2.40
   5  -2   1    3.50    2.10
  -6   2  -1  319.87   15.00
  -6   2  -1  262.17   16.20
  -6   2  -1  324.37   15.00
  -6   2  -1  286.47   13.20
  -6   2  -1  294.07   15.50
  -6   2  -1  294.37   16.80
  -6   2  -1  270.77   15.30
  -6   2  -1  295.57   15.30
   6  -2   1  281.67   15.30
   6  -2   1  324.27   15.40
   6  -2   1  296.87   15.40
   6  -2   1  319.47   15.70
  -7   2  -1   10.70    4.60
  -7   2  -1    8.70    3.10
  -7   2  -1    5.30    2.70
  -7   2  -1    1.80    3.40
  -7   2  -1    2.90    1.70
  -7   2  -1    3.70    4.50
  -7   2  -1    3.80    3.30
   7  -2   1   -0.10    2.70
   7  -2   1    1.60    2.90
   7  -2   1    8.60    4.20
   7  -2   1    0.10    2.20
   7  -2   1    6.70    4.00
   7  -2   1    6.80    3.20
  -8   2  -1  334.07   19.60
  -8   2  -1  322.27   17.90
  -8   2  -1  354.86   17.90
  -8   2  -1  307.47   15.20
  -8   2  -1  336.47   19.20
   8  -2   1  279.27   18.50
   8  -2   1  330.37   17.30
   8  -2   1  336.67   18.00
   8  -2   1  334.67   17.30
   8  -2   1  347.87   16.50
  -9   2  -1  413.86   21.80
  -9   2  -1  409.56   22.00
  -9   2  -1  394.46   18.70
  -9   2  -1  405.16   23.50
   9  -2   1  418.06   21.30
   9  -2   1  409.66   20.90
   9  -2   1  427.26   21.90
   9  -2   1  396.36   19.60
 -10   2  -1  288.37   19.10
 -10   2  -1  266.97   14.20
 -10   2  -1  261.67   17.20
  10  -2   1  270.47   17.40
  10  -2   1  295.27   17.10
  10  -2   1  301.37   16.80
 -11   2  -1  185.98   15.90
 -11   2  -1  197.08   15.10
 -11   2  -1  196.88   11.60
  11  -2   1  190.58   14.80
  11  -2   1  172.78   14.10
  11  -2   1  212.28   14.10
 -12   2  -1  411.46   20.80
 -12   2  -1  410.26   25.10
 -12   2  -1  444.86   27.60
  12  -2   1  424.06   24.70
  12  -2   1  444.76   23.50
  12  -2   1  430.16   25.80
 -13   2  -1  116.59   15.70
 -13   2  -1   98.49   14.10
  13  -2   1  104.59   14.90
  13  -2   1  108.39   14.60
  13  -2   1  114.19   13.40
 -14   2  -1  134.19   19.80
 -14   2  -1  130.89   17.50
  14  -2   1  123.89   14.80
  14  -2   1  126.69   15.60
  15   1  -1   31.10   12.10
  15   1  -1   36.40   10.70
  15   1  -1    4.50   14.80
 -15  -1   1    4.50    9.80
 -15  -1   1    8.50   10.80
  14   1  -1  201.08   22.80
  14   1  -1  174.08   17.30
  14   1  -1  211.88   19.00
 -14  -1   1  179.88   16.40
 -14  -1   1  214.68   19.40
 -14  -1   1  191.48   18.50
  13   1  -1  270.77   16.70
  13   1  -1  283.67   18.70
  13   1  -1  224.88   22.80
  13   1  -1  271.47   20.90
 -13  -1   1  304.67   20.50
 -13  -1   1  316.07   20.20
 -13  -1   1  253.57   17.60
  12   1  -1   19.50    5.90
  12   1  -1    8.80    5.00
  12   1  -1   -1.40    7.70
  12   1  -1   11.70    6.40
 -12  -1   1    9.30    5.10
 -12  -1   1   11.00    6.30
 -12  -1   1   11.40    5.90
  11   1  -1  170.38   12.70
  11   1  -1  186.58   14.20
  11   1  -1  160.48   15.70
  11   1  -1  155.08   11.50
 -11  -1   1  191.88   13.50
 -11  -1   1  170.28   13.80
 -11  -1   1  182.28   12.60
  10   1  -1  326.37   17.40
  10   1  -1  346.67   19.90
  10   1  -1  353.46   19.40
  10   1  -1  371.46   22.60
 -10  -1   1  344.97   19.70
 -10  -1   1  320.77   17.90
 -10  -1   1  358.76   19.30
   9   1  -1  281.37   15.80
   9   1  -1  282.57   12.50
   9   1  -1  267.77   16.10
   9   1  -1  290.37   14.60
   9   1  -1  292.97   18.40
  -9  -1   1  256.57   15.60
  -9  -1   1  292.27   15.30
  -9  -1   1  263.37   16.00
  -9  -1   1  243.98   20.20
   8   1  -1  475.05   26.20
   8   1  -1  544.55   25.20
   8   1  -1  535.25   25.60
   8   1  -1  556.54   22.20
   8   1  -1  561.24   23.70
   8   1  -1  536.35   27.00
   8   1  -1  516.65   25.80
  -8  -1   1  538.05   25.50
  -8  -1   1  483.75   28.60
  -8  -1   1  549.15   24.70
  -8  -1   1  518.95   26.00
  -8  -1   1  490.35   27.00
  -8  -1   1  559.34   25.30
   7   1  -1  315.87   17.00
   7   1  -1  320.07   17.90
   7   1  -1  353.96   18.50
   7   1  -1  361.66   15.90
   7   1  -1  334.87   17.00
   7   1  -1  336.57   14.50
   7   1  -1  334.97   17.50
  -7  -1   1  332.37   17.10
  -7  -1   1  343.57   16.90
  -7  -1   1  346.27   16.60
  -7  -1   1  365.76   18.10
  -7  -1   1  300.07   19.20
  -7  -1   1  346.37   18.70
  -7  -1   1  316.37   16.10
   6   1  -1  167.68    7.70
   6   1  -1  166.38   10.60
   6   1  -1  152.68    8.60
   6   1  -1  160.38    9.90
   6   1  -1  164.48   10.60
   6   1  -1  163.08    9.80
   6   1  -1  153.28    9.60
  -6  -1   1  163.68   10.10
  -6  -1   1  155.88    9.60
  -6  -1   1  174.28    9.20
  -6  -1   1  159.48    9.20
  -6  -1   1  173.38    9.30
  -6  -1   1  168.58   10.80
  -6  -1   1  150.28   11.50
   5   1  -1 1324.77   54.79
   5   1  -1 1337.97   55.49
   5   1  -1 1312.17   52.69
   5   1  -1 1295.97   54.79
   5   1  -1 1368.16   54.79
   5   1  -1 1347.77   54.09
   5   1  -1 1302.77   55.29
  -5  -1   1 1439.26   55.09
  -5  -1   1 1314.97   54.29
  -5  -1   1 1378.16   54.39
  -5  -1   1 1337.87   56.49
  -5  -1   1 1299.47   54.19
  -5  -1   1 1394.16   55.69
   4   1  -1 1614.84   62.79
   4   1  -1 1607.64   63.79
   4   1  -1 1607.44   63.29
   4   1  -1 1624.94   63.19
   4   1  -1 1520.85   63.29
   4   1  -1 1601.04   63.79
  -4  -1   1 1536.35   64.29
  -4  -1   1 1469.95   62.49
  -4  -1   1 1507.35   62.79
  -4  -1   1 1608.24   63.79
  -4  -1   1 1569.64   62.99
  -4  -1   1 1657.13   63.39
   3   1  -1 1133.39   44.70
   3   1  -1 1051.29   45.50
   3   1  -1 1114.19   44.90
   3   1  -1 1142.49   45.20
   3   1  -1 1071.99   45.20
   3   1  -1 1134.29   44.80
   3   1  -1 1101.59   44.80
   3   1  -1 1201.28   45.50
  -3  -1   1 1132.69   44.90
  -3  -1   1 1040.00   44.10
  -3  -1   1 1084.49   44.90
  -3  -1   1 1164.08   44.90
  -3  -1   1 1187.48   45.50
  -3  -1   1 1056.49   45.50
  -3  -1   1 1152.78   44.80
   2   1  -1 1266.77   49.70
   2   1  -1 1306.37   49.90
   2   1  -1 1319.67   49.99
   2   1  -1 1247.48   49.80
   2   1  -1 1186.08   49.70
   2   1  -1 1240.18   49.30
   2   1  -1 1192.18   49.40
   2   1  -1 1214.58   49.40
  -2  -1   1 1263.17   49.50
  -2  -1   1 1323.57   49.80
  -2  -1   1 1200.68   49.70
  -2  -1   1 1270.17   49.80
  -2  -1   1 1257.57   49.40
  -2  -1   1 1235.28   49.40
   1   1  -1 1252.07   52.79
   1   1  -1 1479.55   53.39
   1   1  -1 1395.06   53.09
   1   1  -1 1422.46   53.29
   1   1  -1 1292.87   52.89
   1   1  -1 1299.27   53.09
   1   1  -1 1318.67   52.79
   1   1  -1 1285.77   53.29
  -1  -1   1 1305.97   52.99
  -1  -1   1 1372.96   53.19
  -1  -1   1 1442.56   53.29
  -1  -1   1 1411.16   53.09
  -1  -1   1 1354.66   53.19
  -1  -1   1 1358.76   52.79
  -1  -1   1 1392.16   53.39
  -1  -1   1 1371.36   52.79
  -1  -1   1 1317.57   53.39
   0   1  -1 1723.33   72.39
   0   1  -1 1929.01   72.99
   0   1  -1 1859.01   72.49
   0   1  -1 2070.99   72.69
   0  -1   1 1706.43   72.29
   0  -1   1 1821.52   72.69
   0  -1   1 1943.11   72.49
   0  -1   1 1835.92   72.49
   0  -1   1 1786.52   72.49
   0  -1   1 1967.50   72.29
   0  -1   1 1843.42   72.49
  -1   1  -1 1496.65   57.69
  -1   1  -1 1510.95   57.59
  -1   1  -1 1442.16   57.09
  -1   1  -1 1382.16   56.99
  -1   1  -1 1454.85   57.09
   1  -1   1 1353.36   56.99
   1  -1   1 1533.85   57.69
   1  -1   1 1526.45   57.09
   1  -1   1 1556.64   57.29
   1  -1   1 1514.45   58.19
   1  -1   1 1441.96   57.09
   1  -1   1 1366.96   56.89
   1  -1   1 1478.65   57.49
  -2   1  -1 6280.67  248.78
   2  -1   1 6541.95  248.08
  -3   1  -1 1970.10   80.69
  -3   1  -1 2043.30   80.19
  -3   1  -1 2019.50   81.49
  -3   1  -1 2109.09   80.59
  -3   1  -1 2148.49   80.89
   3  -1   1 2061.49   80.49
   3  -1   1 2091.39   80.69
   3  -1   1 2125.59   80.79
   3  -1   1 2003.80   80.89
   3  -1   1 1962.80   80.29
   3  -1   1 1937.51   80.59
   3  -1   1 2086.89   82.09
  -4   1  -1 2924.91  112.69
  -4   1  -1 2871.11  113.29
  -4   1  -1 2884.61  112.49
  -4   1  -1 3011.20  113.19
  -4   1  -1 2802.92  113.79
   4  -1   1 2794.22  112.49
   4  -1   1 2883.91  113.09
   4  -1   1 2973.30  113.09
   4  -1   1 2834.42  112.99
   4  -1   1 2660.23  112.39
   4  -1   1 2929.11  114.79
  -5   1  -1 1003.60   37.80
  -5   1  -1  797.72   37.40
  -5   1  -1  855.01   38.10
  -5   1  -1  977.10   38.70
  -5   1  -1  891.81   39.10
   5  -1   1  931.51   38.40
   5  -1   1  920.81   38.20
   5  -1   1  910.21   40.10
   5  -1   1  903.41   38.30
   5  -1   1  977.40   37.90
   5  -1   1  920.51   37.50
   5  -1   1  846.02   38.10
  -6   1  -1  726.73   33.00
  -6   1  -1  742.73   32.20
  -6   1  -1  672.93   32.80
  -6   1  -1  746.63   30.30
  -6   1  -1  769.02   31.50
  -6   1  -1  748.63   32.60
  -6   1  -1  708.43   31.90
   6  -1   1  730.03   32.00
   6  -1   1  723.83   32.00
   6  -1   1  706.63   33.80
   6  -1   1  719.53   31.60
   6  -1   1  711.33   30.70
   6  -1   1  762.22   31.40
   6  -1   1  738.33   32.10
  -7   1  -1  335.17   16.70
  -7   1  -1  304.37   17.20
  -7   1  -1  322.47   16.80
  -7   1  -1  344.87   15.30
  -7   1  -1  318.17   18.10
  -7   1  -1  345.57   17.80
  -7   1  -1  320.87   18.00
   7  -1   1  311.67   16.90
   7  -1   1  310.37   18.70
   7  -1   1  322.27   15.50
   7  -1   1  320.47   16.40
   7  -1   1  323.47   17.30
   7  -1   1  348.87   16.40
   7  -1   1  318.37   17.20
  -8   1  -1  336.67   18.80
  -8   1  -1  322.47   18.70
  -8   1  -1  312.27   15.50
  -8   1  -1  305.27   17.30
  -8   1  -1  351.76   17.60
  -8   1  -1  284.77   21.30
   8  -1   1  308.67   18.00
   8  -1   1  332.47   17.70
   8  -1   1  313.77   20.00
   8  -1   1  349.37   16.00
   8  -1   1  332.87   16.90
   8  -1   1  350.86   17.20
  -9   1  -1  345.87   19.90
  -9   1  -1  307.07   16.20
  -9   1  -1  332.87   18.60
   9  -1   1  347.67   19.00
   9  -1   1  352.66   18.00
   9  -1   1  341.17   17.80
   9  -1   1  362.76   16.80
   9  -1   1  284.47   20.50
 -10   1  -1  366.46   20.80
 -10   1  -1  380.36   22.30
 -10   1  -1  349.96   18.00
  10  -1   1  370.36   18.10
  10  -1   1  340.77   23.20
  10  -1   1  372.56   19.50
  10  -1   1  390.76   20.10
  10  -1   1  371.56   20.80
 -11   1  -1  280.97   19.90
 -11   1  -1  307.27   19.50
 -11   1  -1  312.57   16.30
  11  -1   1  300.57   18.20
  11  -1   1  311.77   19.40
  11  -1   1  317.47   17.90
 -12   1  -1  117.39   10.00
 -12   1  -1  104.39   12.70
 -12   1  -1   98.19   12.60
  12  -1   1  109.69   11.70
  12  -1   1  114.99   12.50
  12  -1   1  114.19   12.60
 -13   1  -1  102.79   15.40
 -13   1  -1  100.89   14.30
 -13   1  -1  117.49   11.10
  13  -1   1   93.39   13.20
  13  -1   1   89.39   12.80
  13  -1   1  106.29   12.40
 -14   1  -1   86.99   14.00
 -14   1  -1   51.89   11.90
  14  -1   1   58.29   11.10
  14  -1   1   72.79   11.40
  14  -1   1   85.19   13.30
  14   0  -1  387.06   25.00
  14   0  -1  320.27   24.50
 -14   0   1  330.47   21.60
 -14   0   1  373.66   25.80
 -14   0   1  341.17   25.00
  13   0  -1  217.68   17.00
  13   0  -1  228.28   18.50
  13   0  -1  229.58   22.00
 -13   0   1  220.68   18.60
 -13   0   1  227.58   18.00
 -13   0   1  200.68   15.50
  12   0  -1  371.26   22.20
  12   0  -1  385.76   23.80
  12   0  -1  420.26   27.80
  12   0  -1  373.46   20.10
 -12   0   1  376.16   23.40
 -12   0   1  382.06   20.90
 -12   0   1  405.16   23.60
  11   0  -1  256.87   17.00
  11   0  -1  248.88   16.20
  11   0  -1  244.88   14.50
  11   0  -1  247.78   19.60
 -11   0   1  259.47   16.90
 -11   0   1  250.07   17.20
 -11   0   1  239.18   14.80
  10   0  -1  167.98   11.20
  10   0  -1  160.68   12.80
  10   0  -1  181.38   12.60
  10   0  -1  187.58   15.60
 -10   0   1  180.68   11.40
 -10   0   1  185.28   13.30
 -10   0   1  172.38   12.60
   9   0  -1  220.38   14.10
   9   0  -1  231.78   13.60
   9   0  -1  221.38   12.60
   9   0  -1  237.88   16.70
  -9   0   1  231.48   14.30
  -9   0   1  211.38   12.40
  -9   0   1  243.28   14.60
  -9   0   1  175.38   19.00
   8   0  -1  229.78   15.80
   8   0  -1  261.47   14.70
   8   0  -1  242.48   13.90
   8   0  -1  247.68   15.50
   8   0  -1  266.67   12.10
   8   0  -1  267.37   13.20
   8   0  -1  244.28   11.40
   8   0  -1  211.68   15.50
  -8   0   1  247.38   14.40
  -8   0   1  244.18   13.00
  -8   0   1  221.78   15.30
  -8   0   1  213.78   17.70
  -8   0   1  251.97   14.70
   7   0  -1  312.27   16.80
   7   0  -1  331.57   14.20
   7   0  -1  347.67   15.60
   7   0  -1  306.67   18.00
   7   0  -1  312.37   17.40
   7   0  -1  301.97   16.10
   7   0  -1  377.56   15.00
   7   0  -1  311.67   17.00
  -7   0   1  305.67   15.40
  -7   0   1  316.37   16.60
  -7   0   1  261.37   18.70
  -7   0   1  350.66   17.70
  -7   0   1  322.97   17.20
  -7   0   1  320.17   18.00
  -7   0   1  317.27   16.90
   6   0  -1  444.96   22.30
   6   0  -1  484.15   19.70
   6   0  -1  456.45   21.90
   6   0  -1  468.05   21.60
   6   0  -1  454.85   21.80
   6   0  -1  443.06   22.90
   6   0  -1  528.55   20.50
  -6   0   1  450.25   21.70
  -6   0   1  411.76   23.60
  -6   0   1  452.95   20.80
  -6   0   1  479.75   22.90
  -6   0   1  495.65   22.20
  -6   0   1  474.75   22.10
  -6   0   1  521.55   22.50
   5   0  -1   10.60    2.50
   5   0  -1    8.00    1.30
   5   0  -1    6.10    1.60
   5   0  -1    6.70    2.70
   5   0  -1    7.50    2.30
   5   0  -1    5.60    2.00
   5   0  -1   10.30    2.80
  -5   0   1    5.40    2.20
  -5   0   1    6.90    3.10
  -5   0   1    9.70    2.50
  -5   0   1    7.10    1.70
  -5   0   1    8.80    2.80
  -5   0   1    3.50    2.20
  -5   0   1   11.60    2.50
   4   0  -1   85.39    6.00
   4   0  -1   87.69    4.40
   4   0  -1   91.89    5.00
   4   0  -1   78.69    5.40
   4   0  -1   78.89    5.50
   4   0  -1   90.59    5.80
   4   0  -1   86.79    6.30
  -4   0   1   87.19    5.70
  -4   0   1   82.29    6.70
  -4   0   1   89.89    5.60
  -4   0   1   89.39    5.70
  -4   0   1   85.59    6.10
  -4   0   1  101.29    6.00
  -4   0   1   87.69    5.10
   3   0  -1  163.28    8.30
   3   0  -1  154.28    8.50
   3   0  -1  159.48    8.70
   3   0  -1  170.38    7.20
   3   0  -1  166.98    7.80
   3   0  -1  164.08    8.30
   3   0  -1  180.08    8.40
  -3   0   1  173.68    8.30
  -3   0   1  166.18    7.80
  -3   0   1  166.68    8.70
  -3   0   1  187.78    8.60
  -3   0   1  164.58    7.90
  -3   0   1  172.68    8.40
  -3   0   1  163.48    8.20
   2   0  -1   42.10    2.60
   2   0  -1   42.50    2.00
   2   0  -1   39.60    2.80
   2   0  -1   47.00    2.90
   2   0  -1   41.30    2.80
   2   0  -1   42.50    3.00
   2   0  -1   42.40    2.50
   2   0  -1   39.10    2.90
  -2   0   1   41.70    2.70
  -2   0   1   54.19    3.30
  -2   0   1   44.30    2.80
  -2   0   1   45.70    2.70
  -2   0   1   41.40    2.90
  -2   0   1   46.30    2.90
  -2   0   1   42.20    2.60
   1   0  -1    1.30    0.50
   1   0  -1    0.90    0.40
   1   0  -1    1.20    0.50
   1   0  -1    0.50    0.40
   1   0  -1    0.10    0.30
   1   0  -1    0.90    0.50
  -1   0   1    1.00    0.40
  -1   0   1    1.30    0.40
  -1   0   1    1.00    0.40
  -1   0   1    0.50    0.30
  -1   0   1    0.10    0.40
  -1   0   1    0.90    0.40
  -1   0  -1   65.49    3.10
  -1   0  -1   69.39    3.20
  -1   0  -1   62.39    3.10
   1   0   1   70.69    3.10
   1   0   1   67.49    3.10
   1   0   1   66.39    2.80
   1   0   1   61.79    3.10
   1   0   1   57.99    3.10
   1   0   1   65.59    3.20
  -2   0  -1  170.38    7.70
  -2   0  -1  168.38    6.80
  -2   0  -1  158.08    7.50
  -2   0  -1  172.28    7.80
  -2   0  -1  170.28    7.60
  -2   0  -1  165.28    7.20
   2   0   1  166.58    7.70
   2   0   1  165.48    7.20
   2   0   1  165.18    7.60
   2   0   1  167.58    7.60
   2   0   1  168.58    7.90
   2   0   1  164.18    7.40
  -3   0  -1   56.59    3.50
  -3   0  -1   65.49    3.00
  -3   0  -1   55.79    4.10
  -3   0  -1   55.99    3.80
  -3   0  -1   61.09    4.00
  -3   0  -1   59.39    3.90
   3   0   1   57.79    3.90
   3   0   1   55.99    3.80
   3   0   1   56.79    3.80
   3   0   1   50.19    4.10
   3   0   1   54.89    3.40
   3   0   1   57.89    3.50
  -4   0  -1  931.31   38.40
  -4   0  -1  948.01   38.50
  -4   0  -1  938.61   38.00
  -4   0  -1  935.71   38.80
  -4   0  -1  914.91   36.90
  -4   0  -1  939.31   38.90
   4   0   1  992.10   38.60
   4   0   1  906.61   37.60
   4   0   1  924.51   38.50
   4   0   1  894.81   37.80
   4   0   1  933.01   39.20
   4   0   1  960.30   38.50
  -5   0  -1  417.76   20.60
  -5   0  -1  510.85   20.60
  -5   0  -1  445.46   21.20
  -5   0  -1  414.46   22.70
  -5   0  -1  473.85   21.00
  -5   0  -1  420.96   18.80
   5   0   1  466.35   21.00
   5   0   1  455.95   20.80
   5   0   1  495.75   22.00
   5   0   1  489.05   19.90
   5   0   1  451.65   20.10
   5   0   1  472.85   20.80
  -6   0  -1  546.45   24.50
  -6   0  -1  560.54   23.80
  -6   0  -1  502.05   24.70
  -6   0  -1  490.25   26.60
  -6   0  -1  514.65   22.90
  -6   0  -1  556.84   25.00
   6   0   1  525.45   24.20
   6   0   1  511.95   24.30
   6   0   1  533.05   23.50
   6   0   1  556.24   25.70
   6   0   1  522.15   22.80
   6   0   1  563.84   24.40
  -7   0  -1  390.86   18.90
  -7   0  -1  300.47   20.60
  -7   0  -1  343.07   18.20
  -7   0  -1  356.86   18.20
  -7   0  -1  343.77   18.90
  -7   0  -1  310.47   16.10
   7   0   1  344.57   19.10
   7   0   1  368.46   16.20
   7   0   1  368.36   17.30
   7   0   1  321.27   17.80
   7   0   1  365.56   18.20
   7   0   1  343.97   17.60
   7   0   1  360.36   16.90
  -8   0  -1  229.38   14.20
  -8   0  -1  256.57   15.40
  -8   0  -1  247.08   12.50
  -8   0  -1  243.48   13.90
  -8   0  -1  184.88   17.70
  -8   0  -1  218.48   15.50
   8   0   1  219.08   14.50
   8   0   1  260.97   16.20
   8   0   1  230.78   12.80
   8   0   1  212.38   14.70
   8   0   1  240.08   13.10
   8   0   1  236.08   13.70
   8   0   1  237.08   12.00
  -9   0  -1  165.98   12.30
  -9   0  -1  149.29    9.80
  -9   0  -1  164.38   11.70
   9   0   1  161.18   10.50
   9   0   1  171.38   14.00
   9   0   1  162.58   11.60
   9   0   1  178.78    9.80
   9   0   1  155.98   10.70
 -10   0  -1   84.89   10.00
 -10   0  -1   88.89    7.60
 -10   0  -1  102.99    9.60
  10   0   1   93.39   11.80
  10   0   1   84.09    9.30
  10   0   1   88.49    7.20
  10   0   1   93.19    8.40
  10   0   1   92.09    8.80
 -11   0  -1   97.69   11.10
 -11   0  -1   77.59    9.40
 -11   0  -1   88.19    8.10
  11   0   1   86.39   12.70
  11   0   1   67.99    8.70
  11   0   1   91.79    8.70
  11   0   1   60.09    9.20
  11   0   1   74.59    7.30
 -12   0  -1  300.97   17.40
 -12   0  -1  312.17   21.00
 -12   0  -1  323.77   20.10
  12   0   1  320.47   19.10
  12   0   1  289.37   19.80
  12   0   1  307.07   18.30
  12   0   1  296.17   23.50
 -13   0  -1  111.19   14.50
 -13   0  -1  124.89   13.90
 -13   0  -1  117.09   11.40
  13   0   1  121.59   14.90
  13   0   1  137.29   13.40
  13   0   1   78.89   14.60
  13   0   1   89.49   12.10
 -14   0  -1  190.98   16.00
 -14   0  -1  177.18   18.20
 -14   0  -1  232.98   20.60
  14   0   1  187.98   17.40
  14   0   1  196.88   16.80
  14   0   1  209.38   19.70
 -15   0  -1  205.58   22.70
 -15   0  -1  218.58   21.70
  15   0   1  184.78   20.80
  14  -1  -1    4.40    9.80
  14  -1  -1   -2.20    9.70
 -14   1   1   -7.40    9.00
 -14   1   1   11.20   11.10
  13  -1  -1   11.80    8.60
  13  -1  -1   11.10    6.30
  13  -1  -1   -5.80    7.40
 -13   1   1   20.40    8.00
 -13   1   1   14.40    8.50
 -13   1   1    7.10    6.30
  12  -1  -1  320.17   20.40
  12  -1  -1  310.47   17.40
  12  -1  -1  319.27   20.90
 -12   1   1  332.17   21.50
 -12   1   1  293.97   20.30
 -12   1   1  292.57   17.50
  11  -1  -1   16.40    8.20
  11  -1  -1   28.30    7.00
  11  -1  -1   21.60    5.70
  11  -1  -1   36.40    6.70
 -11   1   1   24.10    6.90
 -11   1   1   29.90    5.20
 -11   1   1   23.80    6.60
  10  -1  -1  284.97   21.20
  10  -1  -1  310.57   18.80
  10  -1  -1  306.57   17.90
  10  -1  -1  297.87   16.10
 -10   1   1  301.97   16.00
 -10   1   1  297.17   18.50
 -10   1   1  313.47   19.40
   9  -1  -1  132.89   10.90
   9  -1  -1  147.09   10.70
   9  -1  -1  138.99    9.40
   9  -1  -1  134.29   13.30
  -9   1   1  122.39   12.60
  -9   1   1  142.59   10.90
  -9   1   1  147.19   11.60
  -9   1   1  131.99    8.90
   8  -1  -1    6.20    3.90
   8  -1  -1   11.70    3.20
   8  -1  -1   12.40    3.50
   8  -1  -1   11.50    3.70
   8  -1  -1    3.50    5.70
  -8   1   1   10.90    7.90
  -8   1   1   13.50    2.90
  -8   1   1    6.10    3.20
  -8   1   1    4.30    3.50
  -8   1   1   14.30    5.90
  -8   1   1    3.50    4.90
   7  -1  -1 2411.96   99.99
   7  -1  -1 2501.85  103.19
   7  -1  -1 2489.65   97.99
   7  -1  -1 2482.25  100.89
   7  -1  -1 2561.34  100.79
   7  -1  -1 2512.55   99.09
   7  -1  -1 2360.06  100.69
  -7   1   1 2589.04  101.09
  -7   1   1 2374.66  101.59
  -7   1   1 2460.55  101.39
  -7   1   1 2444.46  100.59
  -7   1   1 2550.54  100.59
  -7   1   1 2603.74   98.69
   6  -1  -1  199.48   11.60
   6  -1  -1  189.88   11.80
   6  -1  -1  179.98   10.90
   6  -1  -1  207.98    9.70
   6  -1  -1  210.18    9.50
   6  -1  -1  194.58   13.00
   6  -1  -1  193.08   11.70
   6  -1  -1  209.88   10.50
  -6   1   1  201.68   11.80
  -6   1   1  198.98   12.10
  -6   1   1  191.48   11.40
  -6   1   1  197.78   12.70
  -6   1   1  224.28   11.90
  -6   1   1  205.88   10.10
   5  -1  -1  144.79    8.60
   5  -1  -1  138.79    6.80
   5  -1  -1  145.19    8.40
   5  -1  -1  137.29    8.70
   5  -1  -1  145.69    7.60
   5  -1  -1  143.29    8.60
   5  -1  -1  131.29    6.90
   5  -1  -1  140.89    9.90
  -5   1   1  134.69    8.90
  -5   1   1  136.79    8.50
  -5   1   1  138.09    8.30
  -5   1   1  131.49    7.10
  -5   1   1  128.79    8.30
  -5   1   1  140.19    7.20
  -5   1   1  141.99    9.40
   4  -1  -1  679.03   27.10
   4  -1  -1  737.83   30.30
   4  -1  -1  689.73   28.80
   4  -1  -1  647.64   27.60
   4  -1  -1  683.53   28.70
   4  -1  -1  646.54   28.30
   4  -1  -1  645.64   27.20
   4  -1  -1  698.63   28.70
  -4   1   1  637.94   29.10
  -4   1   1  719.93   28.80
  -4   1   1  588.74   28.10
  -4   1   1  691.93   27.30
  -4   1   1  667.23   27.30
  -4   1   1  672.93   28.50
  -4   1   1  654.43   29.00
   3  -1  -1  749.13   29.30
   3  -1  -1  738.13   30.30
   3  -1  -1  702.03   29.20
   3  -1  -1  675.93   30.20
   3  -1  -1  750.32   31.40
   3  -1  -1  727.03   30.20
   3  -1  -1  749.73   29.60
   3  -1  -1  705.23   30.10
  -3   1   1  749.23   30.30
  -3   1   1  716.53   29.20
  -3   1   1  747.23   31.00
  -3   1   1  713.73   29.30
  -3   1   1  690.93   30.60
  -3   1   1  760.62   30.30
  -3   1   1  778.42   30.30
   2  -1  -1  394.96   17.90
   2  -1  -1  403.36   16.20
   2  -1  -1  420.26   17.20
   2  -1  -1  403.06   17.10
   2  -1  -1  405.96   17.60
   2  -1  -1  412.96   16.60
   2  -1  -1  403.76   17.10
   2  -1  -1  410.86   17.10
  -2   1   1  399.26   16.40
  -2   1   1  399.86   16.50
  -2   1   1  378.86   16.20
  -2   1   1  413.56   17.20
  -2   1   1  426.56   17.80
  -2   1   1  398.06   17.50
  -2   1   1  403.66   17.10
  -2   1   1  399.46   17.00
   1  -1  -1 1463.55   58.69
   1  -1  -1 1547.15   58.49
   1  -1  -1 1441.76   57.89
   1  -1  -1 1487.55   58.29
   1  -1  -1 1562.64   58.39
  -1   1   1 1444.76   57.89
  -1   1   1 1493.05   58.29
  -1   1   1 1507.55   58.79
  -1   1   1 1472.85   58.79
  -1   1   1 1447.16   58.39
  -1   1   1 1515.05   58.29
   0  -1  -1 1337.47   52.29
   0  -1  -1 1332.47   52.59
   0  -1  -1 1437.76   52.79
   0  -1  -1 1382.66   53.09
   0   1   1 1335.17   52.69
   0   1   1 1269.77   52.49
   0   1   1 1323.47   52.39
   0   1   1 1329.87   52.39
   0   1   1 1335.87   52.79
  -1  -1  -1 2527.95   87.09
  -1  -1  -1 2172.48   86.49
  -1  -1  -1 2106.29   86.39
  -1  -1  -1 2003.40   86.69
  -1  -1  -1 2316.97   86.59
   1   1   1 2439.06   87.09
   1   1   1 1986.60   86.29
   1   1   1 2203.28   86.49
   1   1   1 2296.77   86.49
  -2  -1  -1  216.18    9.70
  -2  -1  -1  216.98    9.70
  -2  -1  -1  213.38    9.40
  -2  -1  -1  218.48    9.70
  -2  -1  -1  220.68    9.60
  -2  -1  -1  214.18   10.30
   2   1   1  213.88    9.60
   2   1   1  215.28    9.20
   2   1   1  221.98    9.70
   2   1   1  227.58    9.70
   2   1   1  217.68   10.40
   2   1   1  226.28    9.70
  -3  -1  -1  144.19    8.40
  -3  -1  -1  153.18    7.40
  -3  -1  -1  143.29    6.80
  -3  -1  -1  150.68    7.60
  -3  -1  -1  142.69    7.60
  -3  -1  -1  150.08    7.40
   3   1   1  144.69    7.50
   3   1   1  141.89    7.10
   3   1   1  151.88    7.40
   3   1   1  148.49    8.40
   3   1   1  139.79    7.30
   3   1   1  146.29    7.50
  -4  -1  -1 5846.92  232.48
  -4  -1  -1 6359.66  232.78
  -4  -1  -1 5754.12  234.08
   4   1   1 6192.48  232.58
   4   1   1 6106.69  232.98
   4   1   1 5669.03  232.08
   4   1   1 6138.09  232.88
   4   1   1 5764.82  232.48
  -5  -1  -1   31.20    5.20
  -5  -1  -1   27.00    3.90
  -5  -1  -1   25.60    2.80
  -5  -1  -1   38.30    3.90
  -5  -1  -1   39.40    4.30
   5   1   1   28.90    4.00
   5   1   1   36.80    4.00
   5   1   1   34.30    3.90
   5   1   1   30.30    2.80
   5   1   1   28.20    4.00
   5   1   1   33.70    3.30
  -6  -1  -1  380.36   16.00
  -6  -1  -1  324.87   19.30
  -6  -1  -1  356.96   18.00
  -6  -1  -1  349.37   18.00
  -6  -1  -1  350.86   16.50
  -6  -1  -1  365.96   17.30
  -6  -1  -1  361.06   17.50
   6   1   1  350.26   17.90
   6   1   1  343.17   17.20
   6   1   1  341.97   16.70
   6   1   1  340.27   17.40
   6   1   1  362.46   15.80
   6   1   1  361.46   17.30
  -7  -1  -1  703.43   37.10
  -7  -1  -1  795.62   34.70
  -7  -1  -1  768.82   33.40
  -7  -1  -1  786.72   35.50
  -7  -1  -1  810.92   32.80
  -7  -1  -1  834.02   35.10
  -7  -1  -1  764.12   35.30
   7   1   1  766.72   34.80
   7   1   1  796.92   32.60
   7   1   1  779.52   34.60
   7   1   1  818.32   34.80
   7   1   1  773.12   35.60
   7   1   1  767.72   33.70
  -8  -1  -1  409.36   21.60
  -8  -1  -1  397.26   19.40
  -8  -1  -1  429.86   21.80
  -8  -1  -1  379.36   24.30
  -8  -1  -1  399.46   20.70
  -8  -1  -1  404.36   22.00
  -8  -1  -1  411.76   18.50
   8   1   1  414.96   18.50
   8   1   1  419.76   20.90
   8   1   1  390.06   21.30
   8   1   1  438.86   21.40
   8   1   1  407.86   19.90
   8   1   1  403.06   22.10
  -9  -1  -1  281.27   14.80
  -9  -1  -1  262.57   16.10
  -9  -1  -1  272.87   16.20
   9   1   1  291.37   15.40
   9   1   1  271.67   13.70
   9   1   1  280.17   17.80
   9   1   1  279.67   16.30
 -10  -1  -1  142.49   11.80
 -10  -1  -1  160.18   11.00
 -10  -1  -1  165.98   12.70
  10   1   1  179.98   12.60
  10   1   1  166.38   14.20
  10   1   1  165.28   11.20
  10   1   1  183.08   11.70
  10   1   1  156.88    9.70
 -11  -1  -1  184.88   12.70
 -11  -1  -1  194.08   14.10
 -11  -1  -1  183.08   13.90
  11   1   1  201.18   14.60
  11   1   1  204.48   13.30
  11   1   1  184.78   10.80
  11   1   1  184.18   16.30
  11   1   1  170.68   15.20
  11   1   1  194.88   13.10
 -12  -1  -1   41.50    8.00
 -12  -1  -1   48.20    7.90
 -12  -1  -1   60.59    8.70
  12   1   1   31.90    7.00
  12   1   1   47.80    7.40
  12   1   1   40.50    8.00
  12   1   1   48.30   10.20
  12   1   1   41.30    5.40
 -13  -1  -1   13.40    7.40
 -13  -1  -1   18.60    7.70
 -13  -1  -1   14.90    6.10
  13   1   1   26.70    7.20
  13   1   1   20.20    8.00
  13   1   1   16.90   10.40
  13   1   1   24.70    6.60
 -14  -1  -1   40.70    9.90
 -14  -1  -1   39.00   10.30
 -14  -1  -1   35.10    8.40
  14   1   1   44.70   10.70
  14   1   1   31.10   13.20
  14   1   1   50.49    9.50
  14   1   1   59.89    9.20
 -15  -1  -1   17.40   10.90
 -15  -1  -1    0.30   10.40
 -15  -1  -1   16.00    9.10
  15   1   1   16.80    9.90
  15   1   1   32.20   10.80
  14  -2  -1  106.39   14.30
  14  -2  -1   69.09   13.50
 -14   2   1  124.79   15.00
 -14   2   1  119.69   19.80
  13  -2  -1   98.49   12.80
  13  -2  -1  116.69   15.00
  13  -2  -1   94.39   13.70
 -13   2   1  102.89   15.90
 -13   2   1  105.79   14.20
  12  -2  -1  351.46   22.80
  12  -2  -1  354.56   22.00
  12  -2  -1  355.76   19.30
 -12   2   1  338.57   22.20
 -12   2   1  359.76   23.70
 -12   2   1  327.27   18.10
  11  -2  -1  260.97   17.20
  11  -2  -1  274.17   18.20
  11  -2  -1  266.27   15.40
 -11   2   1  251.27   17.80
 -11   2   1  278.57   19.00
 -11   2   1  242.38   14.30
  10  -2  -1  236.88   15.70
  10  -2  -1  212.68   15.40
  10  -2  -1  225.58   13.50
 -10   2   1  220.08   12.50
 -10   2   1  225.88   15.40
 -10   2   1  230.08   16.50
   9  -2  -1  393.56   20.80
   9  -2  -1  397.86   19.30
   9  -2  -1  391.06   21.30
  -9   2   1  376.86   18.10
  -9   2   1  368.86   21.90
  -9   2   1  377.46   20.80
   8  -2  -1  654.73   30.60
   8  -2  -1  663.83   28.90
   8  -2  -1  692.53   30.50
   8  -2  -1  586.94   30.70
  -8   2   1  542.25   31.00
  -8   2   1  637.94   30.30
  -8   2   1  662.03   27.70
  -8   2   1  680.33   31.00
  -8   2   1  659.73   31.80
   7  -2  -1   16.90    5.10
   7  -2  -1   21.30    4.20
   7  -2  -1   24.90    5.10
   7  -2  -1   16.60    5.20
   7  -2  -1   16.20    3.70
   7  -2  -1   20.50    2.00
   7  -2  -1   21.70    3.90
  -7   2   1   16.90    4.00
  -7   2   1   21.10    3.30
  -7   2   1   19.20    6.00
  -7   2   1   25.10    5.40
  -7   2   1   17.40    2.70
  -7   2   1   16.50    4.40
  -7   2   1   24.50    5.30
   6  -2  -1  242.48   13.90
   6  -2  -1  253.87   13.90
   6  -2  -1  254.07   14.30
   6  -2  -1  246.48   10.90
   6  -2  -1  245.28   15.80
   6  -2  -1  279.77   14.10
   6  -2  -1  252.37   12.90
  -6   2   1  233.68   15.00
  -6   2   1  265.77   13.80
  -6   2   1  268.17   12.60
  -6   2   1  254.27   13.80
  -6   2   1  249.68   14.80
  -6   2   1  261.37   14.30
  -6   2   1  255.07   11.70
   5  -2  -1   49.60    5.30
   5  -2  -1   50.69    5.00
   5  -2  -1   58.49    4.60
   5  -2  -1   56.99    5.30
   5  -2  -1   60.49    5.60
   5  -2  -1   59.69    3.40
  -5   2   1   57.59    5.20
  -5   2   1   50.39    3.60
  -5   2   1   50.29    6.50
  -5   2   1   54.19    5.70
  -5   2   1   60.29    4.50
  -5   2   1   49.40    5.20
  -5   2   1   61.59    5.90
   4  -2  -1   15.80    2.80
   4  -2  -1   15.40    2.70
   4  -2  -1   12.90    2.50
   4  -2  -1   16.10    2.90
   4  -2  -1   16.30    2.40
   4  -2  -1   12.50    1.70
  -4   2   1   15.30    3.50
  -4   2   1    9.80    2.70
  -4   2   1   10.20    2.90
  -4   2   1   10.30    1.50
  -4   2   1   18.10    2.80
  -4   2   1   11.00    2.10
  -4   2   1   12.20    2.50
   3  -2  -1  202.68    9.90
   3  -2  -1  188.38    9.70
   3  -2  -1  180.08    9.40
   3  -2  -1  191.18    9.60
   3  -2  -1  192.68    9.20
  -3   2   1  192.28    9.20
  -3   2   1  193.08    9.70
  -3   2   1  192.08    9.60
  -3   2   1  200.58    8.10
  -3   2   1  188.58    9.50
  -3   2   1  189.18    9.10
  -3   2   1  178.08   10.40
  -3   2   1  199.88   10.70
   2  -2  -1  193.48    9.10
   2  -2  -1  197.28    9.00
   2  -2  -1  186.18    9.80
   2  -2  -1  183.58    9.30
   2  -2  -1  182.18    8.80
   2  -2  -1  193.08    8.80
  -2   2   1  190.88    9.00
  -2   2   1  186.08    8.70
  -2   2   1  208.28    9.20
  -2   2   1  201.28    9.20
  -2   2   1  184.18    8.80
  -2   2   1  187.48   10.00
  -2   2   1  189.48    9.90
  -2   2   1  174.08    7.60
   1  -2  -1   23.90    2.50
   1  -2  -1   23.40    2.30
   1  -2  -1   22.60    1.90
   1  -2  -1   24.80    2.50
   1  -2  -1   22.90    2.00
  -1   2   1   21.10    2.00
  -1   2   1   23.30    2.40
  -1   2   1   21.80    2.30
  -1   2   1   22.30    2.00
  -1   2   1   24.80    2.30
  -1   2   1   20.50    2.00
   0  -2  -1    3.80    0.80
   0  -2  -1    3.00    1.00
   0  -2  -1    3.80    1.10
   0  -2  -1    3.10    0.80
   0   2   1    3.40    0.80
   0   2   1    3.00    0.80
   0   2   1    3.70    1.10
   0   2   1    2.90    1.00
   0   2   1    4.60    1.10
  -1  -2  -1   47.70    3.10
  -1  -2  -1   44.90    2.70
  -1  -2  -1   45.30    2.80
  -1  -2  -1   46.80    3.00
  -1  -2  -1   42.80    2.40
  -1  -2  -1   44.80    2.70
   1   2   1   45.10    2.70
   1   2   1   41.90    2.60
   1   2   1   44.70    3.10
   1   2   1   47.60    2.80
   1   2   1   47.20    3.10
   1   2   1   47.00    2.40
  -2  -2  -1  385.06   16.90
  -2  -2  -1  369.96   16.40
  -2  -2  -1  384.66   16.20
  -2  -2  -1  383.46   16.30
  -2  -2  -1  392.96   16.40
  -2  -2  -1  352.76   16.30
  -2  -2  -1  394.36   16.60
  -2  -2  -1  387.66   16.40
   2   2   1  385.36   16.10
   2   2   1  396.46   16.30
   2   2   1  404.46   16.30
   2   2   1  395.56   16.40
   2   2   1  403.16   17.20
   2   2   1  396.16   16.60
  -3  -2  -1   80.09    4.70
  -3  -2  -1   76.89    4.90
  -3  -2  -1   72.49    5.30
  -3  -2  -1   77.89    4.70
  -3  -2  -1   77.79    4.50
  -3  -2  -1   78.69    4.90
  -3  -2  -1   74.29    4.70
   3   2   1   73.09    5.50
   3   2   1   74.49    4.40
   3   2   1   74.59    4.70
   3   2   1   81.79    4.90
   3   2   1   81.69    4.80
   3   2   1   77.09    4.70
  -4  -2  -1  812.82   33.40
  -4  -2  -1  835.02   34.90
  -4  -2  -1  792.42   33.80
  -4  -2  -1  770.02   33.00
  -4  -2  -1  846.52   33.90
  -4  -2  -1  795.82   33.30
   4   2   1  828.62   33.80
   4   2   1  794.62   33.40
   4   2   1  811.62   33.30
   4   2   1  785.72   34.90
   4   2   1  753.92   33.20
   4   2   1  801.42   32.80
  -5  -2  -1  528.05   23.10
  -5  -2  -1  536.45   25.40
  -5  -2  -1  565.74   23.90
  -5  -2  -1  551.84   23.70
  -5  -2  -1  439.06   23.70
  -5  -2  -1  550.14   24.20
   5   2   1  513.15   23.30
   5   2   1  539.75   23.90
   5   2   1  552.14   22.90
   5   2   1  544.15   25.70
   5   2   1  538.35   23.60
   5   2   1  559.04   23.70
  -6  -2  -1  235.48   14.80
  -6  -2  -1  231.18   12.50
  -6  -2  -1  260.97   13.20
  -6  -2  -1  250.57   13.30
  -6  -2  -1  251.97   12.40
  -6  -2  -1  239.88   13.80
  -6  -2  -1  256.67   13.80
   6   2   1  275.57   13.40
   6   2   1  224.88   12.50
   6   2   1  261.97   12.40
   6   2   1  260.57   13.70
   6   2   1  244.08   13.00
   6   2   1  231.78   13.30
  -7  -2  -1  187.08   10.90
  -7  -2  -1  199.78   12.20
  -7  -2  -1  208.18   12.60
  -7  -2  -1  209.58   12.30
  -7  -2  -1  192.58   11.40
  -7  -2  -1  187.88   14.60
  -7  -2  -1  185.98   10.50
   7   2   1  190.48   12.00
   7   2   1  197.48    9.80
   7   2   1  191.28   11.10
   7   2   1  194.98   11.90
   7   2   1  189.08   11.40
   7   2   1  207.48   12.40
   7   2   1  180.18   10.50
  -8  -2  -1   75.29    7.50
  -8  -2  -1   68.99    6.80
  -8  -2  -1   87.09    9.80
  -8  -2  -1   76.79   11.20
  -8  -2  -1   84.09    9.40
  -8  -2  -1   75.79    6.80
  -8  -2  -1   78.19    6.50
   8   2   1   70.89    8.60
   8   2   1   75.69    5.60
   8   2   1   82.29    7.40
   8   2   1   78.69    8.00
   8   2   1   71.29    8.30
   8   2   1   82.89    6.90
   8   2   1   78.39    7.00
  -9  -2  -1  387.46   25.80
  -9  -2  -1  407.76   21.00
  -9  -2  -1  404.66   19.90
  -9  -2  -1  403.46   20.50
   9   2   1  409.56   21.60
   9   2   1  437.16   23.20
   9   2   1  417.46   20.70
   9   2   1  390.96   20.30
   9   2   1  452.25   19.10
 -10  -2  -1  260.67   16.00
 -10  -2  -1  255.07   14.10
 -10  -2  -1  236.88   15.20
 -10  -2  -1  253.07   14.70
  10   2   1  264.77   13.10
  10   2   1  255.47   16.10
  10   2   1  269.97   18.00
  10   2   1  247.48   15.50
  10   2   1  248.08   15.00
 -11  -2  -1   70.69    9.50
 -11  -2  -1   77.69    8.90
 -11  -2  -1   59.79    7.60
  11   2   1   66.99    9.00
  11   2   1   51.89    6.20
  11   2   1   81.79    8.00
  11   2   1   77.09    9.40
  11   2   1   58.19    9.90
 -12  -2  -1  162.48   13.00
 -12  -2  -1  204.28   14.80
 -12  -2  -1  194.08   15.10
  12   2   1  185.78   15.10
  12   2   1  199.48   14.00
  12   2   1  180.98   13.50
  12   2   1  170.78   16.80
 -13  -2  -1  242.18   18.50
 -13  -2  -1  226.38   16.00
 -13  -2  -1  266.27   18.40
  13   2   1  215.08   18.10
  13   2   1  236.58   21.80
  13   2   1  269.87   17.90
  13   2   1  237.78   16.60
 -14  -2  -1  280.97   21.90
 -14  -2  -1  340.07   20.90
 -14  -2  -1  305.97   22.20
  14   2   1  303.57   26.60
  14   2   1  345.97   20.70
  14   2   1  321.17   23.20
  14   2   1  294.77   20.80
 -15  -2  -1  430.46   26.50
 -15  -2  -1  424.76   28.90
 -15  -2  -1  451.45   27.60
  15   2   1  433.96   28.40
  15   2   1  380.36   32.20
  15   2   1  380.46   25.90
  13  -3  -1   85.39   13.20
  13  -3  -1   81.29   12.60
 -13   3   1  124.69   18.10
 -13   3   1  109.59   14.00
  12  -3  -1  195.68   17.30
  12  -3  -1  185.08   17.10
  12  -3  -1  181.08   13.90
 -12   3   1  209.68   19.30
 -12   3   1  151.88   15.50
  11  -3  -1  235.28   17.20
  11  -3  -1  223.58   17.60
  11  -3  -1  227.98   14.60
 -11   3   1  223.68   12.50
 -11   3   1  227.88   18.20
 -11   3   1  217.28   17.10
  10  -3  -1  354.56   19.20
  10  -3  -1  381.26   22.00
  10  -3  -1  354.46   21.60
 -10   3   1  367.26   17.30
 -10   3   1  371.96   21.60
 -10   3   1  378.06   23.70
   9  -3  -1  437.56   23.60
   9  -3  -1  428.96   21.30
   9  -3  -1  431.46   23.20
  -9   3   1  466.25   25.70
  -9   3   1  419.96   23.00
  -9   3   1  411.76   19.10
   8  -3  -1  438.16   22.90
   8  -3  -1  395.86   23.30
   8  -3  -1  455.75   21.40
   8  -3  -1  473.55   23.40
  -8   3   1  467.45   19.40
  -8   3   1  455.75   24.80
  -8   3   1  434.76   21.20
  -8   3   1  421.36   23.20
  -8   3   1  446.66   23.10
   7  -3  -1 1073.39   49.20
   7  -3  -1 1162.88   48.30
   7  -3  -1 1213.28   50.09
   7  -3  -1 1182.88   49.90
  -7   3   1 1140.49   46.00
  -7   3   1 1112.99   49.10
  -7   3   1 1190.08   48.00
  -7   3   1 1179.18   49.99
  -7   3   1 1110.79   49.40
  -7   3   1 1122.19   51.29
   6  -3  -1  254.57   10.50
   6  -3  -1  258.97   14.50
   6  -3  -1  236.88   13.90
   6  -3  -1  253.57   14.30
   6  -3  -1  248.48   14.10
  -6   3   1  274.87   13.20
  -6   3   1  254.47   15.40
  -6   3   1  260.27   11.20
  -6   3   1  257.37   14.00
  -6   3   1  235.28   13.70
  -6   3   1  255.17   14.70
  -6   3   1  245.18   15.90
   5  -3  -1  751.82   33.30
   5  -3  -1  802.32   32.40
   5  -3  -1  743.73   33.00
   5  -3  -1  765.32   30.30
   5  -3  -1  763.92   33.10
   5  -3  -1  732.53   32.50
  -5   3   1  745.63   33.00
  -5   3   1  759.82   30.10
  -5   3   1  721.43   32.80
  -5   3   1  720.83   34.30
  -5   3   1  772.22   32.70
  -5   3   1  765.42   32.10
  -5   3   1  769.52   34.80
   4  -3  -1  841.82   37.30
   4  -3  -1  929.31   37.50
   4  -3  -1  896.61   38.00
   4  -3  -1  947.01   38.60
  -4   3   1  940.01   39.80
  -4   3   1  754.92   37.10
  -4   3   1  879.51   37.80
  -4   3   1  928.11   38.00
  -4   3   1  973.40   37.90
  -4   3   1  877.51   35.20
  -4   3   1  897.81   39.60
  -4   3   1  940.01   37.40
   3  -3  -1  586.74   28.00
   3  -3  -1  592.14   26.20
   3  -3  -1  638.54   27.00
   3  -3  -1  625.34   28.30
   3  -3  -1  593.64   26.50
   3  -3  -1  652.03   27.50
   3  -3  -1  623.94   26.70
  -3   3   1  649.14   27.00
  -3   3   1  631.84   26.90
  -3   3   1  653.53   26.90
  -3   3   1  659.53   28.60
  -3   3   1  648.84   26.70
  -3   3   1  625.54   26.50
  -3   3   1  615.94   28.30
   2  -3  -1   38.60    3.40
   2  -3  -1   41.00    4.30
   2  -3  -1   43.80    4.00
   2  -3  -1   45.90    3.60
   2  -3  -1   47.40    3.60
   2  -3  -1   39.70    3.00
   2  -3  -1   37.10    4.00
  -2   3   1   40.60    3.40
  -2   3   1   41.60    3.70
  -2   3   1   40.30    3.30
  -2   3   1   42.50    4.40
  -2   3   1   47.50    3.60
  -2   3   1   43.20    3.50
   1  -3  -1 1343.27   52.59
   1  -3  -1 1315.97   51.19
   1  -3  -1 1140.79   50.09
   1  -3  -1 1185.58   49.80
   1  -3  -1 1339.47   51.09
   1  -3  -1 1342.97   52.39
  -1   3   1 1296.97   51.19
  -1   3   1 1380.86   52.29
  -1   3   1 1317.17   52.49
  -1   3   1 1252.57   51.29
  -1   3   1 1217.58   51.09
  -1   3   1 1285.87   51.79
   0  -3  -1   99.39    5.90
   0  -3  -1   97.49    5.40
   0  -3  -1  101.49    5.00
   0  -3  -1   94.09    5.10
   0  -3  -1   95.49    4.20
   0  -3  -1   95.79    5.90
   0   3   1  100.59    5.10
   0   3   1   87.69    5.70
   0   3   1  101.69    5.20
   0   3   1   92.19    5.80
   0   3   1   94.49    5.80
  -1  -3  -1 1406.86   51.39
  -1  -3  -1 1210.78   51.59
  -1  -3  -1 1226.18   50.69
  -1  -3  -1 1274.97   51.29
  -1  -3  -1 1351.36   52.29
  -1  -3  -1 1357.36   52.09
   1   3   1 1329.57   52.19
   1   3   1 1365.76   51.39
   1   3   1 1298.27   52.29
   1   3   1 1357.66   52.49
   1   3   1 1287.47   51.39
   1   3   1 1220.58   50.29
   1   3   1 1238.88   50.59
   1   3   1 1247.28   51.59
  -3  -3  -1  926.71   39.10
  -3  -3  -1 1007.50   39.30
  -3  -3  -1  941.61   38.60
  -3  -3  -1  929.21   38.60
  -3  -3  -1 1027.70   39.80
  -3  -3  -1  969.60   38.90
  -3  -3  -1  922.91   38.70
  -3  -3  -1  951.60   38.70
  -3  -3  -1  878.61   37.10
   3   3   1  928.31   38.50
   3   3   1  913.61   39.00
   3   3   1  948.31   38.60
   3   3   1 1008.90   40.10
   3   3   1  941.61   38.70
   3   3   1  979.40   38.70
  -4  -3  -1 1436.26   59.09
  -4  -3  -1 1469.35   59.09
  -4  -3  -1 1472.15   59.79
  -4  -3  -1 1543.15   59.89
  -4  -3  -1 1549.05   60.59
  -4  -3  -1 1424.16   59.19
  -4  -3  -1 1375.56   59.39
   4   3   1 1479.45   60.89
   4   3   1 1483.75   59.79
   4   3   1 1435.66   59.29
   4   3   1 1512.75   59.29
   4   3   1 1489.35   58.99
   4   3   1 1471.95   59.29
  -5  -3  -1 2087.09   86.29
  -5  -3  -1 2211.68   86.39
  -5  -3  -1 2269.97   87.29
  -5  -3  -1 2266.37   86.59
  -5  -3  -1 2042.80   86.09
  -5  -3  -1 2133.29   86.79
  -5  -3  -1 2157.98   87.89
   5   3   1 2206.58   88.69
   5   3   1 2084.39   86.79
   5   3   1 2076.09   86.29
   5   3   1 2154.58   85.79
   5   3   1 2127.99   86.49
   5   3   1 2271.37   86.49
  -6  -3  -1  388.06   19.40
  -6  -3  -1  412.86   18.90
  -6  -3  -1  381.96   19.10
  -6  -3  -1  394.26   18.50
  -6  -3  -1  380.66   18.30
  -6  -3  -1  380.56   18.50
  -6  -3  -1  393.06   20.30
   6   3   1  373.36   18.70
   6   3   1  380.06   20.70
   6   3   1  376.06   18.40
   6   3   1  405.96   18.00
   6   3   1  373.96   19.00
   6   3   1  361.06   18.30
   6   3   1  403.56   18.70
  -7  -3  -1  706.33   31.30
  -7  -3  -1  723.13   32.70
  -7  -3  -1  716.13   34.00
  -7  -3  -1  694.83   32.60
  -7  -3  -1  721.13   31.90
  -7  -3  -1  695.43   31.50
   7   3   1  724.53   31.70
   7   3   1  678.63   31.30
   7   3   1  741.63   30.80
   7   3   1  726.33   32.40
   7   3   1  667.63   31.70
   7   3   1  679.63   31.50
  -8  -3  -1  563.54   26.90
  -8  -3  -1  552.64   26.10
  -8  -3  -1  563.24   25.90
  -8  -3  -1  524.35   25.30
  -8  -3  -1  543.75   29.30
  -8  -3  -1  550.64   27.40
   8   3   1  546.15   26.20
   8   3   1  528.25   26.50
   8   3   1  533.65   26.40
   8   3   1  591.74   24.10
   8   3   1  564.24   27.20
   8   3   1  559.84   25.20
   8   3   1  524.35   25.70
  -9  -3  -1  194.08   13.00
  -9  -3  -1  213.08   12.70
  -9  -3  -1  175.08   18.40
  -9  -3  -1  230.98   13.10
   9   3   1  204.18   11.00
   9   3   1  219.68   15.50
   9   3   1  223.78   13.70
   9   3   1  194.38   14.10
   9   3   1  218.08   12.90
   9   3   1  208.98   13.10
 -10  -3  -1  606.34   29.60
 -10  -3  -1  625.24   29.00
 -10  -3  -1  600.84   29.10
  10   3   1  626.54   29.40
  10   3   1  614.44   29.80
  10   3   1  604.14   30.30
  10   3   1  622.04   27.00
  10   3   1  669.73   32.40
 -11  -3  -1  113.09   10.10
 -11  -3  -1  116.69   11.00
 -11  -3  -1   97.99    9.80
 -11  -3  -1  112.29    9.80
  11   3   1  117.79    8.20
  11   3   1  118.89   12.80
  11   3   1  111.59   10.20
  11   3   1  115.99   12.50
  11   3   1  119.29   11.10
 -12  -3  -1   -4.60    4.70
 -12  -3  -1    6.50    5.90
 -12  -3  -1    3.70    4.80
  12   3   1    6.00    4.80
  12   3   1    5.20    3.60
  12   3   1    1.70    6.40
  12   3   1    2.90    5.30
 -13  -3  -1  179.68   15.10
 -13  -3  -1  186.98   15.70
 -13  -3  -1  198.08   15.10
  13   3   1  191.88   16.50
  13   3   1  191.18   10.70
  13   3   1  188.18   15.30
  13   3   1  189.58   14.70
  13   3   1  171.78   19.00
 -14  -3  -1   -6.60    7.80
 -14  -3  -1    6.00    7.90
 -14  -3  -1    0.90    7.00
  14   3   1   -1.10    8.20
  14   3   1   -1.90   10.30
  14   3   1   12.60    7.70
  14   3   1   11.40    7.10
 -15  -3  -1  209.58   20.00
 -15  -3  -1  188.08   18.30
  15   3   1  179.98   18.70
  15   3   1  180.68   20.20
  15   3   1  228.28   24.60
  13  -4  -1  122.89   19.20
  13  -4  -1  158.08   19.70
  13  -4  -1  141.09   19.60
 -13   4   1  114.39   16.40
 -13   4   1  116.19   17.50
  12  -4  -1  157.78   17.20
  12  -4  -1  146.89   17.50
  12  -4  -1  163.48   19.70
 -12   4   1  139.49   18.10
 -12   4   1  151.08   16.20
  11  -4  -1  256.77   19.10
  11  -4  -1  236.18   18.40
  11  -4  -1  277.77   21.90
  11  -4  -1  230.48   15.60
 -11   4   1  237.28   17.90
 -11   4   1  236.68   20.20
  10  -4  -1  214.88   14.00
  10  -4  -1  212.28   16.60
  10  -4  -1  229.08   17.00
  10  -4  -1  220.78   19.70
 -10   4   1  223.18   17.70
 -10   4   1  221.98   16.00
   9  -4  -1  295.57   18.40
   9  -4  -1  292.77   18.90
   9  -4  -1  296.87   16.70
   9  -4  -1  339.47   22.20
  -9   4   1  302.97   18.60
  -9   4   1  298.27   17.80
  -9   4   1  303.87   20.40
   8  -4  -1  263.27   18.40
   8  -4  -1  273.57   16.20
   8  -4  -1  224.58   16.60
   8  -4  -1  279.97   16.60
   8  -4  -1  251.17   14.20
  -8   4   1  215.68   17.00
  -8   4   1  241.48   15.40
  -8   4   1  244.78   15.10
  -8   4   1  269.07   17.80
   7  -4  -1   21.60    5.90
   7  -4  -1   18.60    3.90
   7  -4  -1    7.80    5.40
   7  -4  -1   11.80    4.00
   7  -4  -1   16.10    4.60
  -7   4   1   19.60    5.90
  -7   4   1   20.60    4.80
  -7   4   1   20.10    6.50
  -7   4   1   17.50    4.10
  -7   4   1   25.30    5.90
   6  -4  -1   75.89    7.50
   6  -4  -1   83.29    8.50
   6  -4  -1   62.59    3.40
   6  -4  -1   76.69    7.40
   6  -4  -1   69.79    6.30
   6  -4  -1   73.59    8.10
   6  -4  -1   79.49    3.60
   6  -4  -1   62.99    7.10
  -6   4   1   76.69    8.10
  -6   4   1   77.09    8.70
  -6   4   1   62.89    9.20
  -6   4   1   73.69    6.80
  -6   4   1   68.59    6.60
  -6   4   1   71.59    8.00
   5  -4  -1   12.20    3.00
   5  -4  -1    2.80    3.30
   5  -4  -1    3.60    3.00
   5  -4  -1    0.80    2.90
   5  -4  -1    4.50    2.80
   5  -4  -1    4.20    2.20
  -5   4   1   -1.90    2.50
  -5   4   1    6.00    3.00
  -5   4   1   13.40    5.30
  -5   4   1    2.40    2.90
  -5   4   1   -0.10    3.30
  -5   4   1    4.70    2.30
   4  -4  -1   55.69    4.80
   4  -4  -1   57.39    6.10
   4  -4  -1   55.49    5.20
   4  -4  -1   47.80    4.70
   4  -4  -1   49.80    6.40
  -4   4   1   53.49    5.00
  -4   4   1   54.09    5.50
  -4   4   1   44.70    5.40
  -4   4   1   49.80    6.70
  -4   4   1   46.60    5.20
  -4   4   1   48.10    5.30
  -4   4   1   58.39    6.40
   3  -4  -1   73.09    4.80
   3  -4  -1   72.09    5.50
   3  -4  -1   73.89    5.70
   3  -4  -1   71.59    7.10
   3  -4  -1   77.39    5.70
   3  -4  -1   75.19    6.70
  -3   4   1   77.69    5.80
  -3   4   1   71.49    5.40
  -3   4   1   76.79    5.60
  -3   4   1   75.79    6.80
  -3   4   1   76.09    5.60
  -3   4   1   70.69    5.90
   2  -4  -1  182.38   11.40
   2  -4  -1  201.98   10.30
   2  -4  -1  216.58   11.30
   2  -4  -1  213.08   10.20
   2  -4  -1  196.48    9.10
   2  -4  -1  206.48   11.80
  -2   4   1  209.38   10.30
  -2   4   1  165.38   11.30
  -2   4   1  209.78   10.50
  -2   4   1  222.58   10.50
  -2   4   1  217.98   10.60
  -2   4   1  209.28   10.90
   1  -4  -1    9.80    2.50
   1  -4  -1    6.90    1.00
   1  -4  -1    7.40    1.80
   1  -4  -1    8.20    1.70
   1  -4  -1   10.80    2.60
   1  -4  -1    8.20    1.00
   1  -4  -1    8.00    1.60
  -1   4   1   11.00    2.60
  -1   4   1    6.20    1.70
  -1   4   1    5.70    1.70
  -1   4   1    9.30    1.90
  -1   4   1    6.30    2.10
   0  -4  -1    8.40    2.30
   0  -4  -1    7.30    1.60
   0  -4  -1    6.80    1.20
   0  -4  -1   10.40    2.40
   0  -4  -1    6.90    1.50
   0  -4  -1    7.50    1.80
   0   4   1    7.70    1.70
   0   4   1    7.20    2.30
   0   4   1    8.80    1.50
   0   4   1    9.70    2.30
   0   4   1    7.80    2.10
  -1  -4  -1   27.70    2.50
  -1  -4  -1   28.50    3.30
  -1  -4  -1   26.50    2.50
  -1  -4  -1   29.30    2.60
  -1  -4  -1   25.40    2.90
  -1  -4  -1   28.70    3.10
  -1  -4  -1   28.90    3.10
  -1  -4  -1   25.70    1.80
   1   4   1   26.90    2.50
   1   4   1   34.60    3.80
   1   4   1   30.20    3.40
   1   4   1   24.70    2.40
   1   4   1   26.90    1.70
   1   4   1   28.50    3.00
   1   4   1   27.70    3.20
   1   4   1   26.80    1.80
  -2  -4  -1  893.91   37.70
  -2  -4  -1  907.21   38.70
  -2  -4  -1  916.01   36.80
  -2  -4  -1  953.50   38.10
  -2  -4  -1  888.61   38.20
  -2  -4  -1 1048.50   39.70
  -2  -4  -1  915.21   39.10
  -2  -4  -1  970.50   38.70
  -2  -4  -1  975.50   38.20
   2   4   1  973.10   38.20
   2   4   1  963.00   39.00
   2   4   1  936.21   37.50
   2   4   1  954.20   39.40
   2   4   1  968.40   38.30
   2   4   1  953.10   38.60
   2   4   1  853.51   37.30
  -3  -4  -1  154.48    8.30
  -3  -4  -1  153.68    8.30
  -3  -4  -1  160.98    9.10
  -3  -4  -1  181.68    9.60
  -3  -4  -1  172.48    8.50
  -3  -4  -1  164.98    7.20
  -3  -4  -1  157.68    8.40
  -3  -4  -1  167.28    8.80
  -3  -4  -1  167.98    8.70
   3   4   1  171.38    8.50
   3   4   1  165.88    9.50
   3   4   1  155.08    8.90
   3   4   1  138.79    8.30
   3   4   1  157.88    8.10
   3   4   1  158.98    8.40
   3   4   1  167.88    8.60
  -4  -4  -1   30.00    3.60
  -4  -4  -1   24.00    3.60
  -4  -4  -1   27.50    3.30
  -4  -4  -1   30.90    3.60
  -4  -4  -1   25.20    3.40
  -4  -4  -1   22.80    1.70
  -4  -4  -1   23.00    3.10
  -4  -4  -1   22.00    3.90
  -4  -4  -1   27.10    3.30
  -4  -4  -1   21.10    3.40
   4   4   1   25.40    3.20
   4   4   1   30.00    3.50
   4   4   1   26.80    3.40
   4   4   1   29.10    4.50
   4   4   1   30.20    3.90
   4   4   1   25.80    3.50
  -5  -4  -1  117.89    7.60
  -5  -4  -1  122.39    8.00
  -5  -4  -1  118.49    7.70
  -5  -4  -1   99.39    6.90
  -5  -4  -1  113.89    7.40
  -5  -4  -1  127.29    7.90
  -5  -4  -1  129.99    8.30
  -5  -4  -1  126.99    8.90
   5   4   1  112.89    7.50
   5   4   1  122.49    8.20
   5   4   1  118.19    7.60
   5   4   1  136.59    7.90
   5   4   1  114.39    7.40
   5   4   1  124.59    9.20
  -6  -4  -1  377.66   18.20
  -6  -4  -1  365.86   18.30
  -6  -4  -1  385.46   19.10
  -6  -4  -1  380.46   19.90
  -6  -4  -1  392.86   18.60
  -6  -4  -1  346.47   18.80
  -6  -4  -1  369.96   18.60
   6   4   1  396.26   18.70
   6   4   1  357.26   18.70
   6   4   1  389.36   18.30
   6   4   1  386.36   17.90
   6   4   1  381.06   20.60
   6   4   1  368.76   18.30
  -7  -4  -1  379.06   20.50
  -7  -4  -1  419.16   21.00
  -7  -4  -1  412.86   20.30
  -7  -4  -1  396.46   19.70
  -7  -4  -1  397.96   21.80
  -7  -4  -1  381.86   19.40
  -7  -4  -1  366.36   19.40
   7   4   1  395.36   19.90
   7   4   1  442.06   19.40
   7   4   1  391.06   22.00
   7   4   1  389.86   19.50
   7   4   1  397.06   20.30
   7   4   1  421.56   20.10
   7   4   1  368.86   19.90
  -8  -4  -1  246.48   14.40
  -8  -4  -1  242.18   14.40
  -8  -4  -1  239.18   14.10
  -8  -4  -1  260.47   15.50
  -8  -4  -1  243.58   15.90
  -8  -4  -1  240.18   17.20
   8   4   1  246.38   17.00
   8   4   1  257.07   14.70
   8   4   1  252.57   15.20
   8   4   1  250.97   15.40
   8   4   1  247.98   14.40
   8   4   1  277.67   15.60
   8   4   1  263.17   13.80
  -9  -4  -1   98.29    8.60
  -9  -4  -1   95.09    8.50
  -9  -4  -1   88.89    8.30
  -9  -4  -1   98.59   13.70
   9   4   1   87.59    8.40
   9   4   1  109.39    9.90
   9   4   1   98.19    8.40
   9   4   1  113.79    9.50
   9   4   1  113.09   11.40
 -10  -4  -1   92.99    7.90
 -10  -4  -1   95.19    8.70
 -10  -4  -1   95.19    9.20
 -10  -4  -1  104.09    9.00
  10   4   1   98.19   10.10
  10   4   1   85.69    9.50
  10   4   1   67.89    6.70
  10   4   1   83.89   10.30
  10   4   1   89.79    9.20
 -11  -4  -1  241.08   14.70
 -11  -4  -1  268.57   16.40
 -11  -4  -1  243.88   15.70
  11   4   1  255.17   17.10
  11   4   1  257.27   17.80
  11   4   1  252.87   16.80
  11   4   1  254.17   16.40
  11   4   1  215.18   12.80
 -12  -4  -1  515.15   25.90
 -12  -4  -1  510.05   26.30
 -12  -4  -1  486.85   26.90
 -12  -4  -1  551.04   28.30
  12   4   1  550.94   30.40
  12   4   1  454.05   22.90
  12   4   1  515.85   27.10
  12   4   1  562.44   28.80
 -13  -4  -1  323.27   21.00
 -13  -4  -1  274.57   19.00
 -13  -4  -1  299.97   18.30
  13   4   1  308.77   14.80
  13   4   1  297.77   20.90
  13   4   1  296.07   23.10
  13   4   1  285.57   18.90
 -14  -4  -1   83.39   12.00
 -14  -4  -1   72.79   12.30
  14   4   1   98.49   12.80
  14   4   1   74.69   12.20
  14   4   1   83.79   11.30
  14   4   1   78.09   13.80
 -15  -4  -1   26.10   10.10
 -15  -4  -1   28.10   10.20
  15   4   1   45.20   11.10
  15   4   1   38.00   10.60
  15   4   1    2.10    9.70
  15   4   1   26.10   13.30
  13  -5  -1  103.09   15.60
 -13   5   1  136.49   16.90
  12  -5  -1   21.90   10.10
  12  -5  -1   31.10   12.60
  12  -5  -1   32.60   10.20
 -12   5   1    5.00    8.70
 -12   5   1   24.10   11.20
  11  -5  -1   97.09   13.80
  11  -5  -1  135.49   17.60
  11  -5  -1  128.09   15.10
 -11   5   1   81.39   11.90
 -11   5   1  108.79   15.10
  10  -5  -1   14.00    5.50
  10  -5  -1   14.10    7.00
  10  -5  -1    8.80    8.50
  10  -5  -1   15.90    6.90
 -10   5   1   11.00    6.10
 -10   5   1   16.40    8.00
   9  -5  -1  108.79   13.50
   9  -5  -1  105.69   12.40
   9  -5  -1  111.69   11.10
   9  -5  -1   93.39    9.80
  -9   5   1  121.79   12.70
  -9   5   1  107.39   11.30
   8  -5  -1  328.57   20.00
   8  -5  -1  319.37   21.70
   8  -5  -1  288.37   18.90
   8  -5  -1  329.57   17.60
   8  -5  -1  320.27   18.70
  -8   5   1  323.07   18.70
  -8   5   1  326.57   21.00
  -8   5   1  306.67   18.80
   7  -5  -1  331.27   18.30
   7  -5  -1  298.77   16.00
   7  -5  -1  289.77   19.70
   7  -5  -1  284.27   16.90
   7  -5  -1  301.67   17.20
  -7   5   1  260.27   16.20
  -7   5   1  291.67   17.80
  -7   5   1  297.47   19.10
  -7   5   1  279.37   18.70
  -7   5   1  266.87   16.50
   6  -5  -1  422.96   16.40
   6  -5  -1  447.96   22.10
   6  -5  -1  396.86   20.80
   6  -5  -1  404.36   23.30
   6  -5  -1  384.86   16.40
   6  -5  -1  405.36   20.00
   6  -5  -1  377.36   19.60
  -6   5   1  427.26   23.50
  -6   5   1  392.56   20.50
  -6   5   1  406.06   20.70
  -6   5   1  392.56   21.30
  -6   5   1  383.96   20.30
   5  -5  -1  960.70   41.90
   5  -5  -1  871.51   38.50
   5  -5  -1  846.32   38.00
   5  -5  -1  964.40   40.20
   5  -5  -1  862.21   37.10
   5  -5  -1  885.71   38.30
   5  -5  -1  859.61   35.50
  -5   5   1  862.01   38.00
  -5   5   1  875.31   38.30
  -5   5   1  927.31   38.90
  -5   5   1  879.51   41.10
  -5   5   1  857.71   38.40
  -5   5   1  900.21   38.50
  -5   5   1  754.72   40.30
   4  -5  -1  308.47   16.10
   4  -5  -1  326.77   14.50
   4  -5  -1  329.57   17.50
   4  -5  -1  321.37   16.30
   4  -5  -1  293.97   18.00
  -4   5   1  334.77   16.70
  -4   5   1  337.17   18.60
  -4   5   1  331.17   16.30
  -4   5   1  320.77   16.20
  -4   5   1  310.67   16.10
  -4   5   1  324.17   16.30
  -4   5   1  306.67   18.60
   3  -5  -1  615.64   27.20
   3  -5  -1  570.64   26.30
   3  -5  -1  650.93   27.70
   3  -5  -1  601.94   25.90
   3  -5  -1  643.84   30.00
   3  -5  -1  648.74   30.00
  -3   5   1  661.33   28.10
  -3   5   1  623.04   29.80
  -3   5   1  638.64   27.60
  -3   5   1  571.94   27.30
  -3   5   1  651.83   28.00
  -3   5   1  645.84   27.90
   2  -5  -1   17.40    4.20
   2  -5  -1    8.80    2.20
   2  -5  -1   10.50    2.50
   2  -5  -1   12.30    1.70
   2  -5  -1    8.70    2.30
   2  -5  -1    9.20    3.30
   2  -5  -1    8.40    2.60
  -2   5   1   10.80    2.70
  -2   5   1   14.20    3.20
  -2   5   1   13.40    3.50
  -2   5   1   10.40    3.20
  -2   5   1   12.50    2.90
  -2   5   1   10.90    2.50
  -2   5   1    6.80    2.10
   1  -5  -1  170.98   10.10
   1  -5  -1  182.68   11.30
   1  -5  -1  187.18    9.30
   1  -5  -1  191.48    8.10
   1  -5  -1  173.18    9.50
   1  -5  -1  177.98   11.10
   1  -5  -1  179.48    9.40
  -1   5   1  190.08   10.30
  -1   5   1  195.08    9.70
  -1   5   1  162.58   10.30
  -1   5   1  186.38    9.70
  -1   5   1  208.38   11.50
  -1   5   1  180.88   11.10
   0  -5  -1 1221.48   49.10
   0  -5  -1 1314.67   52.39
   0  -5  -1 1225.98   50.69
   0  -5  -1 1285.07   49.70
   0  -5  -1 1355.66   51.19
   0  -5  -1 1252.47   51.69
   0  -5  -1 1193.28   49.70
   0   5   1 1236.28   49.90
   0   5   1 1129.69   51.69
   0   5   1 1231.78   49.99
   0   5   1 1297.07   51.89
   0   5   1 1222.58   50.79
   0   5   1 1095.79   51.29
  -1  -5  -1  706.63   31.50
  -1  -5  -1  721.73   30.10
  -1  -5  -1  728.73   31.30
  -1  -5  -1  707.23   31.40
  -1  -5  -1  722.53   30.20
  -1  -5  -1  767.52   30.20
   1   5   1  725.33   31.70
   1   5   1  769.92   32.60
   1   5   1  736.73   31.00
   1   5   1  772.62   32.30
   1   5   1  710.03   29.20
   1   5   1  709.33   28.60
   1   5   1  722.23   30.40
   1   5   1  724.43   30.20
  -2  -5  -1  286.67   14.40
  -2  -5  -1  296.97   14.40
  -2  -5  -1  297.67   15.00
  -2  -5  -1  282.97   14.60
  -2  -5  -1  277.17   13.60
  -2  -5  -1  320.47   13.60
  -2  -5  -1  288.97   13.40
   2   5   1  317.77   15.40
   2   5   1  291.37   12.10
   2   5   1  289.67   14.10
   2   5   1  290.87   13.70
   2   5   1  279.07   13.20
   2   5   1  300.97   13.60
   2   5   1  284.97   14.50
   2   5   1  294.67   12.60
   2   5   1  324.57   15.80
  -3  -5  -1  101.69    6.20
  -3  -5  -1  104.19    6.50
  -3  -5  -1  101.09    7.10
  -3  -5  -1   82.99    6.70
  -3  -5  -1   92.79    6.30
  -3  -5  -1   92.89    5.80
  -3  -5  -1   96.19    4.70
  -3  -5  -1  102.39    6.80
  -3  -5  -1   99.79    6.00
   3   5   1   98.89    6.30
   3   5   1   95.29    4.80
   3   5   1  107.29    7.70
   3   5   1   89.09    6.70
   3   5   1   96.59    5.60
   3   5   1   81.99    6.20
   3   5   1   95.09    6.20
   3   5   1   97.69    6.30
  -4  -5  -1 1598.24   64.49
  -4  -5  -1 1683.53   63.79
  -4  -5  -1 1573.74   64.09
  -4  -5  -1 1516.35   62.29
  -4  -5  -1 1703.23   65.59
  -4  -5  -1 1399.96   64.09
  -4  -5  -1 1658.43   63.99
  -4  -5  -1 1475.65   64.89
  -4  -5  -1 1486.25   63.59
   4   5   1 1636.44   63.99
   4   5   1 1553.74   64.79
   4   5   1 1583.04   63.49
   4   5   1 1676.93   65.99
   4   5   1 1605.84   64.19
   4   5   1 1589.94   63.99
  -5  -5  -1  186.68   11.30
  -5  -5  -1  184.18   10.50
  -5  -5  -1  189.48    9.90
  -5  -5  -1  182.28   10.80
  -5  -5  -1  192.38   10.90
  -5  -5  -1  182.28   11.30
  -5  -5  -1  180.58    7.90
  -5  -5  -1  190.68   10.80
  -5  -5  -1  190.38   11.80
  -5  -5  -1  178.58   10.10
   5   5   1  177.78   10.40
   5   5   1  190.58   12.20
   5   5   1  192.28   10.50
   5   5   1  216.08   10.80
   5   5   1  169.98   10.90
   5   5   1  187.18   10.50
  -6  -5  -1   64.09    6.40
  -6  -5  -1   60.99    5.90
  -6  -5  -1   63.59    6.40
  -6  -5  -1   71.19    4.20
  -6  -5  -1   70.39    7.20
  -6  -5  -1   76.79    6.20
  -6  -5  -1   63.79    5.60
  -6  -5  -1   65.09    6.40
  -6  -5  -1   63.89    7.90
   6   5   1   60.69    6.40
   6   5   1   59.09    6.50
   6   5   1   72.59    6.50
   6   5   1   60.59    7.40
   6   5   1   61.29    5.70
   6   5   1   75.99    6.80
  -7  -5  -1  227.88   12.90
  -7  -5  -1  237.38   13.30
  -7  -5  -1  216.28   13.40
  -7  -5  -1  211.18   12.10
  -7  -5  -1  225.98   13.40
  -7  -5  -1  213.28   14.80
  -7  -5  -1  242.38   14.50
   7   5   1  220.58   12.70
   7   5   1  215.68   15.10
   7   5   1  224.38   13.40
   7   5   1  246.18   13.50
   7   5   1  222.98   13.00
   7   5   1  218.58   13.50
  -8  -5  -1  208.88   12.70
  -8  -5  -1  218.58   16.90
  -8  -5  -1  241.38   14.10
  -8  -5  -1  245.58   13.80
  -8  -5  -1  221.38   13.90
   8   5   1  245.88   14.80
   8   5   1  232.88   13.40
   8   5   1  218.88   14.30
   8   5   1  234.78   14.10
   8   5   1  236.88   13.80
   8   5   1  242.28   16.60
   8   5   1  218.08   14.40
  -9  -5  -1   39.00    6.80
  -9  -5  -1   39.70   10.50
  -9  -5  -1   46.30    6.40
  -9  -5  -1   50.19    6.60
  -9  -5  -1   50.39    6.60
   9   5   1   50.79    8.00
   9   5   1   29.40    7.20
   9   5   1   34.10    6.60
   9   5   1   44.70    6.80
   9   5   1   42.10    6.10
   9   5   1   45.30    6.30
 -10  -5  -1  153.28   12.00
 -10  -5  -1  125.29   11.30
 -10  -5  -1  145.19   11.30
 -10  -5  -1  148.39   11.90
  10   5   1  144.29   11.40
  10   5   1  167.28   13.10
  10   5   1  138.19   11.60
  10   5   1  145.39   12.70
 -11  -5  -1  529.85   27.70
 -11  -5  -1  525.25   27.20
 -11  -5  -1  513.15   24.90
  11   5   1  535.75   23.90
  11   5   1  515.15   27.60
  11   5   1  559.94   29.50
  11   5   1  525.45   27.40
 -12  -5  -1  152.28   12.90
 -12  -5  -1  147.99   13.30
 -12  -5  -1  137.29   10.90
 -12  -5  -1  155.08   13.50
  12   5   1  141.29   13.30
  12   5   1  135.39    9.70
  12   5   1  135.59   12.30
  12   5   1  145.39   14.50
 -13  -5  -1   93.49   12.70
 -13  -5  -1   95.89   13.40
 -13  -5  -1  103.69   12.90
 -13  -5  -1  102.09   10.80
  13   5   1  114.39   11.80
  13   5   1  130.39   13.10
  13   5   1  107.29    8.90
  13   5   1   92.39   13.80
 -14  -5  -1   11.70    8.50
 -14  -5  -1    1.80    7.20
  14   5   1    7.70    7.90
  14   5   1    7.10    7.30
  14   5   1    4.90    9.00
 -15  -5  -1    9.00    9.20
 -15  -5  -1    9.40   10.80
  15   5   1   17.60    9.70
  15   5   1    7.30    9.60
  15   5   1    0.40   11.90
  15   5   1   -2.10   10.00
  12  -6  -1  179.08   17.20
  12  -6  -1  153.58   18.30
  12  -6  -1  140.49   19.50
  12  -6  -1  151.68   23.20
 -12   6   1  195.38   23.30
 -12   6   1  127.79   16.70
  11  -6  -1  133.19   19.30
  11  -6  -1  102.29   14.20
  11  -6  -1  117.89   13.90
  11  -6  -1  125.49   17.40
 -11   6   1  130.49   15.10
 -11   6   1  141.69   17.70
  10  -6  -1   63.59   13.10
  10  -6  -1   92.89   12.60
  10  -6  -1   82.79   11.00
 -10   6   1   79.79   13.50
 -10   6   1   80.49   11.40
   9  -6  -1  305.87   23.20
   9  -6  -1  290.37   20.20
   9  -6  -1  313.97   19.90
  -9   6   1  280.37   18.80
  -9   6   1  277.37   21.20
   8  -6  -1  116.49   14.00
   8  -6  -1  100.89   13.40
   8  -6  -1  139.79   12.10
   8  -6  -1  125.99   12.70
  -8   6   1  118.19   11.00
  -8   6   1  124.79   13.40
   7  -6  -1   95.39   10.70
   7  -6  -1   71.79    9.80
   7  -6  -1  106.39   12.00
   7  -6  -1   88.69    9.50
  -7   6   1   81.79   10.50
  -7   6   1   55.39   10.70
  -7   6   1   75.99    8.40
   6  -6  -1  157.18   11.70
   6  -6  -1  137.99    9.80
   6  -6  -1  136.29    6.60
   6  -6  -1  119.89   12.50
   6  -6  -1  139.79   10.80
  -6   6   1  133.69   11.10
  -6   6   1  114.69   11.20
  -6   6   1  145.39   12.70
  -6   6   1  129.89   10.40
  -6   6   1  109.49   12.20
  -6   6   1  130.59   12.10
   5  -6  -1  133.99    7.30
   5  -6  -1  132.79   11.60
   5  -6  -1  125.79    9.80
   5  -6  -1  118.59    8.40
  -5   6   1  115.49    9.90
  -5   6   1  127.39   10.90
  -5   6   1  131.59   10.50
  -5   6   1  138.79    9.70
  -5   6   1  146.69   12.10
  -5   6   1  119.89   10.30
   4  -6  -1    0.10    1.80
   4  -6  -1   -1.30    2.20
   4  -6  -1    2.80    2.80
   4  -6  -1    1.00    2.60
   4  -6  -1    5.00    3.80
  -4   6   1    4.40    4.20
  -4   6   1   -1.80    3.70
  -4   6   1    1.90    3.50
  -4   6   1   -6.30    5.80
  -4   6   1    0.40    2.40
  -4   6   1    4.40    3.40
  -4   6   1    2.00    3.90
   3  -6  -1    7.00    2.70
   3  -6  -1    5.20    3.40
   3  -6  -1    0.30    4.40
   3  -6  -1    3.60    3.20
   3  -6  -1    5.80    2.10
   3  -6  -1    6.60    2.70
   3  -6  -1    5.10    1.60
  -3   6   1    9.30    3.70
  -3   6   1    0.10    3.20
  -3   6   1    3.70    2.60
  -3   6   1    3.70    3.50
  -3   6   1    5.50    2.40
  -3   6   1   10.20    3.10
   2  -6  -1    9.20    2.40
   2  -6  -1    3.00    0.90
   2  -6  -1    4.10    3.40
   2  -6  -1    1.00    1.80
   2  -6  -1    3.70    2.30
   2  -6  -1    6.70    2.40
   2  -6  -1    9.80    4.20
  -2   6   1    2.80    3.10
  -2   6   1    3.50    3.80
  -2   6   1    8.00    3.40
  -2   6   1    4.20    2.40
  -2   6   1    1.30    3.10
  -2   6   1    1.00    3.10
  -2   6   1    6.70    2.30
   1  -6  -1    6.00    3.50
   1  -6  -1    2.60    2.10
   1  -6  -1    1.80    2.60
   1  -6  -1    1.10    2.10
   1  -6  -1    0.80    1.00
   1  -6  -1    5.20    1.90
   1  -6  -1    2.30    2.00
  -1   6   1   -1.40    2.50
  -1   6   1    1.70    3.00
  -1   6   1    3.70    2.40
  -1   6   1    1.80    1.80
  -1   6   1    0.60    2.90
  -1   6   1    0.80    3.00
  -1   6   1   -0.10    1.90
   0  -6  -1   18.50    2.70
   0  -6  -1   16.30    2.30
   0  -6  -1   12.90    3.00
   0  -6  -1   18.00    2.90
   0  -6  -1   16.50    3.90
   0  -6  -1   17.20    3.90
   0  -6  -1   11.10    3.20
   0   6   1   19.40    3.00
   0   6   1   21.90    3.90
   0   6   1   17.00    3.80
   0   6   1   19.30    4.00
   0   6   1   19.30    2.90
   0   6   1   19.40    4.10
  -1  -6  -1  252.47   11.80
  -1  -6  -1  256.87   11.80
  -1  -6  -1  233.18   13.10
  -1  -6  -1  235.08   13.40
  -1  -6  -1  235.28   11.80
  -1  -6  -1  222.98   12.90
   1   6   1  279.87   14.80
   1   6   1  256.87   13.80
   1   6   1  246.78   12.80
   1   6   1  240.28   13.80
   1   6   1  251.67   12.10
   1   6   1  249.68   12.20
   1   6   1  251.17   11.10
  -2  -6  -1  329.07   15.80
  -2  -6  -1  339.47   15.50
  -2  -6  -1  317.67   16.70
  -2  -6  -1  354.96   15.50
  -2  -6  -1  341.57   16.90
  -2  -6  -1  354.26   17.60
  -2  -6  -1  320.87   17.00
   2   6   1  342.57   15.70
   2   6   1  336.97   16.40
   2   6   1  353.26   18.30
   2   6   1  361.06   15.80
   2   6   1  340.27   14.10
   2   6   1  317.27   15.60
   2   6   1  335.07   17.60
   2   6   1  351.36   17.10
   2   6   1  326.47   14.20
  -3  -6  -1   47.80    4.80
  -3  -6  -1   44.70    4.30
  -3  -6  -1   54.89    4.80
  -3  -6  -1   48.00    2.90
  -3  -6  -1   52.89    5.20
  -3  -6  -1   45.60    4.40
  -3  -6  -1   52.09    6.00
  -3  -6  -1   35.10    4.80
   3   6   1   50.79    6.60
   3   6   1   43.60    4.30
   3   6   1   43.50    4.60
   3   6   1   56.89    5.20
   3   6   1   42.90    4.90
   3   6   1   44.60    4.90
   3   6   1   45.70    5.60
   3   6   1   49.10    3.70
   3   6   1   49.30    3.80
  -4  -6  -1  330.17   15.50
  -4  -6  -1  325.67   15.20
  -4  -6  -1  335.97   17.10
  -4  -6  -1  310.57   15.90
  -4  -6  -1  307.17   13.50
  -4  -6  -1  325.37   17.00
  -4  -6  -1  331.17   15.30
  -4  -6  -1  290.97   15.80
   4   6   1  316.27   14.70
   4   6   1  307.07   15.30
   4   6   1  297.27   16.20
   4   6   1  310.27   17.00
   4   6   1  325.77   15.80
   4   6   1  334.17   15.40
   4   6   1  282.17   15.40
  -5  -6  -1   32.50    4.70
  -5  -6  -1   35.80    3.20
  -5  -6  -1   37.00    5.10
  -5  -6  -1   43.20    4.70
  -5  -6  -1   40.30    6.40
  -5  -6  -1   36.50    5.20
  -5  -6  -1   34.90    4.20
  -5  -6  -1   36.50    4.90
   5   6   1   39.40    5.20
   5   6   1   39.10    5.10
   5   6   1   41.90    5.90
   5   6   1   29.20    4.20
   5   6   1   35.00    4.60
   5   6   1   44.20    5.30
  -6  -6  -1   10.40    3.30
  -6  -6  -1   10.90    2.80
  -6  -6  -1    8.40    2.10
  -6  -6  -1   10.30    4.60
  -6  -6  -1    9.20    4.10
  -6  -6  -1   10.20    3.20
  -6  -6  -1    9.50    2.60
  -6  -6  -1    8.60    3.10
   6   6   1    5.90    3.50
   6   6   1    5.90    3.80
   6   6   1    9.60    3.50
   6   6   1    4.00    2.60
   6   6   1    9.70    3.50
   6   6   1    9.00    3.30
  -7  -6  -1   -0.40    5.00
  -7  -6  -1   -3.00    2.60
  -7  -6  -1    1.60    4.40
  -7  -6  -1    1.60    1.10
  -7  -6  -1    7.40    3.20
  -7  -6  -1    7.20    5.50
  -7  -6  -1    2.20    2.60
  -7  -6  -1    4.10    2.60
   7   6   1    3.30    3.90
   7   6   1   10.60    3.80
   7   6   1    2.50    3.60
   7   6   1   -2.90    2.30
   7   6   1    3.00    2.90
   7   6   1    1.40    4.20
  -8  -6  -1  297.57   18.80
  -8  -6  -1  287.57   15.80
  -8  -6  -1  282.47   16.90
  -8  -6  -1  276.47   12.90
  -8  -6  -1  277.07   16.40
  -8  -6  -1  269.87   14.50
   8   6   1  258.27   16.80
   8   6   1  306.47   17.10
   8   6   1  285.17   16.90
   8   6   1  279.87   19.00
   8   6   1  278.57   15.90
   8   6   1  281.67   16.50
  -9  -6  -1  295.07   16.00
  -9  -6  -1  286.07   17.90
  -9  -6  -1  344.77   18.60
  -9  -6  -1  301.77   17.30
   9   6   1  324.97   19.00
   9   6   1  300.37   20.50
   9   6   1  304.77   17.50
   9   6   1  292.27   17.50
   9   6   1  330.17   19.00
   9   6   1  311.47   18.30
 -10  -6  -1  387.56   21.50
 -10  -6  -1  408.36   21.20
 -10  -6  -1  357.56   21.10
 -10  -6  -1  367.36   19.30
  10   6   1  391.56   21.40
  10   6   1  361.66   20.90
  10   6   1  370.66   24.30
  10   6   1  381.06   22.10
  10   6   1  346.97   23.10
 -11  -6  -1  152.48   12.50
 -11  -6  -1  152.38   13.00
 -11  -6  -1  157.28   13.20
 -11  -6  -1  158.88   13.30
 -11  -6  -1  149.99   10.00
  11   6   1  161.68   13.00
  11   6   1  151.58   12.90
  11   6   1  157.48   13.90
 -12  -6  -1  188.08   11.70
 -12  -6  -1  174.88   15.30
 -12  -6  -1  175.68   14.70
  12   6   1  180.58   14.60
  12   6   1  174.38   15.20
  12   6   1  166.88   11.10
  12   6   1  200.38   17.20
 -13  -6  -1   85.49   12.00
 -13  -6  -1   92.89   12.10
 -13  -6  -1   98.49   13.40
  13   6   1   86.19   12.60
  13   6   1  121.59    9.10
  13   6   1  116.09   13.30
  13   6   1   95.39   12.00
 -14  -6  -1  291.57   21.30
 -14  -6  -1  267.27   21.10
 -14  -6  -1  282.27   21.10
  14   6   1  250.07   20.00
  14   6   1  255.07   22.20
  14   6   1  271.47   19.50
 -15  -6  -1  253.57   21.40
 -15  -6  -1  260.57   21.90
  15   6   1  272.27   22.20
  15   6   1  272.47   20.50
  15   6   1  272.37   26.20
  11  -7  -1   43.90   10.60
  11  -7  -1   44.90   11.30
  11  -7  -1   35.40   14.00
 -11   7   1   71.19   14.20
 -11   7   1   40.80   10.20
  10  -7  -1  129.19   14.70
  10  -7  -1  115.89   18.60
  10  -7  -1  143.09   16.00
 -10   7   1  126.19   14.90
 -10   7   1  156.88   18.00
   9  -7  -1  404.56   28.90
   9  -7  -1  399.06   25.40
   9  -7  -1  479.05   25.80
  -9   7   1  429.76   28.30
  -9   7   1  458.55   25.90
   8  -7  -1  316.37   20.40
   8  -7  -1  338.67   19.90
   8  -7  -1  287.77   23.70
  -8   7   1  337.87   20.50
  -8   7   1  339.47   23.30
   7  -7  -1 1088.89   48.30
   7  -7  -1 1062.99   47.80
   7  -7  -1 1134.29   53.39
   7  -7  -1  951.50   45.40
  -7   7   1 1079.29   48.20
  -7   7   1 1081.49   51.99
   6  -7  -1  455.05   28.10
   6  -7  -1  507.85   25.70
   6  -7  -1  492.55   25.20
   6  -7  -1  508.05   20.80
   6  -7  -1  466.65   22.70
  -6   7   1  499.55   26.80
  -6   7   1  510.85   28.80
  -6   7   1  482.05   25.20
   5  -7  -1  511.55   26.00
   5  -7  -1  585.64   23.90
   5  -7  -1  523.45   23.80
   5  -7  -1  542.75   27.00
   5  -7  -1  615.94   30.80
  -5   7   1  511.15   27.10
  -5   7   1  496.65   26.40
  -5   7   1  565.14   27.10
  -5   7   1  509.65   26.20
  -5   7   1  572.74   30.10
   4  -7  -1  809.62   31.40
   4  -7  -1  729.53   36.30
   4  -7  -1  666.73   29.70
   4  -7  -1  748.83   32.70
   4  -7  -1  766.12   34.00
  -4   7   1  666.43   33.30
  -4   7   1  687.83   33.00
  -4   7   1  721.13   36.00
  -4   7   1  749.23   33.10
  -4   7   1  665.13   33.00
  -4   7   1  707.93   32.70
   3  -7  -1  243.78   14.30
   3  -7  -1  241.38   16.20
   3  -7  -1  235.78   10.30
   3  -7  -1  245.68   13.30
   3  -7  -1  234.48   13.20
  -3   7   1  212.38   14.20
  -3   7   1  233.08   13.30
  -3   7   1  209.98   14.00
  -3   7   1  239.18   16.00
  -3   7   1  240.48   14.50
  -3   7   1  261.87   14.00
   2  -7  -1 1158.78   47.90
   2  -7  -1 1160.08   47.60
   2  -7  -1  960.70   47.50
   2  -7  -1 1160.48   51.39
   2  -7  -1 1077.49   50.99
   2  -7  -1 1151.58   49.40
  -2   7   1 1201.58   48.20
  -2   7   1 1145.59   49.30
  -2   7   1 1122.89   48.90
  -2   7   1 1136.09   48.10
  -2   7   1 1236.08   51.29
  -2   7   1 1202.08   51.49
  -2   7   1 1185.78   49.40
   1  -7  -1  364.26   20.50
   1  -7  -1  372.66   17.50
   1  -7  -1  378.96   15.90
   1  -7  -1  368.56   18.50
   1  -7  -1  345.57   20.30
   1  -7  -1  376.26   19.20
   1  -7  -1  384.26   17.40
  -1   7   1  345.77   18.80
  -1   7   1  408.96   21.10
  -1   7   1  358.86   18.80
  -1   7   1  378.36   20.50
  -1   7   1  399.96   18.00
  -1   7   1  366.76   20.10
  -1   7   1  367.36   17.90
  -1   7   1  362.06   19.50
   0  -7  -1   56.89    4.30
   0  -7  -1   56.79    6.90
   0  -7  -1   59.39    6.10
   0  -7  -1   59.19    7.30
   0  -7  -1   56.29    5.20
   0  -7  -1   51.39    5.80
   0  -7  -1   63.89    5.00
   0   7   1   55.69    5.40
   0   7   1   58.89    6.80
   0   7   1   49.30    4.70
   0   7   1   80.19    8.50
   0   7   1   54.29    6.40
   0   7   1   59.89    7.20
   0   7   1   53.79    6.60
   0   7   1   55.79    5.10
  -1  -7  -1  343.07   17.70
  -1  -7  -1  336.57   18.00
  -1  -7  -1  342.37   15.80
  -1  -7  -1  350.96   16.00
  -1  -7  -1  346.87   15.80
  -1  -7  -1  283.17   16.90
   1   7   1  328.87   16.00
   1   7   1  351.16   18.20
   1   7   1  339.27   14.90
   1   7   1  331.37   16.20
   1   7   1  331.97   18.30
   1   7   1  371.76   18.00
   1   7   1  350.06   19.30
  -2  -7  -1  558.14   24.40
  -2  -7  -1  532.35   24.20
  -2  -7  -1  599.64   25.00
  -2  -7  -1  552.74   26.30
  -2  -7  -1  557.74   26.30
  -2  -7  -1  570.44   26.60
   2   7   1  549.25   22.90
   2   7   1  538.95   24.70
   2   7   1  548.15   24.60
   2   7   1  551.34   25.00
   2   7   1  539.35   25.50
   2   7   1  567.34   22.70
   2   7   1  573.04   27.20
   2   7   1  605.94   26.80
   2   7   1  586.24   28.20
  -3  -7  -1  734.93   34.30
  -3  -7  -1  749.13   34.40
  -3  -7  -1  715.43   33.60
  -3  -7  -1  767.52   33.30
  -3  -7  -1  731.83   32.70
  -3  -7  -1  746.13   31.90
  -3  -7  -1  775.02   32.10
   3   7   1  738.63   33.10
   3   7   1  795.12   35.90
   3   7   1  780.32   30.90
   3   7   1  751.82   34.70
   3   7   1  770.22   32.30
   3   7   1  736.53   31.60
   3   7   1  751.92   33.70
   3   7   1  759.92   32.50
  -4  -7  -1 1287.47   54.19
  -4  -7  -1 1288.57   53.49
  -4  -7  -1 1268.47   55.09
  -4  -7  -1 1360.26   53.39
  -4  -7  -1 1305.47   54.99
  -4  -7  -1 1271.37   52.39
  -4  -7  -1 1307.97   52.49
  -4  -7  -1 1290.17   50.49
   4   7   1 1199.78   55.89
   4   7   1 1234.88   54.19
   4   7   1 1292.67   55.29
   4   7   1 1331.67   51.79
   4   7   1 1210.68   53.49
   4   7   1 1164.88   50.59
   4   7   1 1315.87   52.79
   4   7   1 1300.27   52.99
   4   7   1 1283.47   53.49
  -5  -7  -1  340.07   17.20
  -5  -7  -1  347.27   18.30
  -5  -7  -1  374.06   20.10
  -5  -7  -1  360.46   17.40
  -5  -7  -1  360.96   15.70
  -5  -7  -1  353.76   19.50
  -5  -7  -1  366.46   18.90
  -5  -7  -1  361.46   17.70
   5   7   1  372.96   17.30
   5   7   1  344.17   17.70
   5   7   1  357.46   18.30
   5   7   1  387.06   18.00
   5   7   1  361.16   19.00
   5   7   1  368.06   20.10
  -6  -7  -1 1121.69   48.80
  -6  -7  -1 1237.38   48.10
  -6  -7  -1 1157.38   49.90
  -6  -7  -1 1214.88   51.49
  -6  -7  -1 1144.99   46.80
  -6  -7  -1 1094.19   48.30
  -6  -7  -1 1140.09   50.99
  -6  -7  -1 1090.39   49.60
   6   7   1 1202.28   52.19
   6   7   1 1226.28   49.10
   6   7   1 1132.09   50.19
   6   7   1 1147.69   48.50
   6   7   1 1101.59   48.80
   6   7   1 1141.99   49.20
  -7  -7  -1  377.16   18.50
  -7  -7  -1  358.96   17.00
  -7  -7  -1  357.66   21.00
  -7  -7  -1  345.67   18.90
  -7  -7  -1  359.16   20.20
  -7  -7  -1  351.66   16.70
  -7  -7  -1  357.96   19.30
   7   7   1  351.86   21.10
   7   7   1  356.06   19.00
   7   7   1  355.56   18.70
   7   7   1  334.67   18.30
   7   7   1  369.86   19.10
   7   7   1  349.67   19.80
  -8  -7  -1 1065.79   46.00
  -8  -7  -1 1144.49   45.80
  -8  -7  -1 1122.19   49.99
  -8  -7  -1 1093.79   49.00
  -8  -7  -1 1063.09   47.50
   8   7   1 1081.29   49.30
   8   7   1 1088.09   51.49
   8   7   1 1099.79   48.10
   8   7   1 1091.99   48.00
   8   7   1 1161.88   48.50
  -9  -7  -1  961.00   40.70
  -9  -7  -1  951.00   42.00
  -9  -7  -1  917.91   43.70
  -9  -7  -1  970.70   43.60
  -9  -7  -1  968.50   39.50
   9   7   1  914.91   42.20
   9   7   1  899.71   46.00
   9   7   1  905.61   43.40
   9   7   1  933.41   43.20
 -10  -7  -1  163.28   10.60
 -10  -7  -1  169.08   14.10
 -10  -7  -1  176.48    8.90
 -10  -7  -1  187.68   13.80
 -10  -7  -1  191.88   13.40
  10   7   1  161.98   15.80
  10   7   1  148.69   13.10
  10   7   1  168.08   12.90
  10   7   1  172.88   14.20
 -11  -7  -1  149.59   10.20
 -11  -7  -1  151.18   13.50
 -11  -7  -1  147.79    9.00
 -11  -7  -1  138.69    8.70
 -11  -7  -1  150.78   13.20
 -11  -7  -1  163.98   13.70
  11   7   1  142.99   13.30
  11   7   1  132.99   15.90
  11   7   1  130.89   12.10
  11   7   1  126.89   12.40
 -12  -7  -1   40.10    8.50
 -12  -7  -1   57.89    7.30
 -12  -7  -1   52.79    9.30
  12   7   1   56.99    9.40
  12   7   1   54.99    8.90
  12   7   1   61.49    9.60
 -13  -7  -1   55.49   10.50
 -13  -7  -1   47.00   10.50
 -13  -7  -1   65.29   10.70
  13   7   1   60.89   10.10
  13   7   1   55.89    6.50
  13   7   1   56.99    9.90
  13   7   1   67.59   11.60
 -14  -7  -1  100.89   13.20
 -14  -7  -1   85.19   12.30
 -14  -7  -1  104.19   15.80
  14   7   1   65.99   13.30
  14   7   1   78.89   11.90
  14   7   1   81.59   12.60
 -15  -7  -1   10.90   10.10
 -15  -7  -1   20.80   11.30
 -15  -7  -1   -5.50    9.70
 -15  -7  -1   14.90   12.10
  15   7   1    2.20   11.90
  15   7   1    6.50    9.90
  15   7   1    2.20   10.00
  11  -8  -1  216.08   21.30
  11  -8  -1  180.28   27.10
  11  -8  -1  166.98   22.40
 -11   8   1  204.48   24.10
 -11   8   1  202.78   20.70
  10  -8  -1  112.09   15.10
  10  -8  -1   79.49   15.80
  10  -8  -1   75.89   12.00
 -10   8   1   77.39   14.90
 -10   8   1   97.89   13.90
   9  -8  -1   26.00    8.60
   9  -8  -1   41.50   12.50
   9  -8  -1   36.60    9.50
  -9   8   1   46.20   11.20
  -9   8   1   31.50    8.40
   8  -8  -1  103.49   13.30
   8  -8  -1  114.29   12.10
   8  -8  -1  121.79   16.40
  -8   8   1  129.09   12.80
  -8   8   1  125.79   15.80
   7  -8  -1   60.79    8.20
   7  -8  -1   36.50    9.80
   7  -8  -1   49.99    8.10
  -7   8   1   51.89    8.20
  -7   8   1   55.39   10.60
   6  -8  -1   18.30    3.20
   6  -8  -1   29.60    8.30
   6  -8  -1   22.20    5.70
   6  -8  -1   16.90    4.60
   6  -8  -1   11.70    5.40
  -6   8   1   23.30    7.00
  -6   8   1   13.30    9.80
  -6   8   1   15.90    5.10
   5  -8  -1   37.40    4.30
   5  -8  -1   31.70    6.00
   5  -8  -1   29.50    6.40
   5  -8  -1   40.20    8.60
   5  -8  -1   42.60    5.50
  -5   8   1   41.00    8.10
  -5   8   1   40.50    6.30
  -5   8   1   41.00    8.00
   4  -8  -1    9.10    4.10
   4  -8  -1    0.50    4.80
   4  -8  -1    7.40    3.10
   4  -8  -1    3.70    2.00
   4  -8  -1   11.60    4.30
  -4   8   1   11.60    3.90
  -4   8   1    7.10    6.80
  -4   8   1    3.20    4.60
  -4   8   1   14.90    5.80
   3  -8  -1   36.00    6.30
   3  -8  -1   37.60    7.30
   3  -8  -1   35.30    5.40
   3  -8  -1   40.70    5.50
  -3   8   1   29.90    6.90
  -3   8   1   36.70    5.50
  -3   8   1   24.40    7.10
  -3   8   1   31.50    7.20
  -3   8   1   33.70    5.90
   2  -8  -1   29.90    5.30
   2  -8  -1   30.40    4.90
   2  -8  -1   35.70    5.00
   2  -8  -1   19.00    5.70
   2  -8  -1   28.00    4.60
  -2   8   1   30.30    6.40
  -2   8   1   22.30    4.10
  -2   8   1   29.00    6.40
  -2   8   1   28.20    6.40
  -2   8   1   26.60    7.30
  -2   8   1   30.00    5.20
   1  -8  -1   23.90    5.70
   1  -8  -1   26.00    4.60
   1  -8  -1   22.80    3.80
   1  -8  -1   22.90    6.60
   1  -8  -1   25.30    4.20
   1  -8  -1   29.90    3.00
   1  -8  -1   24.70    4.70
  -1   8   1   27.90    5.70
  -1   8   1   30.50    5.90
  -1   8   1   14.30    3.60
  -1   8   1   25.90    5.60
  -1   8   1   23.10    3.80
  -1   8   1   32.60    6.00
  -1   8   1   25.50    6.70
  -1   8   1   17.40    6.00
   0  -8  -1    0.70    2.20
   0  -8  -1    3.50    3.10
   0  -8  -1    1.20    1.70
   0  -8  -1    2.60    4.80
   0  -8  -1   -2.60    2.40
   0  -8  -1    3.50    2.70
   0  -8  -1   -3.00    2.60
   0   8   1    5.20    3.60
   0   8   1   -2.70    2.60
   0   8   1    1.00    2.10
   0   8   1    3.00    2.50
   0   8   1    8.90    4.60
   0   8   1   -1.30    4.30
   0   8   1   -0.50    5.20
   0   8   1    3.10    4.70
   0   8   1    4.40    3.20
  -1  -8  -1   15.40    3.00
  -1  -8  -1   18.20    3.30
  -1  -8  -1   16.60    4.00
  -1  -8  -1   17.70    3.10
  -1  -8  -1    9.20    4.80
  -1  -8  -1   14.30    3.50
   1   8   1   16.10    3.50
   1   8   1   17.70    4.40
   1   8   1   19.30    3.40
   1   8   1   17.60    6.00
   1   8   1   13.50    2.70
   1   8   1   12.80    4.10
   1   8   1   19.20    4.80
  -2  -8  -1    7.10    3.20
  -2  -8  -1    3.60    4.20
  -2  -8  -1    5.20    2.80
  -2  -8  -1    9.90    2.30
  -2  -8  -1    5.80    2.70
  -2  -8  -1    6.90    3.20
   2   8   1   12.10    3.40
   2   8   1    5.30    3.30
   2   8   1    2.70    1.50
   2   8   1    7.80    2.60
   2   8   1    4.10    3.20
   2   8   1    5.50    3.10
   2   8   1    4.70    5.20
   2   8   1    2.80    2.50
   2   8   1    2.70    1.00
  -3  -8  -1   19.40    3.30
  -3  -8  -1   24.80    4.90
  -3  -8  -1   17.70    3.50
  -3  -8  -1   15.60    3.50
  -3  -8  -1   20.50    4.30
  -3  -8  -1   18.20    4.00
   3   8   1   23.20    4.70
   3   8   1   19.10    3.60
   3   8   1   21.70    3.70
   3   8   1   23.40    4.80
   3   8   1   18.80    6.20
   3   8   1   14.60    4.30
   3   8   1   20.60    3.60
   3   8   1   18.90    2.70
  -4  -8  -1    8.10    3.00
  -4  -8  -1   11.70    3.70
  -4  -8  -1    8.70    5.40
  -4  -8  -1    8.80    3.50
  -4  -8  -1    6.40    2.80
  -4  -8  -1    8.60    3.80
  -4  -8  -1   12.80    3.70
   4   8   1   11.50    2.90
   4   8   1   10.60    3.40
   4   8   1    5.50    3.70
   4   8   1    6.00    2.20
   4   8   1   14.30    4.10
   4   8   1    9.50    4.10
   4   8   1    4.00    6.00
   4   8   1    8.10    3.30
   4   8   1    6.90    2.60
  -5  -8  -1  662.53   32.00
  -5  -8  -1  683.53   30.10
  -5  -8  -1  711.63   30.60
  -5  -8  -1  714.53   33.60
  -5  -8  -1  688.13   31.60
  -5  -8  -1  699.93   28.00
  -5  -8  -1  696.43   30.70
  -5  -8  -1  714.43   33.50
   5   8   1  581.14   34.00
   5   8   1  690.33   29.60
   5   8   1  693.43   32.40
   5   8   1  703.43   30.80
   5   8   1  716.23   30.70
   5   8   1  602.24   30.80
   5   8   1  710.03   33.60
   5   8   1  676.03   31.40
  -6  -8  -1  221.88   14.30
  -6  -8  -1  243.48   11.70
  -6  -8  -1  224.98   15.60
  -6  -8  -1  246.18   14.60
  -6  -8  -1  249.58   13.40
  -6  -8  -1  261.27   16.60
  -6  -8  -1  259.77   13.70
  -6  -8  -1  245.28   15.10
   6   8   1  247.38   16.40
   6   8   1  241.88   14.80
   6   8   1  253.37   14.60
   6   8   1  249.78   13.50
   6   8   1  225.68   14.90
   6   8   1  237.58   13.90
  -7  -8  -1  132.49    7.80
  -7  -8  -1  123.29    8.30
  -7  -8  -1  128.19   10.30
  -7  -8  -1  121.19    9.40
  -7  -8  -1  117.89   10.90
  -7  -8  -1  123.89   10.20
   7   8   1  113.79   10.30
   7   8   1  128.49    9.70
   7   8   1  117.79   10.90
   7   8   1   86.19   10.40
   7   8   1  113.09   12.00
   7   8   1  110.99   10.40
  -8  -8  -1  340.87   16.00
  -8  -8  -1  316.27   16.10
  -8  -8  -1  333.17   20.20
  -8  -8  -1  328.97   17.80
  -8  -8  -1  334.37   19.20
   8   8   1  336.77   21.80
   8   8   1  308.17   17.90
   8   8   1  334.07   19.90
   8   8   1  305.87   19.40
  -9  -8  -1   33.30    4.60
  -9  -8  -1   39.30    7.50
  -9  -8  -1   33.40    5.10
  -9  -8  -1   41.90    6.10
  -9  -8  -1   35.10    6.60
   9   8   1   32.20    8.30
   9   8   1   42.20    7.20
   9   8   1   38.50    9.00
   9   8   1   32.40    6.00
 -10  -8  -1  249.38   17.50
 -10  -8  -1  259.57   14.80
 -10  -8  -1  248.18   12.20
 -10  -8  -1  276.87   18.60
 -10  -8  -1  250.27   16.40
  10   8   1  235.98   16.90
  10   8   1  262.27   17.80
  10   8   1  243.38   16.00
  10   8   1  233.98   20.50
 -11  -8  -1  158.08   13.60
 -11  -8  -1  172.18   14.30
 -11  -8  -1  175.38   12.50
 -11  -8  -1  154.78   15.10
  11   8   1  152.48   14.70
  11   8   1  133.89   13.40
  11   8   1  179.18   18.60
  11   8   1  142.99   12.80
 -12  -8  -1  172.38   16.60
 -12  -8  -1  158.18   15.50
 -12  -8  -1  192.58   14.20
  12   8   1  173.18   16.60
  12   8   1  155.38   15.00
  12   8   1  174.98   15.50
 -13  -8  -1  198.98   17.40
 -13  -8  -1  191.38   16.00
 -13  -8  -1  210.48   18.40
  13   8   1  208.28   18.50
  13   8   1  155.08   12.40
  13   8   1  193.88   16.70
  13   8   1  158.48   16.30
 -14  -8  -1  180.38   17.50
 -14  -8  -1  211.98   18.30
 -14  -8  -1  167.18   19.80
  14   8   1  194.58   18.70
  14   8   1  182.88   17.20
  14   8   1  158.98   19.20
 -15  -8  -1  171.68   19.40
 -15  -8  -1  108.79   17.60
 -15  -8  -1  148.29   17.60
 -15  -8  -1  172.38   18.90
  15   8   1  139.29   19.30
  15   8   1  126.49   18.10
  15   8   1  150.48   17.80
  10  -9  -1   73.79   17.30
  10  -9  -1   68.49   12.40
 -10   9   1   59.89   14.70
 -10   9   1   47.70   11.10
   9  -9  -1   90.19   17.80
   9  -9  -1   90.89   12.20
   9  -9  -1   91.79   12.60
  -9   9   1   63.49   11.10
  -9   9   1  116.39   17.40
   8  -9  -1   71.69   11.10
   8  -9  -1   56.39   13.40
   8  -9  -1   72.29   11.30
  -8   9   1   64.99   13.40
  -8   9   1   68.49   10.40
   7  -9  -1  182.18   15.10
   7  -9  -1  158.68   18.50
   7  -9  -1  176.78   15.90
  -7   9   1  137.99   13.40
  -7   9   1  175.28   17.90
   6  -9  -1  241.98   22.00
   6  -9  -1  312.47   14.50
   6  -9  -1  311.77   18.70
   6  -9  -1  274.37   18.80
  -6   9   1  281.47   18.50
  -6   9   1  299.37   22.10
   5  -9  -1  239.18   17.00
   5  -9  -1  238.18   13.30
   5  -9  -1  215.98   15.10
   5  -9  -1  228.58   10.40
   5  -9  -1  225.08   19.40
  -5   9   1  258.07   19.40
  -5   9   1  216.68   18.10
  -5   9   1  230.38   14.90
   4  -9  -1   69.79    9.40
   4  -9  -1   64.49    8.00
   4  -9  -1   55.99   10.20
   4  -9  -1   92.39    7.90
  -4   9   1   81.59   11.30
  -4   9   1   64.29    8.30
  -4   9   1   87.39   11.40
   3  -9  -1  314.07   16.60
   3  -9  -1  293.17   18.20
   3  -9  -1  294.97   20.20
   3  -9  -1  309.77   16.60
  -3   9   1  307.67   17.20
  -3   9   1  280.97   17.80
  -3   9   1  273.07   19.60
   2  -9  -1  115.79   12.00
   2  -9  -1   91.89    8.10
   2  -9  -1   84.69    9.10
   2  -9  -1  108.59    9.00
  -2   9   1   91.59   10.40
  -2   9   1  101.19   11.00
  -2   9   1   96.09    8.50
  -2   9   1   90.49    9.50
   1  -9  -1  184.28   13.60
   1  -9  -1  194.88   12.00
   1  -9  -1  207.08    9.90
   1  -9  -1  208.58   13.20
   1  -9  -1  189.28   15.20
   1  -9  -1  214.88   11.90
  -1   9   1  185.28   12.00
  -1   9   1  201.08   12.40
  -1   9   1  211.28   12.80
  -1   9   1  197.68   15.00
  -1   9   1  193.58   14.70
   0  -9  -1 1774.72   81.69
   0  -9  -1 1966.40   79.89
   0  -9  -1 1934.71   76.79
   0  -9  -1 1890.11   81.59
   0  -9  -1 1864.01   76.99
   0  -9  -1 2007.60   76.29
   0  -9  -1 2040.40   80.79
   0   9   1 1639.74   79.69
   0   9   1 1846.12   81.19
   0   9   1 1883.71   77.99
   0   9   1 1970.00   76.79
   0   9   1 2035.80   81.79
  -1  -9  -1  243.38   12.80
  -1  -9  -1  243.78   12.60
  -1  -9  -1  244.98   15.10
  -1  -9  -1  232.88   12.70
  -1  -9  -1  256.77   15.40
  -1  -9  -1  227.98   16.00
   1   9   1  247.88   15.80
   1   9   1  236.68   16.20
   1   9   1  234.68   13.20
   1   9   1  230.88   13.20
   1   9   1  241.88   11.90
   1   9   1  223.88   17.40
   1   9   1  221.58   15.20
  -2  -9  -1  277.97   16.70
  -2  -9  -1  272.47   14.20
  -2  -9  -1  265.67   16.40
  -2  -9  -1  277.97   14.50
  -2  -9  -1  256.77   17.00
  -2  -9  -1  261.37   13.90
   2   9   1  292.07   14.90
   2   9   1  285.17   15.80
   2   9   1  268.17   14.70
   2   9   1  277.67   16.70
   2   9   1  271.17   12.40
   2   9   1  286.27   17.50
   2   9   1  275.17   19.50
  -3  -9  -1   92.69    9.00
  -3  -9  -1   84.89    7.00
  -3  -9  -1   76.89    7.10
  -3  -9  -1   88.69    8.80
  -3  -9  -1   83.89    7.40
  -3  -9  -1   91.79    9.60
   3   9   1   87.59    8.60
   3   9   1   87.49    5.10
   3   9   1   88.19    9.20
   3   9   1   90.39    7.80
   3   9   1   78.09    7.10
   3   9   1  100.69    7.80
   3   9   1   80.19   12.60
  -4  -9  -1  305.37   15.30
  -4  -9  -1  273.17   17.50
  -4  -9  -1  296.47   15.00
  -4  -9  -1  289.17   15.90
  -4  -9  -1  282.77   16.60
  -4  -9  -1  296.47   17.20
   4   9   1  256.57   16.70
   4   9   1  287.07   18.00
   4   9   1  274.27   16.70
   4   9   1  262.07   15.20
   4   9   1  314.67   13.60
   4   9   1  261.67   15.10
   4   9   1  322.97   14.40
  -5  -9  -1  235.58   15.10
  -5  -9  -1  245.78   14.50
  -5  -9  -1  241.08   13.20
  -5  -9  -1  227.38   16.00
  -5  -9  -1  255.97   14.50
  -5  -9  -1  229.28   13.80
   5   9   1  224.48   15.10
   5   9   1  248.58   14.20
   5   9   1  221.28   14.30
   5   9   1  209.58   13.40
   5   9   1  249.28   12.50
   5   9   1  254.07   16.80
  -6  -9  -1  288.37   15.00
  -6  -9  -1  271.57   12.10
  -6  -9  -1  263.17   16.10
  -6  -9  -1  255.57   17.70
  -6  -9  -1  272.97   16.80
  -6  -9  -1  265.87   15.00
   6   9   1  257.57   16.70
   6   9   1  262.17   18.10
   6   9   1  262.07   15.20
   6   9   1  261.97   15.60
   6   9   1  261.57   14.60
  -7  -9  -1  525.85   28.30
  -7  -9  -1  531.25   24.20
  -7  -9  -1  547.25   25.20
  -7  -9  -1  516.75   26.70
  -7  -9  -1  529.35   22.60
  -7  -9  -1  532.75   26.90
   7   9   1  511.85   25.50
   7   9   1  506.95   25.90
   7   9   1  519.95   29.00
   7   9   1  492.05   27.00
   7   9   1  475.15   24.50
  -8  -9  -1  235.28   12.40
  -8  -9  -1  226.98   15.60
  -8  -9  -1  199.68   13.90
  -8  -9  -1  225.28   12.20
  -8  -9  -1  222.48   16.50
  -8  -9  -1  231.08   15.60
   8   9   1  217.88   14.10
   8   9   1  203.78   15.70
   8   9   1  215.28   18.10
   8   9   1  226.38   16.90
  -9  -9  -1    7.50    5.60
  -9  -9  -1    1.60    3.20
  -9  -9  -1    0.70    4.60
  -9  -9  -1    2.40    4.60
  -9  -9  -1    5.90    3.50
   9   9   1   10.60    5.50
   9   9   1    9.60    9.00
   9   9   1   -3.60    6.80
   9   9   1    5.50    4.40
 -10  -9  -1  147.69    7.70
 -10  -9  -1  135.89   10.10
 -10  -9  -1  137.79   13.30
 -10  -9  -1  125.89   13.70
 -10  -9  -1  127.49   11.40
  10   9   1  138.99   12.00
  10   9   1  103.99   15.20
  10   9   1  140.89   13.30
 -11  -9  -1  226.28   18.10
 -11  -9  -1  263.67   17.20
 -11  -9  -1  239.88   15.30
  11   9   1  238.68   22.60
  11   9   1  226.18   16.80
  11   9   1  231.48   17.70
  11   9   1  233.48   18.10
 -12  -9  -1   20.90    8.40
 -12  -9  -1   24.10    6.90
 -12  -9  -1   26.00    8.20
  12   9   1   25.90    7.90
  12   9   1   29.20    7.50
  12   9   1    3.90   10.60
  12   9   1   15.40    7.90
 -13  -9  -1   41.60    8.50
 -13  -9  -1   26.20    9.20
 -13  -9  -1   19.30   10.40
  13   9   1   32.90    9.90
  13   9   1   40.90    9.30
  13   9   1    7.90    7.70
 -14  -9  -1   36.40   12.70
 -14  -9  -1   19.10    9.70
 -14  -9  -1   -4.00   10.80
 -14  -9  -1   29.20   10.10
  14   9   1    8.80    9.60
  14   9   1   20.10    9.90
  14   9   1   17.00    9.30
   9 -10  -1   48.10   11.70
   9 -10  -1   55.09   16.70
  -9  10   1   50.59   14.20
  -9  10   1   35.90   10.20
   8 -10  -1  152.48   20.90
   8 -10  -1  121.99   15.50
  -8  10   1  134.09   15.10
  -8  10   1  133.99   18.40
   7 -10  -1   26.00    8.70
   7 -10  -1   33.10    9.10
   7 -10  -1   35.80   12.10
  -7  10   1   57.09   12.50
  -7  10   1   34.50    8.00
   6 -10  -1   53.09   10.00
   6 -10  -1   64.39   12.80
   6 -10  -1   63.49    9.10
  -6  10   1   59.49    9.10
  -6  10   1   54.89   11.10
   5 -10  -1  145.79   15.80
   5 -10  -1  121.79   10.40
   5 -10  -1  139.39   13.80
   5 -10  -1  135.19   12.70
  -5  10   1  150.88   16.10
  -5  10   1  131.89   12.30
   4 -10  -1   76.29   10.30
   4 -10  -1   66.89    8.30
   4 -10  -1   84.79   12.60
   4 -10  -1   81.89   10.10
  -4  10   1   75.39    9.30
  -4  10   1   91.69   11.50
  -4  10   1   91.29   12.80
   3 -10  -1    2.10    5.90
   3 -10  -1    4.20    4.20
   3 -10  -1    1.80    4.10
   3 -10  -1    9.20    5.20
  -3  10   1   -3.30    7.50
  -3  10   1    1.50    3.90
  -3  10   1    8.00    5.60
  -3  10   1    3.60    5.20
   2 -10  -1    4.70    4.10
   2 -10  -1    0.30    5.50
   2 -10  -1    0.30    3.90
   2 -10  -1   -3.80    4.40
  -2  10   1   10.50    5.70
  -2  10   1    1.10    3.60
  -2  10   1    1.30    5.30
  -2  10   1    8.20    5.30
   1 -10  -1   49.70    4.50
   1 -10  -1   44.00    7.60
   1 -10  -1   62.59    9.60
   1 -10  -1   47.10    7.30
   1 -10  -1   55.69    6.90
  -1  10   1   63.59    8.80
  -1  10   1   45.30    8.20
  -1  10   1   43.90    8.40
  -1  10   1   48.90    6.70
  -1  10   1   47.60    7.20
   0 -10  -1    4.00    4.40
   0 -10  -1    5.20    4.10
   0 -10  -1   -4.10    3.10
   0 -10  -1   -0.70    2.60
   0  10   1    4.20    4.60
   0  10   1    4.90    3.10
   0  10   1    2.10    4.20
   0  10   1   -3.60    4.30
   0  10   1    4.80    4.90
  -1 -10  -1    0.90    3.90
  -1 -10  -1    8.60    3.50
  -1 -10  -1   -2.90    4.20
  -1 -10  -1    5.80    4.60
  -1 -10  -1    0.50    2.60
   1  10   1    4.70    3.40
   1  10   1    3.30    4.10
   1  10   1    7.90    4.60
   1  10   1    4.60    3.10
   1  10   1    8.80    4.80
   1  10   1    9.40    6.60
  -2 -10  -1   48.60    5.40
  -2 -10  -1   38.80    8.20
  -2 -10  -1   39.10    7.00
  -2 -10  -1   51.49    7.70
  -2 -10  -1   30.80    5.20
  -2 -10  -1   41.30    5.70
   2  10   1   39.10    7.20
   2  10   1   40.30    4.30
   2  10   1   48.30    6.10
   2  10   1   39.50    7.30
   2  10   1   44.00    7.40
   2  10   1   32.70    5.30
  -3 -10  -1   29.70    4.90
  -3 -10  -1   31.50    7.00
  -3 -10  -1   35.60    6.70
  -3 -10  -1   29.10    4.80
  -3 -10  -1   30.20    6.70
  -3 -10  -1   31.80    4.70
   3  10   1   33.20    7.00
   3  10   1   32.80    5.30
   3  10   1   30.60    2.40
   3  10   1   25.80    4.70
   3  10   1   39.30    6.20
   3  10   1   30.60    6.10
  -4 -10  -1   26.60    4.50
  -4 -10  -1   30.40    6.40
  -4 -10  -1   35.10    5.60
  -4 -10  -1   39.10    7.10
  -4 -10  -1   30.60    7.10
   4  10   1   28.60    6.90
   4  10   1   32.20    4.30
   4  10   1   30.40    5.80
   4  10   1   30.30    4.70
   4  10   1   31.40    6.10
   4  10   1   44.80    6.10
   4  10   1   30.90    5.20
  -5 -10  -1  229.28   15.10
  -5 -10  -1  214.18   13.10
  -5 -10  -1  216.78   16.10
  -5 -10  -1  227.08   15.50
  -5 -10  -1  236.58   14.60
   5  10   1  219.58   15.00
   5  10   1  229.18   14.00
   5  10   1  229.58   15.60
   5  10   1  239.98   12.30
   5  10   1  253.77   17.30
   5  10   1  232.08   14.70
  -6 -10  -1    0.10    4.60
  -6 -10  -1    3.80    3.60
  -6 -10  -1    3.40    3.90
  -6 -10  -1    9.80    5.10
  -6 -10  -1   10.30    4.80
   6  10   1    7.60    5.40
   6  10   1    0.40    3.40
   6  10   1    2.40    5.00
   6  10   1    9.50    4.50
   6  10   1    1.90    4.30
  -7 -10  -1  324.07   17.20
  -7 -10  -1  328.87   21.00
  -7 -10  -1  281.77   19.00
  -7 -10  -1  299.37   18.60
  -7 -10  -1  313.87   13.90
  -7 -10  -1  314.97   17.00
   7  10   1  297.57   17.50
   7  10   1  303.17   17.60
   7  10   1  321.27   21.20
   7  10   1  286.07   19.20
   7  10   1  319.57   19.00
  -8 -10  -1  453.85   21.80
  -8 -10  -1  464.05   25.70
  -8 -10  -1  476.25   27.40
  -8 -10  -1  501.75   26.20
  -8 -10  -1  376.46   22.90
  -8 -10  -1  483.25   20.60
   8  10   1  441.36   28.00
   8  10   1  475.25   26.40
   8  10   1  475.25   24.30
   8  10   1  459.95   26.10
  -9 -10  -1   31.30    7.40
  -9 -10  -1   50.19    9.80
  -9 -10  -1   62.59    6.60
  -9 -10  -1   46.30    6.20
  -9 -10  -1   42.60    7.00
   9  10   1   57.39   11.00
   9  10   1   53.39    9.10
   9  10   1   34.50   11.40
   9  10   1   49.90    7.80
 -10 -10  -1   70.69    8.40
 -10 -10  -1   77.49   12.20
 -10 -10  -1   76.39   10.20
 -10 -10  -1   64.09   10.10
  10  10   1   79.69   11.00
  10  10   1   72.19   13.30
  10  10   1   55.69    8.90
 -11 -10  -1   53.69   10.10
 -11 -10  -1   37.80    9.80
 -11 -10  -1   57.79    8.70
 -11 -10  -1   51.19    7.20
  11  10   1   50.49   12.80
  11  10   1   47.00    8.60
  11  10   1   48.70    9.40
  11  10   1   58.99   10.20
 -12 -10  -1  104.69   15.50
 -12 -10  -1   86.69   12.80
 -12 -10  -1  105.49   11.80
  12  10   1   73.19   11.60
  12  10   1   87.39   17.20
  12  10   1   90.39   12.10
  12  10   1   97.89   14.40
 -13 -10  -1  243.18   19.90
 -13 -10  -1  204.88   17.00
 -13 -10  -1  177.88   21.70
  13  10   1  213.48   25.10
  13  10   1  175.58   17.70
  13  10   1  205.78   19.00
  13  10   1  236.28   21.20
 -14 -10  -1  317.97   27.70
 -14 -10  -1  348.67   25.70
 -14 -10  -1  360.96   24.00
  14  10   1  293.17   24.70
  14  10   1  293.37   25.30
  14  10   1  371.86   26.70
   8 -11  -1  257.87   29.30
   8 -11  -1  320.87   25.40
  -8  11   1  286.47   27.00
  -8  11   1  262.97   21.50
   7 -11  -1  106.59   15.70
   7 -11  -1   69.49   16.60
  -7  11   1   90.39   17.00
  -7  11   1  105.79   13.20
   6 -11  -1   88.89   15.50
   6 -11  -1   75.99   12.40
  -6  11   1   97.69   13.10
  -6  11   1   77.99   15.30
   5 -11  -1  382.46   20.70
   5 -11  -1  417.36   25.60
   5 -11  -1  429.86   29.70
   5 -11  -1  322.77   22.50
  -5  11   1  369.56   26.80
  -5  11   1  425.06   28.70
  -5  11   1  394.46   23.40
   4 -11  -1  288.77   20.80
   4 -11  -1  308.77   18.00
   4 -11  -1  287.47   24.00
   4 -11  -1  295.77   18.80
  -4  11   1  307.97   22.50
  -4  11   1  299.57   23.30
  -4  11   1  284.47   18.50
   3 -11  -1 1223.28   55.79
   3 -11  -1 1175.58   51.69
   3 -11  -1 1195.98   52.79
   3 -11  -1 1133.69   57.79
  -3  11   1 1166.98   52.79
  -3  11   1 1167.68   57.39
  -3  11   1 1279.77   58.99
   2 -11  -1  642.94   30.00
   2 -11  -1  576.24   27.60
   2 -11  -1  573.44   31.20
   2 -11  -1  553.24   32.70
  -2  11   1  561.54   28.40
  -2  11   1  558.84   29.40
  -2  11   1  597.14   33.30
  -2  11   1  523.85   29.70
  -2  11   1  554.64   32.30
   1 -11  -1  326.97   15.80
   1 -11  -1  368.86   18.90
   1 -11  -1  368.76   20.90
   1 -11  -1  366.46   22.40
   1 -11  -1  343.47   23.40
  -1  11   1  372.46   23.60
  -1  11   1  364.36   20.50
  -1  11   1  337.47   22.90
  -1  11   1  357.26   19.80
  -1  11   1  368.76   20.90
   0 -11  -1  621.44   32.30
   0 -11  -1  631.44   27.00
   0 -11  -1  575.04   30.80
   0 -11  -1  590.94   28.00
   0  11   1  591.34   29.00
   0  11   1  612.64   28.20
   0  11   1  594.84   32.90
   0  11   1  634.64   33.40
   0  11   1  635.64   29.60
  -1 -11  -1  215.18   15.90
  -1 -11  -1  227.08   12.80
  -1 -11  -1  212.48   13.20
  -1 -11  -1  264.97   17.30
   1  11   1  213.48   17.30
   1  11   1  264.17   18.00
   1  11   1  219.18   14.00
   1  11   1  233.08   12.70
   1  11   1  216.98   19.10
   1  11   1  228.58   15.00
  -2 -11  -1  613.04   28.80
  -2 -11  -1  632.04   28.50
  -2 -11  -1  631.74   32.50
  -2 -11  -1  599.14   32.40
   2  11   1  618.14   26.30
   2  11   1  643.54   29.70
   2  11   1  592.84   29.40
   2  11   1  604.44   33.40
   2  11   1  685.23   32.60
   2  11   1  670.43   33.20
  -3 -11  -1  356.16   18.80
  -3 -11  -1  340.67   17.50
  -3 -11  -1  310.27   20.60
  -3 -11  -1  363.16   22.00
   3  11   1  332.17   20.60
   3  11   1  374.56   22.40
   3  11   1  330.67   18.50
   3  11   1  333.27   18.90
   3  11   1  327.77   19.90
  -4 -11  -1  143.09   12.20
  -4 -11  -1  116.89   13.70
  -4 -11  -1  136.39   13.30
  -4 -11  -1  136.59   10.10
  -4 -11  -1  137.79   10.70
   4  11   1  142.39   12.00
   4  11   1  140.59   12.50
   4  11   1  131.19   13.10
   4  11   1  146.09   12.30
   4  11   1  141.49    7.40
   4  11   1  140.39   10.80
   4  11   1  142.69   10.80
  -5 -11  -1  124.69   12.10
  -5 -11  -1  137.69   13.50
  -5 -11  -1  139.19   10.20
  -5 -11  -1  144.99   13.90
  -5 -11  -1  134.59   11.50
   5  11   1  141.69    8.90
   5  11   1  122.29   11.90
   5  11   1  127.59   13.40
   5  11   1  153.78   12.50
   5  11   1  142.49   12.70
   5  11   1  130.89   10.70
  -6 -11  -1  403.26   20.40
  -6 -11  -1  404.36   22.40
  -6 -11  -1  427.76   22.70
  -6 -11  -1  411.36   25.00
  -6 -11  -1  405.66   23.90
   6  11   1  381.06   24.30
   6  11   1  325.67   21.30
   6  11   1  400.06   22.30
   6  11   1  395.26   23.40
   6  11   1  407.86   19.60
   6  11   1  392.76   21.20
  -7 -11  -1  161.08   13.20
  -7 -11  -1  187.78   14.70
  -7 -11  -1  150.88   15.20
  -7 -11  -1  168.98   12.20
  -7 -11  -1  191.18   14.00
   7  11   1  147.79   13.10
   7  11   1  158.08   15.60
   7  11   1  152.48   15.30
   7  11   1  169.48   14.40
   7  11   1  159.08   12.30
  -8 -11  -1  460.35   26.50
  -8 -11  -1  474.45   28.40
  -8 -11  -1  434.86   22.50
  -8 -11  -1  456.95   23.80
  -8 -11  -1  468.95   26.40
   8  11   1  469.55   24.60
   8  11   1  444.66   28.70
   8  11   1  448.66   26.60
   8  11   1  446.86   27.60
  -9 -11  -1  896.21   46.00
  -9 -11  -1  899.11   36.80
  -9 -11  -1  894.81   43.80
  -9 -11  -1  857.51   40.60
   9  11   1  870.61   47.00
   9  11   1  882.11   41.50
   9  11   1  903.81   44.40
 -10 -11  -1  111.09   12.40
 -10 -11  -1  143.79   14.60
 -10 -11  -1  121.99    9.50
 -10 -11  -1  118.39   15.00
  10  11   1  106.79   12.50
  10  11   1   92.19   15.90
  10  11   1  112.49   13.80
 -11 -11  -1  144.99   11.70
 -11 -11  -1  192.18   17.10
 -11 -11  -1  166.18   15.90
  11  11   1  160.88   16.60
  11  11   1  139.79   15.60
  11  11   1  187.18   22.20
  11  11   1  146.29   14.80
 -12 -11  -1  134.09   17.00
 -12 -11  -1  161.18   18.70
  12  11   1  115.89   18.60
  12  11   1  149.79   15.10
  12  11   1  130.59   17.10
  12  11   1  127.59   16.10
 -13 -11  -1  144.99   19.80
 -13 -11  -1  144.69   18.20
  13  11   1  168.38   24.80
  13  11   1  149.88   16.60
  13  11   1  122.69   18.00
  13  11   1  154.58   18.30
   7 -12  -1   15.70   14.60
   7 -12  -1   19.70   11.90
  -7  12   1   39.20   13.00
  -7  12   1   18.30    9.40
  -7  12   1   41.40   13.70
   6 -12  -1   15.60   13.10
   6 -12  -1    1.50   10.20
  -6  12   1   36.20   12.20
  -6  12   1    2.70   11.10
  -6  12   1   30.60    9.30
   5 -12  -1   61.29   11.30
   5 -12  -1   58.89   13.90
  -5  12   1   78.09   11.10
  -5  12   1   85.59   14.90
  -5  12   1   84.89   14.70
   4 -12  -1   11.10    8.60
   4 -12  -1   14.50    6.90
   4 -12  -1    8.60   12.00
   4 -12  -1   17.90    9.50
  -4  12   1   18.30    8.50
  -4  12   1    9.30    6.40
  -4  12   1   11.10    8.80
   3 -12  -1   13.00    8.50
   3 -12  -1    8.60    6.40
   3 -12  -1   10.50    7.40
   3 -12  -1   18.60    6.90
  -3  12   1    5.20    5.90
  -3  12   1   21.30    9.10
  -3  12   1   10.10    7.90
   2 -12  -1   -6.70    5.60
   2 -12  -1    5.70    6.70
   2 -12  -1   12.70    6.30
   2 -12  -1    9.10    8.00
  -2  12   1    1.10    5.30
  -2  12   1   -4.30    6.20
   1 -12  -1    9.00    6.60
   1 -12  -1   11.70    5.30
   1 -12  -1   25.00    6.80
  -1  12   1    4.30    4.90
  -1  12   1    9.40    7.00
  -1  12   1    1.70    6.50
   0 -12  -1   -1.30    5.70
   0 -12  -1    5.40    5.00
   0 -12  -1   -0.20    3.30
   0 -12  -1   -5.80    5.60
   0  12   1    3.90    6.80
   0  12   1    9.80    6.70
   0  12   1    4.10    7.80
   0  12   1    2.60    6.60
   0  12   1    5.30    4.50
  -1 -12  -1    8.80    3.50
  -1 -12  -1   11.90    5.50
  -1 -12  -1   -4.30    4.50
  -1 -12  -1    2.70    6.00
   1  12   1   11.60    4.50
   1  12   1    3.00    6.90
   1  12   1    3.40    6.30
   1  12   1   -2.50    4.50
   1  12   1    7.30    6.90
  -2 -12  -1    6.10    5.80
  -2 -12  -1   12.00    5.90
  -2 -12  -1    2.90    3.70
  -2 -12  -1   -3.60    4.30
   2  12   1    6.70    4.50
   2  12   1    1.90    6.40
   2  12   1    1.50    6.70
   2  12   1    4.00   10.10
   2  12   1   16.60    6.40
   2  12   1    1.80    3.00
  -3 -12  -1   11.30    6.00
  -3 -12  -1    4.70    5.50
  -3 -12  -1    5.80    4.40
  -3 -12  -1    6.00    3.80
   3  12   1   16.60    6.30
   3  12   1    5.60    6.80
   3  12   1    2.10    8.30
   3  12   1   12.80    4.60
   3  12   1    2.40    5.80
  -4 -12  -1    1.60    5.80
  -4 -12  -1    5.90    4.60
  -4 -12  -1   -0.20    4.30
  -4 -12  -1    6.30    6.00
   4  12   1    6.20    4.30
   4  12   1    4.20    6.80
   4  12   1    0.30    6.50
   4  12   1   -4.90    5.60
   4  12   1    0.80    4.60
   4  12   1    1.80    6.00
  -5 -12  -1   45.70    9.90
  -5 -12  -1   64.69    9.10
  -5 -12  -1   39.90    6.30
  -5 -12  -1   76.59   11.00
  -5 -12  -1   49.70    8.70
   5  12   1   47.90    9.10
   5  12   1   53.29    7.40
   5  12   1   45.70    8.70
   5  12   1   34.30    8.00
   5  12   1   44.50    9.30
   5  12   1   42.20    6.00
  -6 -12  -1  170.08   15.80
  -6 -12  -1  159.88   15.60
  -6 -12  -1  144.89   12.00
  -6 -12  -1  141.89   14.20
  -6 -12  -1  141.59   13.10
   6  12   1  155.78   14.60
   6  12   1  114.49   12.80
   6  12   1  127.89   11.00
   6  12   1  165.08   15.40
   6  12   1  172.18   16.00
   6  12   1  144.99   11.90
  -7 -12  -1  201.28   17.10
  -7 -12  -1  207.58   18.80
  -7 -12  -1  217.38   16.00
  -7 -12  -1  200.98   14.30
   7  12   1  203.38   14.80
   7  12   1  204.78   18.50
   7  12   1  220.98   17.30
  -8 -12  -1  170.08   14.90
  -8 -12  -1  173.48   15.80
  -8 -12  -1  169.98   13.70
  -8 -12  -1  174.98   17.50
   8  12   1  180.08   13.90
   8  12   1  139.09   17.30
   8  12   1  156.78   15.60
  -9 -12  -1  198.88   17.20
  -9 -12  -1  223.28   19.80
  -9 -12  -1  205.68   17.60
   9  12   1  203.58   17.80
   9  12   1  235.88   21.40
   9  12   1  201.38   16.10
 -10 -12  -1  197.08   19.20
 -10 -12  -1  172.08   17.00
  10  12   1  183.08   17.80
  10  12   1  176.18   15.10
  10  12   1  162.38   21.00
 -11 -12  -1   68.19   13.20
 -11 -12  -1  127.99   15.40
  11  12   1   87.99   13.90
  11  12   1   97.09   12.90
  11  12   1   82.19   16.50
 -12 -12  -1  180.18   18.60
 -12 -12  -1  170.08   21.10
  12  12   1  127.59   17.20
  12  12   1  175.78   26.70
  12  12   1  164.28   18.00
  12  12   1  134.49   16.90
 -13 -12  -1  153.38   19.90
 -13 -12  -1  156.48   22.60
  13  12   1  143.89   18.40
  13  12   1  169.88   20.50
  13  12   1  136.49   18.70
  13  12   1  151.18   23.30
  -6  13   1   47.10   15.50
   5 -13  -1  154.08   21.90
   5 -13  -1  137.49   19.10
  -5  13   1  148.19   20.30
  -5  13   1  129.79   16.00
  -5  13   1  154.88   21.70
   4 -13  -1  105.29   15.30
   4 -13  -1  129.69   20.10
  -4  13   1  113.69   15.10
  -4  13   1  126.89   18.30
  -4  13   1  139.69   19.40
   3 -13  -1  122.19   17.00
   3 -13  -1  137.59   18.90
   3 -13  -1  171.08   16.00
  -3  13   1  144.09   18.70
  -3  13   1  151.18   18.20
  -3  13   1  150.88   15.10
   2 -13  -1  292.27   21.70
   2 -13  -1  285.67   20.10
  -2  13   1  249.58   22.40
  -2  13   1  237.08   18.00
  -2  13   1  274.07   22.80
   1 -13  -1  279.17   21.20
   1 -13  -1  245.38   20.00
  -1  13   1  276.87   18.20
  -1  13   1  268.67   22.50
  -1  13   1  304.87   23.40
   0 -13  -1  285.37   21.40
   0 -13  -1  240.08   14.20
   0 -13  -1  290.97   20.60
   0  13   1  289.97   22.30
   0  13   1  279.17   18.20
   0  13   1  299.07   22.90
  -1 -13  -1  244.78   18.90
  -1 -13  -1  226.28   13.80
  -1 -13  -1  221.38   18.80
   1  13   1  244.38   16.30
   1  13   1  243.08   20.00
   1  13   1  217.88   19.50
  -2 -13  -1   48.40    9.60
  -2 -13  -1   39.10    6.30
  -2 -13  -1   42.60    9.30
   2  13   1   44.40    9.30
   2  13   1   48.00   10.20
   2  13   1   30.90    6.70
  -3 -13  -1  282.87   20.50
  -3 -13  -1  283.37   17.00
  -3 -13  -1  286.27   20.90
   3  13   1  270.77   17.40
   3  13   1  272.07   21.70
   3  13   1  262.97   20.20
  -4 -13  -1  506.75   26.50
  -4 -13  -1  516.75   30.70
  -4 -13  -1  471.35   29.10
   4  13   1  498.35   31.10
   4  13   1  521.15   26.30
   4  13   1  487.35   29.50
   4  13   1  521.15   29.50
  -5 -13  -1  162.58   13.10
  -5 -13  -1  151.38   14.80
  -5 -13  -1  133.69   16.20
   5  13   1  158.58   12.70
   5  13   1  131.29   16.00
   5  13   1  124.19   14.90
   5  13   1  123.69   14.40
  -6 -13  -1  494.55   30.00
  -6 -13  -1  479.05   26.00
  -6 -13  -1  439.86   27.40
   6  13   1  463.45   27.60
   6  13   1  411.36   27.90
   6  13   1  359.66   25.10
   6  13   1  430.56   23.90
  -7 -13  -1  223.68   18.40
  -7 -13  -1  220.58   20.30
  -7 -13  -1  203.28   17.10
   7  13   1  205.68   18.20
   7  13   1  187.38   20.60
   7  13   1  225.48   16.00
  -8 -13  -1  111.99   14.60
  -8 -13  -1  145.49   17.30
  -8 -13  -1  139.39   14.60
   8  13   1  103.29   16.30
   8  13   1  121.99   14.90
   8  13   1  146.49   13.60
  -9 -13  -1   86.19   13.30
  -9 -13  -1   80.69   12.30
  -9 -13  -1   77.29   13.80
   9  13   1   61.89    9.00
   9  13   1   83.09   12.90
   9  13   1   68.99   15.10
 -10 -13  -1    3.30    8.60
 -10 -13  -1   29.30   11.40
  10  13   1   18.70   12.60
  10  13   1   27.30    8.00
  10  13   1   14.10    9.80
 -11 -13  -1  123.19   17.40
  11  13   1  136.79   20.30
  11  13   1  115.59   15.50
  11  13   1  142.89   17.90
 -12 -13  -1   28.20   11.60
 -12 -13  -1   43.00   15.30
  12  13   1   32.40   11.80
  12  13   1   11.70    9.60
  12  13   1   17.80   11.40
  12  13   1   27.50   17.50
   4 -14  -1   -3.30   11.60
   4 -14  -1  -13.30   13.60
  -4  14   1    2.20   12.00
  -4  14   1    6.30   12.00
  -4  14   1    7.50    9.40
   3 -14  -1    1.20    9.90
   3 -14  -1   -7.20   10.20
  -3  14   1  -14.90   10.50
  -3  14   1    8.60    8.40
  -3  14   1    2.40   11.50
   2 -14  -1   24.70   10.30
   2 -14  -1    5.60   10.00
  -2  14   1   16.20   11.30
  -2  14   1   28.50   11.70
  -2  14   1   17.20    7.60
   1 -14  -1   16.90    9.70
   1 -14  -1    0.30    9.00
  -1  14   1   -1.50    6.50
  -1  14   1   18.70   10.70
  -1  14   1    4.90   10.60
   0 -14  -1  -14.90    8.20
   0 -14  -1  -11.90    8.00
   0  14   1   16.80    7.00
   0  14   1   -1.80    9.40
   0  14   1   -7.20    9.40
  -1 -14  -1   -1.90    8.60
  -1 -14  -1    5.90    5.20
  -1 -14  -1   20.70    8.60
   1  14   1    1.60    8.50
   1  14   1   16.30    9.70
   1  14   1    6.10    6.30
  -2 -14  -1    8.30    8.80
  -2 -14  -1   16.40    6.00
  -2 -14  -1   13.50    8.50
   2  14   1   -0.80    8.80
   2  14   1   14.80    6.50
   2  14   1   10.70    9.20
  -3 -14  -1    1.30    5.90
  -3 -14  -1    5.90    7.90
  -3 -14  -1   10.50    8.70
   3  14   1   -6.90    8.70
   3  14   1    6.90    9.20
   3  14   1   -5.90    5.70
  -4 -14  -1   40.90   10.60
  -4 -14  -1   56.29    8.70
  -4 -14  -1   57.49   11.70
   4  14   1   61.59    8.90
   4  14   1   31.30    9.90
   4  14   1   64.09   12.40
   4  14   1   53.29   11.00
  -5 -14  -1  234.48   19.30
  -5 -14  -1  198.58   19.60
  -5 -14  -1  191.28   15.60
   5  14   1  170.98   18.40
   5  14   1  204.58   19.80
   5  14   1  172.98   18.70
   5  14   1  212.28   15.80
  -6 -14  -1  142.49   15.00
  -6 -14  -1  122.59   16.10
  -6 -14  -1  149.19   18.00
   6  14   1  160.58   18.30
   6  14   1  170.58   14.20
   6  14   1  152.58   16.90
   6  14   1   98.39   16.40
  -7 -14  -1   35.80    8.90
  -7 -14  -1   46.20   10.60
  -7 -14  -1   33.80   10.90
   7  14   1   24.20   10.80
   7  14   1   20.40    7.30
   7  14   1   25.30    9.60
  -8 -14  -1  145.19   15.90
  -8 -14  -1  143.59   17.20
  -8 -14  -1  131.59   19.90
   8  14   1  118.09   14.10
   8  14   1  132.89   16.60
   8  14   1  161.38   20.20
  -9 -14  -1   31.90   10.90
  -9 -14  -1   27.20    9.60
  -9 -14  -1   34.60   12.80
   9  14   1   35.40   11.10
   9  14   1   44.00   14.40
   9  14   1   36.30    8.40
 -10 -14  -1  212.88   21.50
 -10 -14  -1  199.48   23.40
  10  14   1  179.98   18.30
  10  14   1  233.48   29.10
  10  14   1  238.68   22.00
 -11 -14  -1  146.79   23.20
 -11 -14  -1  152.08   19.90
  11  14   1  193.18   19.00
  11  14   1  200.28   21.50
  11  14   1  163.98   23.10
   2 -15  -1  326.67   28.50
  -2  15   1  378.96   31.10
  -2  15   1  370.56   24.60
  -2  15   1  343.87   30.10
   1 -15  -1  229.38   22.80
   1 -15  -1  232.08   22.50
  -1  15   1  223.58   19.80
  -1  15   1  225.28   26.80
  -1  15   1  250.67   24.80
   0 -15  -1  373.06   28.20
   0 -15  -1  399.96   28.80
   0  15   1  398.06   30.90
   0  15   1  371.56   24.30
   0  15   1  391.26   32.00
  -1 -15  -1  283.97   25.30
  -1 -15  -1  309.97   25.50
   1  15   1  278.97   26.80
   1  15   1  327.17   26.60
   1  15   1  306.67   21.10
  -2 -15  -1  306.77   25.50
  -2 -15  -1  331.37   19.60
  -2 -15  -1  313.67   25.80
   2  15   1  319.77   27.60
   2  15   1  327.97   21.90
   2  15   1  363.46   27.00
  -3 -15  -1  196.88   15.60
  -3 -15  -1  167.88   19.50
  -3 -15  -1  170.48   20.90
   3  15   1  140.79   18.60
   3  15   1  193.48   16.50
   3  15   1  198.58   21.50
   3  15   1  178.28   20.90
  -4 -15  -1  382.86   28.10
  -4 -15  -1  382.26   24.00
  -4 -15  -1  402.06   29.70
   4  15   1  387.06   29.10
   4  15   1  388.46   28.30
   4  15   1  424.76   24.40
   4  15   1  430.06   30.40
  -5 -15  -1  499.25   31.50
  -5 -15  -1  483.65   33.10
  -5 -15  -1  502.35   28.30
   5  15   1  486.45   27.30
   5  15   1  496.25   32.80
   5  15   1  439.26   31.10
   5  15   1  454.85   30.70
  -6 -15  -1  252.87   22.90
  -6 -15  -1  283.87   21.40
  -6 -15  -1  277.47   25.10
   6  15   1  207.38   22.90
   6  15   1  287.27   23.60
   6  15   1  276.57   19.70
   6  15   1  304.77   26.50
  -7 -15  -1  117.49   19.00
  -7 -15  -1  170.28   18.90
  -7 -15  -1  108.19   14.50
   7  15   1  113.19   18.30
   7  15   1  140.19   19.30
   7  15   1  106.89   14.60
  -8 -15  -1  148.99   21.20
  -8 -15  -1  142.99   20.40
  -8 -15  -1  169.28   19.10
   8  15   1  168.88   16.90
   8  15   1  134.49   21.00
   8  15   1  145.69   18.60
  -9 -15  -1   28.70   12.60
  -9 -15  -1   36.80   11.10
  -9 -15  -1   29.10   13.90
   9  15   1   36.40   10.20
   9  15   1   67.69   17.30
   9  15   1   29.60   12.20
  -1 -16  -1   -0.80   12.50
  -1 -16  -1  -26.30   12.00
   1  16   1   -7.40   13.80
   1  16   1    8.20    9.30
   1  16   1  -14.60   12.10
  -2 -16  -1   -2.20   13.40
  -2 -16  -1    5.00   11.70
   2  16   1   20.30   14.50
   2  16   1  -24.20   11.80
   2  16   1    1.70    9.30
  -3 -16  -1   61.49   14.90
  -3 -16  -1   64.39   10.30
  -3 -16  -1   84.99   14.60
   3  16   1   46.20   15.20
   3  16   1   93.19   14.50
   3  16   1   49.10   10.30
   3  16   1   42.30   14.10
  -4 -16  -1   42.40   13.70
  -4 -16  -1   31.50    9.80
  -4 -16  -1   57.89   13.30
   4  16   1   49.70   14.20
   4  16   1   20.50   14.90
   4  16   1   38.70    9.50
   4  16   1   38.10   12.80
  -5 -16  -1   46.40   13.80
  -5 -16  -1   38.10   10.90
  -5 -16  -1   43.50   13.80
   5  16   1   70.49   16.60
   5  16   1   38.40   10.00
   5  16   1   23.90   14.30
   5  16   1   53.09   13.20
  -6 -16  -1    3.60   10.00
  -6 -16  -1   25.40   12.20
  -6 -16  -1   30.50   14.20
   6  16   1    7.00    8.90
   6  16   1   -8.30   13.10
   6  16   1   12.80   11.30
  -7 -16  -1    8.30   13.10
  -7 -16  -1    2.20   12.00
  -7 -16  -1   11.60   10.80
   7  16   1   22.50   12.10
   7  16   1    9.10   14.00
   8  15  -2  145.29   19.80
  -8 -15   2  117.89   20.10
  -8 -15   2  138.69   20.00
  -8 -15   2  122.29   17.30
   7  15  -2   81.69   10.80
   7  15  -2   83.09   14.20
   7  15  -2   79.49   16.30
  -7 -15   2   99.29   18.40
  -7 -15   2   75.99   15.40
  -7 -15   2   80.09   13.80
   6  15  -2  107.69   16.80
   6  15  -2   95.49   16.40
   6  15  -2  107.79   14.30
  -6 -15   2  111.39   17.90
  -6 -15   2   92.59   13.20
  -6 -15   2  116.69   16.70
   5  15  -2  155.88   15.30
   5  15  -2  182.68   22.00
   5  15  -2  169.58   28.90
   5  15  -2  164.88   19.70
  -5 -15   2  179.28   22.20
  -5 -15   2  139.99   16.70
  -5 -15   2  128.49   18.20
   4  15  -2  129.49   19.30
   4  15  -2  187.98   21.60
   4  15  -2  153.08   14.70
   4  15  -2  165.48   21.30
  -4 -15   2  162.78   17.10
  -4 -15   2  136.39   19.80
  -4 -15   2  159.08   21.10
   3  15  -2   12.00   11.80
   3  15  -2   -5.00    9.90
   3  15  -2   -2.90    7.00
   3  15  -2    8.00   12.60
  -3 -15   2    8.70   10.50
  -3 -15   2   17.60    8.80
  -3 -15   2   -2.70   11.50
   2  15  -2   66.79    9.60
   2  15  -2   68.09   13.70
   2  15  -2   96.09   15.80
   2  15  -2   61.99   14.50
  -2 -15   2   81.49   14.30
  -2 -15   2   62.89   14.90
  -2 -15   2   57.59    9.70
   1  15  -2   33.30    8.50
   1  15  -2   28.40   13.20
   1  15  -2   38.60   13.70
  -1 -15   2   37.90   13.70
  -1 -15   2   44.00   12.80
   0  15  -2   22.20   13.70
   0  15  -2   -3.60   12.10
   0  15  -2   12.50    8.30
   0 -15   2    6.30   12.60
   0 -15   2   26.70   12.20
  -1  15  -2    5.80    8.50
  -1  15  -2   16.90   13.90
  -1  15  -2    5.70   13.30
   1 -15   2   23.70   13.00
   1 -15   2  -16.60   11.50
  10  14  -2  287.57   29.10
  10  14  -2  224.38   24.90
 -10 -14   2  252.97   23.80
 -10 -14   2  251.57   27.90
   9  14  -2   33.20   14.60
   9  14  -2   52.09   11.80
   9  14  -2   17.80    8.90
  -9 -14   2   11.30   10.90
  -9 -14   2   13.70   12.80
   8  14  -2  238.98   22.20
   8  14  -2  251.37   27.70
   8  14  -2  260.77   18.60
  -8 -14   2  244.18   21.10
  -8 -14   2  243.88   22.50
  -8 -14   2  274.17   26.00
   7  14  -2  186.28   16.70
   7  14  -2  281.17   24.00
   7  14  -2  242.38   20.90
  -7 -14   2  259.17   20.80
  -7 -14   2  222.48   21.90
  -7 -14   2  264.97   24.50
   6  14  -2  113.39   12.60
   6  14  -2   87.59   14.10
   6  14  -2   66.69   14.70
   6  14  -2   84.09   14.90
  -6 -14   2   97.39   12.40
  -6 -14   2   86.79   13.90
  -6 -14   2  108.69   16.30
   5  14  -2  390.26   26.90
   5  14  -2  404.06   22.00
   5  14  -2  364.06   27.20
   5  14  -2  347.47   25.00
  -5 -14   2  380.66   27.40
  -5 -14   2  386.26   23.70
   4  14  -2  368.56   21.00
   4  14  -2  361.66   26.90
   4  14  -2  364.86   26.50
   4  14  -2  365.06   26.00
  -4 -14   2  375.46   26.60
  -4 -14   2  363.76   23.30
   3  14  -2  165.68   13.20
   3  14  -2  149.29   18.00
   3  14  -2  181.18   17.70
   3  14  -2  125.49   17.10
  -3 -14   2  134.39   14.40
  -3 -14   2  126.99   17.00
   2  14  -2  576.84   35.20
   2  14  -2  559.24   28.40
   2  14  -2  580.54   34.00
  -2 -14   2  515.15   33.40
  -2 -14   2  553.14   28.70
   1  14  -2  464.65   26.00
   1  14  -2  477.55   32.60
   1  14  -2  501.45   32.50
  -1 -14   2  508.85   32.00
  -1 -14   2  559.54   32.90
  -1 -14   2  461.65   25.10
   0  14  -2  325.27   26.60
   0  14  -2  396.66   27.30
   0  14  -2  334.07   20.90
   0 -14   2  368.56   26.80
   0 -14   2  312.87   25.80
  -1  14  -2  466.35   30.80
  -1  14  -2  402.96   24.70
  -1  14  -2  413.46   30.50
   1 -14   2  447.66   29.10
   1 -14   2  413.36   29.40
  -2  14  -2  245.88   18.70
  -2  14  -2  225.48   24.60
  -2  14  -2  212.58   23.40
   2 -14   2  252.97   24.30
   2 -14   2  249.28   22.00
  -3  14  -2  439.26   27.30
  -3  14  -2  535.35   35.90
  -3  14  -2  461.45   33.40
   3 -14   2  429.96   28.90
   3 -14   2  443.66   32.50
  11  13  -2  194.88   26.70
  11  13  -2  156.38   19.90
  11  13  -2  151.58   17.00
  11  13  -2  135.59   19.80
 -11 -13   2  142.39   19.60
 -11 -13   2  186.08   24.60
  10  13  -2  117.29   14.50
  10  13  -2  144.79   22.80
  10  13  -2   83.19   13.80
 -10 -13   2   81.09   15.60
 -10 -13   2   83.29   13.70
   9  13  -2  117.69   17.70
   9  13  -2  135.99   14.40
   9  13  -2  134.59   17.20
  -9 -13   2  116.89   16.00
  -9 -13   2  158.08   20.20
   8  13  -2  227.78   19.90
   8  13  -2  226.58   16.80
   8  13  -2  231.98   22.60
  -8 -13   2  221.58   19.30
  -8 -13   2  245.08   20.70
  -8 -13   2  245.58   24.10
   7  13  -2  243.18   16.90
   7  13  -2  268.97   20.70
   7  13  -2  237.08   21.50
  -7 -13   2  238.18   19.70
  -7 -13   2  253.57   22.70
  -7 -13   2  253.67   21.40
   6  13  -2   95.39   14.80
   6  13  -2  108.59   11.30
   6  13  -2   84.99   12.60
   6  13  -2  109.69   14.60
  -6 -13   2  126.39   14.70
  -6 -13   2   88.19   14.90
  -6 -13   2  120.99   14.30
   5  13  -2  141.89   15.10
   5  13  -2   91.59   13.50
   5  13  -2  116.19   16.60
   5  13  -2   87.29   10.50
  -5 -13   2  122.79   16.30
  -5 -13   2  124.19   12.80
  -5 -13   2  136.29   15.40
   4  13  -2  243.88   20.70
   4  13  -2  252.87   18.90
   4  13  -2  243.18   19.60
   4  13  -2  219.38   15.20
  -4 -13   2  244.08   17.70
  -4 -13   2  230.58   20.10
  -4 -13   2  249.78   20.60
   3  13  -2   29.20    9.20
   3  13  -2   38.50    6.40
   3  13  -2   28.80    8.80
   3  13  -2   30.00    8.80
  -3 -13   2   47.70    8.00
  -3 -13   2   25.80    8.60
  -3 -13   2   37.30    9.60
   2  13  -2   19.40    5.50
   2  13  -2   42.50   10.40
   2  13  -2   21.10    9.20
  -2 -13   2   23.60    9.30
  -2 -13   2   27.00    8.90
  -2 -13   2   16.50    6.30
   1  13  -2   19.70    8.20
   1  13  -2   12.00    9.10
   1  13  -2   16.20    5.60
  -1 -13   2   30.50    9.10
  -1 -13   2   17.10    5.70
  -1 -13   2   21.90    8.40
   0  13  -2    6.60    8.30
   0  13  -2   15.60    8.70
   0  13  -2   -0.90    5.00
   0 -13   2   12.50    7.80
   0 -13   2   -1.60    8.00
  -1  13  -2   21.70   10.10
  -1  13  -2   23.10   10.00
  -1  13  -2   18.40    6.00
   1 -13   2    6.10    8.60
   1 -13   2   18.80    8.40
  -2  13  -2   -4.40    8.90
  -2  13  -2   -5.50    5.80
  -2  13  -2    3.90    8.80
   2 -13   2   -0.80    8.50
   2 -13   2   -0.40    8.20
  -3  13  -2  -13.10    9.40
  -3  13  -2   -4.40   10.00
  -3  13  -2    6.70    6.80
   3 -13   2   11.30    9.50
   3 -13   2    7.90   10.60
   3 -13   2    6.40    8.80
  -4  13  -2    6.50   11.70
  -4  13  -2   -4.40    7.50
  -4  13  -2   20.70   11.60
   4 -13   2    6.90   12.20
   4 -13   2   -3.50   10.10
   4 -13   2    6.90   12.00
  -5  13  -2   -1.50   12.50
  -5  13  -2    3.30   12.00
  -5  13  -2    4.70    8.30
   5 -13   2   28.30   12.70
   5 -13   2   -1.50   13.90
  12  12  -2   76.79   20.40
  12  12  -2   89.99   13.30
  12  12  -2   52.99   12.40
  12  12  -2   99.49   16.10
 -12 -12   2   88.99   15.70
 -12 -12   2   74.69   16.20
  11  12  -2   61.69   12.20
  11  12  -2   57.89   12.60
  11  12  -2   67.29   16.50
  11  12  -2   45.90    9.80
 -11 -12   2   77.19   13.40
 -11 -12   2   79.49   15.00
  10  12  -2   61.79   13.00
  10  12  -2   96.59   13.20
  10  12  -2   77.09   15.90
  10  12  -2  137.89   16.30
 -10 -12   2   91.19   15.40
 -10 -12   2  132.89   16.10
   9  12  -2   80.89   11.30
   9  12  -2   61.59   13.30
   9  12  -2   57.29   11.10
  -9 -12   2   80.19   14.10
  -9 -12   2   59.69   11.10
   8  12  -2   70.49   12.60
   8  12  -2   69.39    9.30
   8  12  -2   73.49   11.60
  -8 -12   2   72.69   11.50
  -8 -12   2   72.19   13.40
   7  12  -2   69.49    9.50
   7  12  -2   77.29   13.30
   7  12  -2   86.99   12.20
  -7 -12   2   61.09   11.60
  -7 -12   2   72.69   11.10
  -7 -12   2  108.89   13.80
   6  12  -2  140.59   14.60
   6  12  -2  114.49   12.00
   6  12  -2  132.39   11.30
   6  12  -2  103.29   15.10
  -6 -12   2  139.79   15.70
  -6 -12   2  123.39   12.90
  -6 -12   2  150.78   14.50
   5  12  -2  293.47   21.00
   5  12  -2  306.27   19.40
   5  12  -2  328.37   22.80
   5  12  -2  304.97   17.50
  -5 -12   2  324.27   21.80
  -5 -12   2  317.27   23.20
  -5 -12   2  297.27   18.10
  -5 -12   2  309.37   20.10
   4  12  -2  397.46   24.50
   4  12  -2  386.46   21.40
   4  12  -2  378.96   25.40
   4  12  -2  411.56   23.60
   4  12  -2  392.16   16.00
   4  12  -2  394.36   20.60
  -4 -12   2  386.66   17.20
  -4 -12   2  382.36   22.60
  -4 -12   2  401.36   26.70
  -4 -12   2  418.16   25.50
   3  12  -2  326.07   23.10
   3  12  -2  365.96   19.70
   3  12  -2  413.66   25.10
   3  12  -2  354.96   20.30
   3  12  -2  396.86   23.50
  -3 -12   2  349.57   23.90
  -3 -12   2  384.66   16.00
  -3 -12   2  402.46   25.40
  -3 -12   2  422.86   22.10
   2  12  -2  449.16   23.50
   2  12  -2  460.05   23.10
   2  12  -2  481.85   27.50
   2  12  -2  445.16   27.70
  -2 -12   2  492.15   28.40
  -2 -12   2  445.16   27.50
  -2 -12   2  467.75   24.10
   1  12  -2  363.56   20.20
   1  12  -2  378.56   24.60
   1  12  -2  361.56   23.40
   1  12  -2  356.26   19.40
  -1 -12   2  363.56   24.10
  -1 -12   2  354.36   19.30
  -1 -12   2  374.86   24.00
   0  12  -2  317.87   22.80
   0  12  -2  343.47   22.40
   0  12  -2  296.67   17.90
   0 -12   2  324.57   21.70
   0 -12   2  293.47   21.50
   0 -12   2  309.27   16.70
  -1  12  -2  527.75   27.00
  -1  12  -2  559.14   32.80
  -1  12  -2  614.74   32.90
   1 -12   2  486.95   29.10
   1 -12   2  559.34   31.50
  -2  12  -2  127.69   16.60
  -2  12  -2  136.89   16.50
  -2  12  -2  130.09   12.00
   2 -12   2  150.58   14.30
   2 -12   2  135.29   15.40
   2 -12   2  142.89   18.40
  -3  12  -2  285.07   22.50
  -3  12  -2  268.47   17.90
  -3  12  -2  275.57   23.30
   3 -12   2  296.17   22.00
   3 -12   2  298.67   24.50
   3 -12   2  262.67   18.90
  -4  12  -2  640.64   39.00
  -4  12  -2  634.14   32.50
  -4  12  -2  655.93   38.60
   4 -12   2  665.63   40.40
   4 -12   2  613.14   35.80
   4 -12   2  624.14   32.10
  -5  12  -2  503.35   33.90
  -5  12  -2  504.35   28.60
  -5  12  -2  572.04   36.20
   5 -12   2  517.45   31.90
   5 -12   2  500.45   35.80
  -6  12  -2  207.88   24.50
  -6  12  -2  172.68   21.20
  -6  12  -2  209.28   18.30
   6 -12   2  216.98   27.40
   6 -12   2  190.58   21.80
  13  11  -2  415.26   28.30
  13  11  -2  454.75   30.10
  13  11  -2  449.06   30.60
 -13 -11   2  448.76   32.30
 -13 -11   2  436.76   34.70
  12  11  -2  301.27   20.40
  12  11  -2  230.08   23.10
  12  11  -2  246.88   22.40
  12  11  -2  218.58   28.40
 -12 -11   2  257.77   24.60
 -12 -11   2  235.98   20.20
 -12 -11   2  283.67   23.80
  11  11  -2  335.57   28.20
  11  11  -2  327.77   24.40
  11  11  -2  304.37   20.80
  11  11  -2  319.27   24.10
 -11 -11   2  298.97   19.50
 -11 -11   2  333.77   26.80
 -11 -11   2  319.87   23.60
  10  11  -2  353.36   20.80
  10  11  -2  334.17   26.80
  10  11  -2  347.27   24.00
  10  11  -2  350.66   24.20
 -10 -11   2  325.87   25.10
 -10 -11   2  335.77   19.10
 -10 -11   2  304.87   22.80
   9  11  -2  282.07   17.70
   9  11  -2  266.97   23.40
   9  11  -2  269.17   20.30
  -9 -11   2  270.77   15.90
  -9 -11   2  269.67   20.20
  -9 -11   2  284.27   22.80
   8  11  -2   61.09   11.40
   8  11  -2   95.89   12.00
   8  11  -2   66.79    8.40
  -8 -11   2   72.29    8.30
  -8 -11   2   65.19   11.70
  -8 -11   2   91.49   11.50
   7  11  -2   45.70   11.40
   7  11  -2   61.29    9.60
   7  11  -2   49.70    6.90
   7  11  -2   59.69   10.80
  -7 -11   2   51.89   10.90
  -7 -11   2   53.79    7.10
  -7 -11   2   63.39   10.20
  -7 -11   2   59.09    6.80
  -7 -11   2   60.99    9.20
   6  11  -2   78.39   11.10
   6  11  -2   88.09   11.00
   6  11  -2   69.59   11.20
   6  11  -2   68.59    8.70
   6  11  -2   91.59    8.90
  -6 -11   2   92.59   11.20
  -6 -11   2   89.99   10.20
  -6 -11   2   93.09   12.50
   5  11  -2  175.98   11.90
   5  11  -2  175.98   13.30
   5  11  -2  169.98   13.00
   5  11  -2  186.58   16.30
   5  11  -2  174.98   11.40
   5  11  -2  201.68   15.20
  -5 -11   2  187.78   10.30
  -5 -11   2  177.68   13.70
  -5 -11   2  167.78   14.80
  -5 -11   2  182.68   16.30
   4  11  -2   28.10    5.10
   4  11  -2   40.60    7.30
   4  11  -2   33.60    6.40
   4  11  -2   30.90    7.60
   4  11  -2   33.00    4.90
   4  11  -2   25.40    7.40
   4  11  -2   20.10    6.20
  -4 -11   2   31.50    6.20
  -4 -11   2   43.70    5.10
  -4 -11   2   28.60    4.30
  -4 -11   2   36.70    7.60
  -4 -11   2   36.70    8.20
   3  11  -2   94.19    9.80
   3  11  -2  129.59   12.90
   3  11  -2  102.59    8.40
   3  11  -2  111.99    8.70
   3  11  -2  116.79   14.30
   3  11  -2  113.89   11.30
   3  11  -2  101.79   11.20
  -3 -11   2  108.69    6.80
  -3 -11   2  134.39   10.60
  -3 -11   2  112.49   12.40
  -3 -11   2   96.99    6.80
  -3 -11   2  100.99   11.70
   2  11  -2  212.48   13.10
   2  11  -2  205.88   12.40
   2  11  -2  193.08   18.60
   2  11  -2  213.68   15.80
   2  11  -2  205.48   12.60
   2  11  -2  188.38   15.80
  -2 -11   2  204.68   15.80
  -2 -11   2  197.98   13.30
  -2 -11   2  184.98    9.80
  -2 -11   2  185.58   15.80
  -2 -11   2  204.98    9.90
   1  11  -2   92.19   11.10
   1  11  -2  109.69   13.00
   1  11  -2  125.49   12.80
   1  11  -2  105.99    8.70
   1  11  -2  111.79    9.90
  -1 -11   2   98.49   11.40
  -1 -11   2  101.19   11.70
  -1 -11   2   99.09    6.90
  -1 -11   2  109.79    9.10
   0  11  -2   30.50    8.20
   0  11  -2   30.40    5.40
   0  11  -2   25.00    7.30
   0  11  -2   33.40    8.00
   0  11  -2   29.10    5.80
   0 -11   2   27.90    5.00
   0 -11   2   29.30    4.00
   0 -11   2   29.60    4.20
   0 -11   2   34.50    7.60
   0 -11   2   24.60    6.60
  -1  11  -2   42.10    6.40
  -1  11  -2   46.60    9.30
  -1  11  -2   37.80   10.80
  -1  11  -2   41.70    8.90
  -1  11  -2   37.60    6.90
   1 -11   2   47.10    6.30
   1 -11   2   25.30    6.80
   1 -11   2   46.90    8.40
   1 -11   2   43.90    9.60
  -2  11  -2   -5.40    6.10
  -2  11  -2    0.20    3.90
  -2  11  -2   -1.10    5.90
  -2  11  -2    8.90    6.40
   2 -11   2   -4.00    6.80
   2 -11   2    1.90    5.10
   2 -11   2    0.90    4.20
   2 -11   2   -4.30    5.80
  -3  11  -2    5.20    4.40
  -3  11  -2    5.00    6.80
  -3  11  -2   17.00    6.90
   3 -11   2   -5.20    6.20
   3 -11   2    3.30    5.90
   3 -11   2   -1.40    7.60
  -4  11  -2   37.00   10.30
  -4  11  -2   53.19   10.80
  -4  11  -2   33.50    6.90
   4 -11   2   30.50    6.70
   4 -11   2   46.60    9.30
   4 -11   2   38.00   10.80
  -5  11  -2   33.90    7.30
  -5  11  -2   33.10   10.70
   5 -11   2   36.70   11.40
   5 -11   2   29.60    9.50
   5 -11   2   31.20    6.60
  -6  11  -2   11.00    9.90
  -6  11  -2    5.20    7.10
   6 -11   2   11.70   11.20
   6 -11   2   13.20    9.20
  -7  11  -2   -5.80    7.30
  -7  11  -2    5.90   10.90
   7 -11   2   -8.50   12.20
   7 -11   2   33.40   10.30
  -8  11  -2  112.29   14.10
  -8  11  -2  174.28   22.20
   8 -11   2  146.09   18.70
   8 -11   2  142.59   23.40
  13  10  -2  249.78   21.80
  13  10  -2  315.47   24.80
  13  10  -2  301.77   24.60
 -13 -10   2  287.77   26.70
 -13 -10   2  322.17   25.60
 -13 -10   2  291.97   22.50
  12  10  -2  198.58   17.20
  12  10  -2  159.58   18.40
  12  10  -2  248.58   20.70
  12  10  -2  195.38   24.70
 -12 -10   2  237.58   20.20
 -12 -10   2  220.48   22.70
 -12 -10   2  227.08   17.70
  11  10  -2  250.77   20.00
  11  10  -2  215.38   18.70
  11  10  -2  172.68   16.40
  11  10  -2  186.88   23.40
 -11 -10   2  250.87   19.30
 -11 -10   2  236.18   21.10
 -11 -10   2  224.48   16.70
  10  10  -2   13.20    7.70
  10  10  -2   34.10    9.60
  10  10  -2   18.70    7.60
  10  10  -2   25.90    6.10
 -10 -10   2   12.70    6.70
 -10 -10   2   21.00    7.30
 -10 -10   2   28.90    6.60
 -10 -10   2   29.80    9.30
   9  10  -2   71.09    9.50
   9  10  -2   78.79   13.60
   9  10  -2   81.99   11.60
  -9 -10   2   97.39   13.60
  -9 -10   2  103.29   11.90
  -9 -10   2   87.39    9.50
   8  10  -2  215.68   14.00
   8  10  -2  202.38   17.30
   8  10  -2  236.18   19.30
   8  10  -2  224.48   16.80
  -8 -10   2  196.98   13.00
  -8 -10   2  218.78   16.20
   7  10  -2  155.88   14.80
   7  10  -2  169.48   11.60
   7  10  -2  178.48   14.30
   7  10  -2  161.88   13.90
   7  10  -2  163.98   14.80
  -7 -10   2  176.68   13.80
  -7 -10   2  156.08   10.90
  -7 -10   2  166.48   14.30
  -7 -10   2  149.99   15.10
  -7 -10   2  167.38   10.50
   6  10  -2  276.07   17.60
   6  10  -2  320.27   18.00
   6  10  -2  320.57   17.40
   6  10  -2  349.87   21.20
   6  10  -2  294.07   19.70
  -6 -10   2  323.67   19.40
  -6 -10   2  334.67   22.20
  -6 -10   2  319.97   16.10
  -6 -10   2  333.57   15.90
  -6 -10   2  320.57   20.50
   5  10  -2  330.67   20.20
   5  10  -2  306.77   16.00
   5  10  -2  326.37   17.20
   5  10  -2  302.67   16.30
   5  10  -2  282.37   17.00
   5  10  -2  275.57   18.80
  -5 -10   2  334.77   21.40
  -5 -10   2  314.37   18.40
  -5 -10   2  311.57   19.80
  -5 -10   2  305.97   15.40
   4  10  -2 1543.15   67.89
   4  10  -2 1574.04   62.59
   4  10  -2 1532.85   64.09
   4  10  -2 1536.85   65.29
   4  10  -2 1565.84   68.69
   4  10  -2 1520.55   64.29
   4  10  -2 1543.35   66.09
  -4 -10   2 1616.84   62.49
  -4 -10   2 1582.24   66.59
  -4 -10   2 1557.14   68.79
  -4 -10   2 1546.55   69.59
  -4 -10   2 1556.44   62.39
   3  10  -2 1318.17   57.59
   3  10  -2 1323.37   59.59
   3  10  -2 1307.77   53.89
   3  10  -2 1277.67   55.09
   3  10  -2 1415.36   58.09
   3  10  -2 1326.97   54.99
   3  10  -2 1311.77   58.79
   3  10  -2 1327.47   52.49
  -3 -10   2 1341.27   53.09
  -3 -10   2 1301.87   59.79
  -3 -10   2 1323.87   52.99
  -3 -10   2 1327.37   56.79
  -3 -10   2 1304.77   59.29
   2  10  -2  493.25   23.30
   2  10  -2  473.75   26.90
   2  10  -2  488.05   22.80
   2  10  -2  512.05   27.80
   2  10  -2  534.85   26.50
   2  10  -2  488.95   23.10
  -2 -10   2  490.95   21.30
  -2 -10   2  486.75   21.10
  -2 -10   2  529.35   24.70
  -2 -10   2  504.05   27.30
  -2 -10   2  501.55   27.40
   1  10  -2  752.72   37.00
   1  10  -2  706.03   32.20
   1  10  -2  762.72   35.90
   1  10  -2  718.73   37.40
   1  10  -2  734.03   32.40
   1  10  -2  737.33   32.10
  -1 -10   2  718.63   30.00
  -1 -10   2  723.33   30.20
  -1 -10   2  720.53   36.10
  -1 -10   2  707.43   35.90
  -1 -10   2  743.93   32.80
   0  10  -2  471.65   23.10
   0  10  -2  439.56   21.60
   0  10  -2  435.86   21.50
   0  10  -2  483.05   25.60
   0  10  -2  424.16   25.60
   0 -10   2  447.66   21.40
   0 -10   2  447.36   25.20
   0 -10   2  459.25   24.60
   0 -10   2  447.76   19.80
  -1  10  -2  808.12   40.90
  -1  10  -2  821.32   36.00
  -1  10  -2  784.52   36.00
  -1  10  -2  748.03   37.40
  -1  10  -2  851.61   40.90
   1 -10   2  792.02   42.20
   1 -10   2  803.82   39.70
   1 -10   2  806.12   34.20
   1 -10   2  913.91   39.50
   1 -10   2  825.32   34.30
  -2  10  -2 1576.64   66.79
  -2  10  -2 1653.83   72.09
  -2  10  -2 1505.95   71.49
  -2  10  -2 1546.85   66.49
   2 -10   2 1667.93   68.89
   2 -10   2 1654.03   70.89
   2 -10   2 1609.64   73.79
  -3  10  -2  799.82   36.40
  -3  10  -2  786.42   41.30
  -3  10  -2  811.02   36.70
  -3  10  -2  832.62   41.40
   3 -10   2  804.92   39.80
   3 -10   2  729.33   42.20
   3 -10   2  803.62   34.70
  -4  10  -2  835.32   41.80
  -4  10  -2  743.33   35.60
  -4  10  -2  800.82   43.80
   4 -10   2  735.63   34.40
   4 -10   2  757.12   35.20
   4 -10   2  746.73   38.30
   4 -10   2  773.72   42.60
  -5  10  -2  615.44   31.60
  -5  10  -2  685.53   37.40
   5 -10   2  637.14   34.20
   5 -10   2  655.83   30.00
   5 -10   2  664.43   39.50
  -6  10  -2  318.77   20.10
  -6  10  -2  335.87   24.80
   6 -10   2  346.47   22.80
   6 -10   2  298.17   25.70
  -7  10  -2  504.75   32.70
  -7  10  -2  506.95   28.20
   7 -10   2  464.35   35.30
   7 -10   2  515.35   29.20
  -8  10  -2  210.68   18.30
  -8  10  -2  251.07   24.40
   8 -10   2  196.58   25.80
   8 -10   2  258.47   19.60
  -9  10  -2   91.19   13.30
  -9  10  -2  111.39   19.00
   9 -10   2  116.39   19.50
   9 -10   2  121.49   16.10
  14   9  -2  265.27   26.00
  14   9  -2  246.68   22.20
  14   9  -2  232.78   23.80
 -14  -9   2  236.88   25.90
 -14  -9   2  230.08   23.10
 -14  -9   2  287.77   23.80
  13   9  -2  132.59   17.30
  13   9  -2   86.79   12.60
  13   9  -2  116.29   15.60
 -13  -9   2  101.69   16.30
 -13  -9   2  136.39   16.80
 -13  -9   2  102.79   13.70
  12   9  -2  350.66   24.40
  12   9  -2  349.57   23.00
  12   9  -2  356.86   24.90
 -12  -9   2  323.47   22.70
 -12  -9   2  388.76   22.80
 -12  -9   2  377.16   25.30
 -12  -9   2  370.16   26.60
  11   9  -2  452.55   30.20
  11   9  -2  449.76   27.20
  11   9  -2  402.36   24.30
  11   9  -2  436.86   26.90
 -11  -9   2  397.06   23.80
 -11  -9   2  451.85   27.00
 -11  -9   2  419.86   24.20
 -11  -9   2  436.06   28.60
  10   9  -2  143.29   18.00
  10   9  -2  185.18   15.80
  10   9  -2  165.08   13.40
  10   9  -2  164.48   15.10
 -10  -9   2  158.58   16.20
 -10  -9   2  162.58   13.00
 -10  -9   2  193.58   15.60
 -10  -9   2  160.08   13.80
   9   9  -2  184.48   16.50
   9   9  -2  186.48   13.30
   9   9  -2  153.58   15.80
   9   9  -2  175.58   15.00
   9   9  -2  151.08   14.10
   9   9  -2  153.68   15.40
  -9  -9   2  159.58   14.20
  -9  -9   2  177.98   12.20
  -9  -9   2  170.88   16.00
   8   9  -2   86.19   12.20
   8   9  -2  109.79   11.40
   8   9  -2   88.29   12.50
   8   9  -2   91.29   13.10
   8   9  -2   93.29    9.10
  -8  -9   2   95.49   11.70
  -8  -9   2   97.89   10.70
  -8  -9   2   98.89    8.80
  -8  -9   2  116.59    9.40
   7   9  -2  206.58   16.30
   7   9  -2  218.58   16.50
   7   9  -2  194.28   15.00
   7   9  -2  231.68   14.90
   7   9  -2  213.68   13.50
   7   9  -2  202.68   15.50
  -7  -9   2  212.18   16.50
  -7  -9   2  212.78   15.10
  -7  -9   2  214.58   12.60
  -7  -9   2  225.68   12.80
  -7  -9   2  207.48   15.30
   6   9  -2  107.19   11.70
   6   9  -2  116.99   10.30
   6   9  -2   93.89    9.40
   6   9  -2  102.99   10.40
   6   9  -2   87.59   10.90
   6   9  -2  107.89    8.40
  -6  -9   2  100.39   11.30
  -6  -9   2   95.19   10.00
  -6  -9   2   93.09    7.50
  -6  -9   2   95.99    7.70
  -6  -9   2   90.39    9.20
   5   9  -2  316.27   16.40
   5   9  -2  302.87   18.90
   5   9  -2  279.67   17.90
   5   9  -2  296.97   15.90
   5   9  -2  296.87   16.20
   5   9  -2  312.47   16.00
  -5  -9   2  307.97   14.80
  -5  -9   2  298.37   17.60
  -5  -9   2  317.07   19.00
  -5  -9   2  300.57   19.60
  -5  -9   2  298.47   15.30
  -5  -9   2  317.27   15.10
   4   9  -2  587.44   29.30
   4   9  -2  554.54   25.40
   4   9  -2  564.84   25.50
   4   9  -2  527.25   26.10
   4   9  -2  573.84   26.80
   4   9  -2  582.94   28.80
   4   9  -2  576.84   24.70
  -4  -9   2  553.04   24.20
  -4  -9   2  573.64   29.90
  -4  -9   2  561.04   27.30
  -4  -9   2  516.95   28.40
   3   9  -2  200.08   12.90
   3   9  -2  207.98   11.30
   3   9  -2  194.18   10.70
   3   9  -2  201.38   11.40
   3   9  -2  202.68   13.40
   3   9  -2  191.28   13.60
   3   9  -2  196.08    9.90
   3   9  -2  217.78   14.70
  -3  -9   2  193.68   12.70
  -3  -9   2  209.28   10.20
  -3  -9   2  191.48   14.50
  -3  -9   2  191.18    9.90
  -3  -9   2  194.58   14.00
   2   9  -2  112.39   10.80
   2   9  -2  113.19   10.40
   2   9  -2  104.19    7.50
   2   9  -2  113.19    7.90
   2   9  -2   99.49    9.40
   2   9  -2  107.99    7.80
   2   9  -2  115.39    5.30
  -2  -9   2  104.49   10.10
  -2  -9   2  105.99    6.40
  -2  -9   2   95.69   10.00
  -2  -9   2  110.59    6.40
  -2  -9   2  102.19    8.00
   1   9  -2   97.99    7.30
   1   9  -2   96.99   11.90
   1   9  -2   82.29    9.70
   1   9  -2   90.29    7.90
   1   9  -2  109.89    9.70
   1   9  -2   93.59    7.10
  -1  -9   2   94.69    6.10
  -1  -9   2  100.19    6.00
  -1  -9   2   93.79    9.40
  -1  -9   2  101.69    7.80
  -1  -9   2   94.29    9.70
   0   9  -2    4.60    3.10
   0   9  -2    6.80    4.60
   0   9  -2   -2.30    6.70
   0   9  -2    8.90    4.10
   0   9  -2    4.40    2.60
   0   9  -2    3.00    4.70
   0  -9   2   11.20    4.30
   0  -9   2    5.70    5.00
   0  -9   2    7.90    2.30
   0  -9   2    3.30    4.20
   0  -9   2    4.20    2.80
  -1   9  -2   43.10    8.70
  -1   9  -2   43.20    5.50
  -1   9  -2   38.50    5.40
  -1   9  -2   37.00    9.70
  -1   9  -2   50.59    7.60
  -1   9  -2   52.59    7.50
  -1   9  -2   60.09    8.60
   1  -9   2   46.50    7.40
   1  -9   2   47.40    5.10
   1  -9   2   45.50    6.90
   1  -9   2   37.70    8.00
  -2   9  -2   85.89    7.40
  -2   9  -2   91.99   11.40
  -2   9  -2   81.29    8.20
  -2   9  -2   86.39   12.80
  -2   9  -2   78.69    9.70
   2  -9   2   87.89    7.50
   2  -9   2   76.09    9.40
   2  -9   2   76.79    8.40
   2  -9   2   77.29    7.60
   2  -9   2   69.09   10.90
  -3   9  -2   52.39    6.50
  -3   9  -2   51.19    6.70
  -3   9  -2   44.40    8.40
   3  -9   2   46.80    7.70
   3  -9   2   41.90    9.20
   3  -9   2   38.60    5.20
   3  -9   2   51.29    6.90
  -4   9  -2   -6.40    4.70
  -4   9  -2   16.10    6.30
  -4   9  -2    1.20    3.40
   4  -9   2   -4.90    5.50
   4  -9   2   -4.10    4.50
   4  -9   2    6.50    4.00
   4  -9   2   -0.70    3.70
  -5   9  -2   50.49    7.00
  -5   9  -2   20.00    9.00
  -5   9  -2   58.09   10.50
   5  -9   2   38.10    7.80
   5  -9   2   37.20    5.60
   5  -9   2   41.30    6.80
   5  -9   2   43.80   10.00
  -6   9  -2   84.99   13.20
  -6   9  -2   90.19   10.20
   6  -9   2   94.49   15.00
   6  -9   2   93.59   11.00
   6  -9   2   99.29   12.20
  -7   9  -2   19.80    8.70
  -7   9  -2   28.90    7.30
   7  -9   2   30.40   11.10
   7  -9   2   20.40    7.50
   7  -9   2   27.70    7.40
  -8   9  -2   60.19    9.90
  -8   9  -2   68.09   12.90
   8  -9   2   51.29   14.10
   8  -9   2   73.39   10.90
  -9   9  -2   16.40   10.00
  -9   9  -2   14.30    8.40
   9  -9   2   10.70   12.50
   9  -9   2   19.30    9.50
 -10   9  -2  130.09   20.90
 -10   9  -2  164.08   18.40
  10  -9   2  173.98   25.20
  10  -9   2  148.69   19.00
  14   8  -2   51.79   10.30
  14   8  -2   37.30   12.30
  14   8  -2   31.20   10.80
 -14  -8   2   37.70   14.00
 -14  -8   2   24.80   11.10
 -14  -8   2   36.90   11.80
 -14  -8   2   33.20   11.70
  13   8  -2   17.40    8.20
  13   8  -2    9.20    9.50
  13   8  -2   19.40    8.60
 -13  -8   2   15.80    8.20
 -13  -8   2   30.50   11.10
 -13  -8   2   21.90    9.20
 -13  -8   2   17.60    9.20
  12   8  -2   93.39   12.50
  12   8  -2   62.09   10.80
  12   8  -2   73.39   11.40
 -12  -8   2   86.79   11.20
 -12  -8   2   69.89   11.50
 -12  -8   2   70.19   10.60
 -12  -8   2   75.69   13.00
  11   8  -2   77.99   13.50
  11   8  -2   64.19   10.80
  11   8  -2   67.99   10.70
  11   8  -2   96.49   11.50
 -11  -8   2   74.29    9.40
 -11  -8   2   67.39   10.50
 -11  -8   2   97.69   13.80
 -11  -8   2   76.29   10.70
  10   8  -2  303.17   22.60
  10   8  -2  314.77   20.80
  10   8  -2  324.47   21.20
  10   8  -2  288.47   18.40
  10   8  -2  314.57   21.00
  10   8  -2  330.47   22.80
 -10  -8   2  312.27   15.40
 -10  -8   2  307.27   18.80
 -10  -8   2  316.17   22.20
 -10  -8   2  337.27   20.80
 -10  -8   2  328.07   18.40
   9   8  -2   48.40    9.50
   9   8  -2   44.60    6.50
   9   8  -2   49.99    9.20
   9   8  -2   27.00    6.70
   9   8  -2   47.10    8.00
  -9  -8   2   53.99    7.20
  -9  -8   2   42.70    8.50
  -9  -8   2   44.60    5.10
  -9  -8   2   64.19    9.20
   8   8  -2   77.29    9.80
   8   8  -2   83.59   10.90
   8   8  -2   86.39   10.10
   8   8  -2   88.09    8.20
  -8  -8   2   94.59    8.30
  -8  -8   2   85.19    6.30
  -8  -8   2   68.59    9.20
  -8  -8   2  101.59    8.50
  -8  -8   2  102.09   11.10
   7   8  -2  690.43   33.90
   7   8  -2  719.03   33.00
   7   8  -2  693.53   35.10
   7   8  -2  693.33   31.80
   7   8  -2  723.33   32.20
  -7  -8   2  683.63   30.90
  -7  -8   2  680.23   35.20
  -7  -8   2  692.43   33.60
  -7  -8   2  652.03   34.80
  -7  -8   2  695.53   31.00
   6   8  -2  777.82   35.10
   6   8  -2  810.02   37.70
   6   8  -2  843.22   35.40
   6   8  -2  791.32   38.10
   6   8  -2  786.62   35.60
  -6  -8   2  799.62   39.00
  -6  -8   2  787.02   34.60
  -6  -8   2  774.22   34.30
  -6  -8   2  783.22   37.00
  -6  -8   2  812.62   38.00
  -6  -8   2  801.42   34.30
  -6  -8   2  798.22   37.70
   5   8  -2  603.94   26.70
   5   8  -2  583.44   26.70
   5   8  -2  512.25   25.70
   5   8  -2  604.44   29.50
   5   8  -2  596.54   29.20
   5   8  -2  608.34   26.80
  -5  -8   2  582.74   29.40
  -5  -8   2  628.04   26.10
  -5  -8   2  599.04   25.70
  -5  -8   2  572.64   30.10
  -5  -8   2  608.64   29.50
  -5  -8   2  574.04   28.20
  -5  -8   2  571.44   25.80
   4   8  -2  472.25   23.60
   4   8  -2  456.85   20.50
   4   8  -2  447.76   22.90
   4   8  -2  455.35   21.20
   4   8  -2  430.86   22.10
   4   8  -2  417.46   20.60
   4   8  -2  363.76   22.50
   4   8  -2  451.15   20.10
   4   8  -2  424.96   20.20
  -4  -8   2  440.86   19.80
  -4  -8   2  411.16   22.90
  -4  -8   2  433.26   20.00
  -4  -8   2  437.86   23.80
  -4  -8   2  467.95   19.60
  -4  -8   2  440.76   22.00
   3   8  -2   36.60    5.60
   3   8  -2   32.90    4.20
   3   8  -2   35.70    4.20
   3   8  -2   33.30    7.00
   3   8  -2   38.70    6.40
   3   8  -2   37.20    6.20
   3   8  -2   27.30    8.10
   3   8  -2   28.40    5.50
   3   8  -2   28.80    5.30
   3   8  -2   37.40    6.20
   3   8  -2   31.60    4.20
   3   8  -2   33.70    4.20
  -3  -8   2   34.30    5.10
  -3  -8   2   41.00    4.10
  -3  -8   2   36.30    6.30
  -3  -8   2   25.00    5.40
   2   8  -2  594.04   29.10
   2   8  -2  593.44   24.30
   2   8  -2  576.74   28.10
   2   8  -2  624.44   28.20
   2   8  -2  607.84   25.80
   2   8  -2  609.24   28.30
   2   8  -2  570.64   25.70
   2   8  -2  607.64   25.70
   2   8  -2  557.64   28.80
   2   8  -2  562.54   31.10
   2   8  -2  565.64   28.00
  -2  -8   2  558.84   28.80
  -2  -8   2  631.04   24.60
  -2  -8   2  620.64   24.70
  -2  -8   2  601.94   27.20
  -2  -8   2  556.14   28.60
   1   8  -2 1059.79   43.50
   1   8  -2  973.50   45.10
   1   8  -2  982.00   45.50
   1   8  -2 1027.90   48.80
   1   8  -2 1101.99   46.20
   1   8  -2 1049.30   42.90
   1   8  -2 1031.10   46.50
   1   8  -2 1047.70   43.10
   1   8  -2 1000.80   46.10
   1   8  -2 1059.89   46.90
  -1  -8   2 1086.09   42.00
  -1  -8   2 1069.99   41.70
  -1  -8   2 1027.70   46.20
  -1  -8   2 1019.60   46.20
  -1  -8   2 1049.49   43.90
   0   8  -2 1233.48   53.99
   0   8  -2 1246.48   53.19
   0   8  -2 1174.78   50.39
   0   8  -2 1161.78   53.39
   0   8  -2 1291.77   55.89
   0   8  -2 1194.68   49.50
   0   8  -2 1183.78   49.70
   0   8  -2 1114.79   51.29
   0  -8   2 1223.18   48.40
   0  -8   2 1226.28   52.59
   0  -8   2 1167.08   48.80
   0  -8   2 1261.57   53.09
   0  -8   2 1207.58   55.09
   0  -8   2 1235.18   49.90
  -1   8  -2 1063.39   43.90
  -1   8  -2 1028.30   42.30
  -1   8  -2  962.00   42.30
  -1   8  -2  943.21   44.60
  -1   8  -2  980.00   46.30
  -1   8  -2 1045.70   46.30
  -1   8  -2 1031.90   47.30
   1  -8   2 1057.19   45.70
   1  -8   2 1044.70   41.80
   1  -8   2  943.51   47.30
   1  -8   2 1025.40   44.60
  -2   8  -2  538.35   25.60
  -2   8  -2  501.05   23.40
  -2   8  -2  516.15   27.30
  -2   8  -2  476.85   25.50
  -2   8  -2  519.15   23.70
   2  -8   2  515.65   26.10
   2  -8   2  515.45   28.70
   2  -8   2  513.15   22.70
   2  -8   2  509.25   24.70
  -3   8  -2  818.12   38.60
  -3   8  -2  730.93   33.80
  -3   8  -2  730.93   35.50
  -3   8  -2  797.02   34.10
   3  -8   2  786.42   33.20
   3  -8   2  751.12   36.00
   3  -8   2  757.22   39.30
   3  -8   2  774.12   34.40
  -4   8  -2  970.90   41.20
  -4   8  -2  883.81   41.30
  -4   8  -2  929.01   40.90
  -4   8  -2  938.81   45.30
   4  -8   2  971.00   40.20
   4  -8   2  918.01   46.60
   4  -8   2  911.51   42.70
   4  -8   2  927.51   40.20
  -5   8  -2  281.97   18.20
  -5   8  -2  317.67   17.30
  -5   8  -2  282.57   20.50
  -5   8  -2  285.17   18.60
   5  -8   2  302.87   16.80
   5  -8   2  290.27   18.70
   5  -8   2  350.56   23.40
   5  -8   2  309.17   15.20
  -6   8  -2  281.47   17.00
  -6   8  -2  267.77   20.20
  -6   8  -2  299.37   21.20
   6  -8   2  279.37   14.90
   6  -8   2  308.67   18.70
   6  -8   2  288.97   17.40
   6  -8   2  290.37   23.00
  -7   8  -2  319.77   23.60
  -7   8  -2  307.37   19.00
   7  -8   2  336.17   20.10
   7  -8   2  324.67   25.00
   7  -8   2  345.87   19.90
  -8   8  -2  596.44   31.50
  -8   8  -2  590.54   35.80
   8  -8   2  586.24   30.90
   8  -8   2  623.44   31.90
   8  -8   2  644.34   38.30
  -9   8  -2  261.67   23.00
  -9   8  -2  246.68   18.90
   9  -8   2  245.38   19.10
   9  -8   2  279.27   18.80
   9  -8   2  222.78   24.80
 -10   8  -2  332.67   27.80
 -10   8  -2  352.26   23.80
  10  -8   2  404.76   31.10
  10  -8   2  355.86   23.50
 -11   8  -2  292.87   26.80
 -11   8  -2  294.17   23.50
  11  -8   2  306.07   23.80
  11  -8   2  324.57   30.40
  14   7  -2  433.86   27.20
  14   7  -2  417.06   29.70
  14   7  -2  427.26   26.80
 -14  -7   2  456.95   27.40
 -14  -7   2  385.96   29.20
 -14  -7   2  390.16   27.80
 -14  -7   2  415.86   28.00
  13   7  -2  291.97   22.40
  13   7  -2  246.58   19.30
  13   7  -2  237.98   20.10
 -13  -7   2  266.57   20.20
 -13  -7   2  235.18   19.40
 -13  -7   2  255.67   20.20
 -13  -7   2  253.37   20.70
  12   7  -2  455.35   26.40
  12   7  -2  444.06   27.20
  12   7  -2  487.45   28.90
 -12  -7   2  475.65   26.20
 -12  -7   2  463.35   27.60
 -12  -7   2  474.15   26.40
 -12  -7   2  430.76   28.20
 -12  -7   2  472.15   24.10
  11   7  -2  123.19   12.70
  11   7  -2  107.99   11.60
  11   7  -2  114.69   13.50
 -11  -7   2  118.59   10.70
 -11  -7   2  112.29   12.20
 -11  -7   2   94.09   12.80
 -11  -7   2  120.69   12.10
 -11  -7   2  114.09   12.00
  10   7  -2   99.39   12.90
  10   7  -2   83.59   13.20
  10   7  -2   86.79   10.60
  10   7  -2  100.59   11.60
  10   7  -2  102.19   10.10
 -10  -7   2  102.19   10.00
 -10  -7   2   78.49   11.00
 -10  -7   2   77.59    9.80
 -10  -7   2   96.79    9.10
 -10  -7   2  106.59   10.80
   9   7  -2  646.94   32.90
   9   7  -2  664.33   32.10
   9   7  -2  642.54   31.10
   9   7  -2  651.63   34.40
   9   7  -2  660.23   33.00
  -9  -7   2  638.54   32.40
  -9  -7   2  640.44   30.50
  -9  -7   2  657.93   29.00
  -9  -7   2  625.14   33.20
   8   7  -2  402.36   23.70
   8   7  -2  393.86   22.70
   8   7  -2  398.76   21.00
   8   7  -2  435.76   23.20
   8   7  -2  448.96   22.20
  -8  -7   2  377.76   23.70
  -8  -7   2  392.26   23.30
  -8  -7   2  432.96   19.40
  -8  -7   2  377.46   22.00
  -8  -7   2  391.46   20.50
  -8  -7   2  431.56   21.00
   7   7  -2  163.58   11.40
   7   7  -2  156.88   12.70
   7   7  -2  166.38   12.50
   7   7  -2  158.18   12.20
   7   7  -2  166.98   10.80
  -7  -7   2  148.39   13.20
  -7  -7   2  157.98    9.40
  -7  -7   2  160.08   13.00
  -7  -7   2  152.58   10.10
  -7  -7   2  169.78   10.50
  -7  -7   2  181.08   12.40
   6   7  -2  832.02   39.80
   6   7  -2  902.21   40.80
   6   7  -2  897.11   38.10
   6   7  -2  749.53   37.40
   6   7  -2  878.01   38.80
  -6  -7   2  888.31   40.30
  -6  -7   2  875.61   37.80
  -6  -7   2  907.71   40.40
  -6  -7   2  896.51   37.50
  -6  -7   2  872.31   37.50
  -6  -7   2  958.50   40.20
  -6  -7   2  880.51   41.40
  -6  -7   2  876.81   36.80
   5   7  -2  150.78   11.70
   5   7  -2  153.18    9.70
   5   7  -2  160.98   12.00
   5   7  -2  158.18   10.10
   5   7  -2  161.08   11.50
   5   7  -2  151.08   14.00
   5   7  -2  158.48    9.60
   5   7  -2  160.18   11.20
  -5  -7   2  153.18   11.10
  -5  -7   2  162.18    9.40
  -5  -7   2  143.29   11.70
  -5  -7   2  170.98    9.80
  -5  -7   2  141.79   10.50
  -5  -7   2  181.58   12.50
  -5  -7   2  168.18    9.10
   4   7  -2   97.69    6.90
   4   7  -2  103.09    7.50
   4   7  -2  114.79    7.50
   4   7  -2  102.79    8.30
   4   7  -2   89.19   11.20
   4   7  -2   97.99    9.10
   4   7  -2  103.09    9.30
   4   7  -2  104.99    7.20
   4   7  -2  122.99    9.30
  -4  -7   2   95.49    8.90
  -4  -7   2  112.29    7.00
  -4  -7   2   96.69    8.70
  -4  -7   2  103.19    9.70
  -4  -7   2  113.39    8.40
  -4  -7   2  112.09    6.50
  -4  -7   2  116.99    7.00
   3   7  -2   79.69    5.80
   3   7  -2   66.19    8.00
   3   7  -2   81.29    7.10
   3   7  -2   73.29    5.40
   3   7  -2   77.29    7.40
   3   7  -2   76.99    7.90
   3   7  -2   76.89    5.60
   3   7  -2   83.99   10.20
   3   7  -2   78.09    6.60
   3   7  -2   82.69    7.90
   3   7  -2   82.59    6.50
   3   7  -2   82.79    7.70
   3   7  -2   70.79    5.60
  -3  -7   2   80.89    5.50
  -3  -7   2   84.69    5.30
  -3  -7   2   77.79    6.60
  -3  -7   2   61.69    7.30
  -3  -7   2   75.79    7.20
   2   7  -2   50.79    7.00
   2   7  -2   50.09    6.10
   2   7  -2   44.90    4.30
   2   7  -2   48.40    6.50
   2   7  -2   55.39    4.50
   2   7  -2   70.59    6.90
   2   7  -2   51.59    5.80
   2   7  -2   56.19    6.70
   2   7  -2   58.19    4.70
   2   7  -2   54.79    8.70
   2   7  -2   49.80    4.00
   2   7  -2   39.50    6.00
  -2  -7   2   50.89    5.30
  -2  -7   2   50.29    6.00
  -2  -7   2   50.79    3.90
  -2  -7   2   52.99    3.80
  -2  -7   2   43.70    6.00
   1   7  -2   28.40    3.60
   1   7  -2   22.20    4.50
   1   7  -2   31.60    2.40
   1   7  -2   33.10    3.70
   1   7  -2   33.80    6.70
   1   7  -2   33.30    5.90
   1   7  -2   37.20    5.60
   1   7  -2   26.90    3.80
   1   7  -2   30.80    5.00
   1   7  -2   40.30    5.70
   1   7  -2   31.20    5.30
  -1  -7   2   30.60    3.00
  -1  -7   2   32.70    5.10
  -1  -7   2   23.60    3.60
  -1  -7   2   27.50    4.80
  -1  -7   2   30.50    3.00
   0   7  -2   46.20    4.30
   0   7  -2   59.19    6.60
   0   7  -2   42.80    5.90
   0   7  -2   35.90    4.00
   0   7  -2   44.20    6.10
   0   7  -2   45.10    5.40
   0   7  -2   60.99    8.10
   0   7  -2   44.30    6.60
   0   7  -2   41.40    7.60
   0   7  -2   46.70    6.10
   0  -7   2   45.40    6.80
   0  -7   2   44.20    3.60
   0  -7   2   46.50    5.90
   0  -7   2   46.00    5.80
   0  -7   2   51.19    4.60
  -1   7  -2    5.10    2.40
  -1   7  -2    4.60    5.00
  -1   7  -2    5.90    3.40
  -1   7  -2   -0.80    4.70
  -1   7  -2   -1.20    1.70
  -1   7  -2   -0.30    3.40
  -1   7  -2   -3.00    4.40
  -1   7  -2    4.00    5.10
  -1   7  -2   11.80    4.10
   1  -7   2    3.20    2.70
   1  -7   2    1.80    3.30
   1  -7   2    4.10    3.00
   1  -7   2    1.20    1.70
  -2   7  -2  130.39   10.30
  -2   7  -2  132.69   10.80
  -2   7  -2  135.49    8.40
  -2   7  -2  149.39    8.70
  -2   7  -2  148.09   12.90
  -2   7  -2  134.79   10.40
  -2   7  -2  132.59   10.90
  -2   7  -2  112.39   10.90
   2  -7   2  140.19    8.10
   2  -7   2  118.69   11.50
   2  -7   2  148.49    9.50
   2  -7   2  137.39    8.00
   2  -7   2  150.68   10.30
  -3   7  -2    3.50    2.40
  -3   7  -2    2.80    3.60
  -3   7  -2    1.00    3.10
  -3   7  -2    3.40    4.40
  -3   7  -2    0.10    5.60
   3  -7   2    2.30    4.00
   3  -7   2    3.10    3.00
   3  -7   2    2.20    2.50
   3  -7   2   -4.90    2.50
   3  -7   2    1.60    3.20
  -4   7  -2  306.77   16.50
  -4   7  -2  320.07   20.00
  -4   7  -2  320.07   17.00
  -4   7  -2  309.67   17.60
   4  -7   2  324.17   16.60
   4  -7   2  324.77   18.10
   4  -7   2  309.97   14.40
   4  -7   2  316.17   21.10
   4  -7   2  317.07   16.30
   4  -7   2  343.97   16.00
  -5   7  -2   27.90    4.80
  -5   7  -2   31.80    6.20
  -5   7  -2   31.30    7.00
  -5   7  -2   22.30    5.70
   5  -7   2   23.20    4.80
   5  -7   2   23.30    7.40
   5  -7   2   21.50    3.40
   5  -7   2   37.60    4.60
   5  -7   2   24.60    5.30
   5  -7   2   24.20    6.00
  -6   7  -2    3.20    3.50
  -6   7  -2    2.90    5.00
  -6   7  -2    5.20    6.20
  -6   7  -2   -1.00    6.80
   6  -7   2    2.70    4.50
   6  -7   2    7.60    4.50
   6  -7   2   -4.70    4.20
   6  -7   2    0.00    5.40
   6  -7   2    6.90    4.60
  -7   7  -2  174.08   15.40
  -7   7  -2  122.79   14.20
  -7   7  -2  177.78   12.50
  -7   7  -2  133.79   17.00
   7  -7   2  162.58   12.70
   7  -7   2  122.39   12.30
   7  -7   2  155.98   16.50
   7  -7   2  162.78   12.80
   7  -7   2  152.08   12.50
  -8   7  -2  200.38   18.20
  -8   7  -2  208.08   15.10
   8  -7   2  217.68   15.80
   8  -7   2  218.28   19.80
   8  -7   2  191.48   15.30
   8  -7   2  216.38   16.10
  -9   7  -2  286.87   19.00
  -9   7  -2  280.17   22.60
   9  -7   2  269.27   18.30
   9  -7   2  245.58   18.30
   9  -7   2  251.67   18.30
   9  -7   2  290.87   24.60
 -10   7  -2   98.69   17.10
 -10   7  -2   99.19   12.60
  10  -7   2   74.29   10.40
  10  -7   2   92.59   12.10
  10  -7   2   63.79   15.30
 -11   7  -2  101.69   17.10
 -11   7  -2   68.39   11.90
  11  -7   2   89.29   12.10
  11  -7   2   65.29   11.40
  11  -7   2   67.69   15.70
  14   6  -2   94.19   12.90
  14   6  -2  123.59   17.20
 -14  -6   2  119.89   15.90
 -14  -6   2   87.39   13.20
 -14  -6   2   93.99   13.60
  13   6  -2   86.99   12.00
  13   6  -2  102.99   13.20
  13   6  -2  107.09   15.10
 -13  -6   2   70.69   11.40
 -13  -6   2   85.09   13.90
 -13  -6   2   85.69   11.70
 -13  -6   2   78.69   11.40
 -13  -6   2   90.59   14.60
  12   6  -2  271.17   19.60
  12   6  -2  284.27   19.00
  12   6  -2  288.17   21.50
 -12  -6   2  287.27   19.70
 -12  -6   2  262.27   18.30
 -12  -6   2  308.87   19.80
 -12  -6   2  311.67   19.70
 -12  -6   2  272.17   20.20
  11   6  -2  238.28   16.20
  11   6  -2  234.68   17.10
  11   6  -2  208.58   11.00
  11   6  -2  240.68   11.70
  11   6  -2  224.48   17.40
 -11  -6   2  228.98   15.70
 -11  -6   2  237.68   17.60
 -11  -6   2  234.58   15.60
 -11  -6   2  200.68   16.10
 -11  -6   2  234.38   16.10
  10   6  -2  775.02   39.10
  10   6  -2  831.42   40.10
  10   6  -2  809.62   38.30
  10   6  -2  758.12   42.30
 -10  -6   2  824.92   40.00
 -10  -6   2  808.32   39.20
 -10  -6   2  838.52   38.00
 -10  -6   2  824.62   37.20
 -10  -6   2  877.11   38.50
   9   6  -2  949.90   43.30
   9   6  -2  913.01   42.20
   9   6  -2  963.30   45.80
   9   6  -2  960.50   44.20
   9   6  -2  914.61   43.60
  -9  -6   2  867.11   44.50
  -9  -6   2  900.01   43.00
  -9  -6   2  965.20   41.30
  -9  -6   2  982.70   42.10
  -9  -6   2  964.30   44.50
   8   6  -2 1420.66   64.09
   8   6  -2 1498.25   64.39
   8   6  -2 1446.66   65.49
   8   6  -2 1575.04   63.09
   8   6  -2 1427.46   62.49
  -8  -6   2 1460.05   64.59
  -8  -6   2 1516.35   62.39
  -8  -6   2 1467.55   61.39
  -8  -6   2 1542.85   65.29
  -8  -6   2 1514.55   64.09
   7   6  -2 1004.80   46.30
   7   6  -2 1082.79   45.30
   7   6  -2 1059.59   46.30
   7   6  -2 1049.30   45.10
   7   6  -2 1113.79   48.10
   7   6  -2 1001.20   45.90
   7   6  -2 1086.49   47.00
  -7  -6   2 1111.89   47.30
  -7  -6   2 1016.00   45.00
  -7  -6   2 1054.09   44.10
  -7  -6   2 1063.69   44.70
  -7  -6   2 1051.49   46.50
  -7  -6   2  988.60   44.50
  -7  -6   2 1012.40   47.30
   6   6  -2  201.78   13.70
   6   6  -2  235.68   12.60
   6   6  -2  218.88   13.50
   6   6  -2  217.58   13.70
   6   6  -2  213.18   13.30
   6   6  -2  204.18   13.80
   6   6  -2  209.18   11.90
  -6  -6   2  228.38   14.20
  -6  -6   2  212.48   11.70
  -6  -6   2  205.38   11.60
  -6  -6   2  228.18   13.20
  -6  -6   2  212.18   14.00
  -6  -6   2  225.38   12.60
  -6  -6   2  205.38   11.30
   5   6  -2  107.49    8.80
   5   6  -2  108.19    9.00
   5   6  -2   86.99    7.70
   5   6  -2   91.29    6.80
   5   6  -2   85.59    8.10
   5   6  -2  107.89    7.20
   5   6  -2   97.39    8.10
  -5  -6   2  105.09    6.70
  -5  -6   2  102.69    7.30
  -5  -6   2   93.29    8.70
  -5  -6   2  103.19    6.60
  -5  -6   2  106.09    9.00
  -5  -6   2   94.99    8.20
  -5  -6   2   94.49    6.80
  -5  -6   2  101.49    7.80
   4   6  -2  454.15   22.60
   4   6  -2  454.45   24.80
   4   6  -2  468.75   22.90
   4   6  -2  488.55   23.20
   4   6  -2  493.75   21.70
   4   6  -2  463.65   20.70
   4   6  -2  472.15   21.10
   4   6  -2  454.75   22.90
   4   6  -2  457.75   21.10
  -4  -6   2  478.05   21.00
  -4  -6   2  501.45   22.70
  -4  -6   2  507.25   21.40
  -4  -6   2  469.15   23.70
  -4  -6   2  462.25   20.50
  -4  -6   2  462.45   20.70
  -4  -6   2  511.05   23.50
  -4  -6   2  463.35   23.20
   3   6  -2  391.46   19.50
   3   6  -2  402.46   18.60
   3   6  -2  383.36   19.50
   3   6  -2  393.36   17.70
   3   6  -2  398.96   17.40
   3   6  -2  395.16   17.60
   3   6  -2  394.06   19.60
   3   6  -2  390.26   19.70
   3   6  -2  419.36   18.30
   3   6  -2  420.76   21.90
  -3  -6   2  395.26   17.70
  -3  -6   2  396.96   17.10
  -3  -6   2  377.36   20.10
  -3  -6   2  374.96   19.70
  -3  -6   2  389.76   19.00
  -3  -6   2  389.16   17.40
   2   6  -2  553.44   23.70
   2   6  -2  556.84   23.60
   2   6  -2  576.54   25.10
   2   6  -2  580.04   25.80
   2   6  -2  567.74   25.90
   2   6  -2  555.04   26.20
   2   6  -2  548.05   25.40
   2   6  -2  506.65   27.40
   2   6  -2  564.94   23.90
   2   6  -2  558.84   23.90
   2   6  -2  545.65   24.60
   2   6  -2  581.24   25.60
   2   6  -2  560.44   26.00
  -2  -6   2  553.94   26.50
  -2  -6   2  590.64   25.20
  -2  -6   2  607.94   23.20
  -2  -6   2  578.04   24.10
  -2  -6   2  526.25   26.00
   1   6  -2 2687.83  105.99
   1   6  -2 2847.92  106.29
   1   6  -2 2732.53  103.99
   1   6  -2 2806.42  106.39
   1   6  -2 2241.28  103.69
   1   6  -2 2629.74  104.59
   1   6  -2 2607.64  106.59
   1   6  -2 2665.93  106.99
   1   6  -2 2632.14  103.19
   1   6  -2 2570.04  106.49
   1   6  -2 2763.52  104.69
   1   6  -2 2655.33  105.89
   1   6  -2 2797.52  108.99
  -1  -6   2 2620.14  106.69
  -1  -6   2 2531.85  103.29
  -1  -6   2 2703.73  103.19
  -1  -6   2 2711.73  105.09
  -1  -6   2 2491.05  106.49
   0   6  -2 1967.40   85.29
   0   6  -2 2244.28   86.89
   0   6  -2 2172.08   83.89
   0   6  -2 1996.30   82.19
   0   6  -2 2179.98   84.79
   0   6  -2 2168.18   86.69
   0   6  -2 2141.69   87.19
   0   6  -2 2079.99   83.89
   0   6  -2 2146.09   83.99
   0   6  -2 2188.38   87.19
   0   6  -2 2091.19   85.89
   0   6  -2 2224.48   88.59
   0  -6   2 2023.80   86.19
   0  -6   2 2218.58   88.69
   0  -6   2 2168.68   84.39
   0  -6   2 1967.50   85.79
   0  -6   2 2125.39   83.09
  -1   6  -2 3004.10  117.09
  -1   6  -2 2882.81  115.39
  -1   6  -2 2784.92  113.59
  -1   6  -2 2849.22  114.19
  -1   6  -2 2770.12  112.09
  -1   6  -2 2817.72  114.29
  -1   6  -2 3034.00  117.79
  -1   6  -2 3251.77  119.19
  -1   6  -2 2879.31  116.29
   1  -6   2 2838.42  113.99
   1  -6   2 2934.51  116.59
   1  -6   2 2842.12  118.79
  -2   6  -2 3058.79  120.39
  -2   6  -2 3107.89  124.59
  -2   6  -2 3203.58  124.19
  -2   6  -2 2796.72  122.39
  -2   6  -2 2890.51  121.69
  -2   6  -2 3126.69  122.59
  -2   6  -2 2926.61  120.39
   2  -6   2 3097.59  120.09
   2  -6   2 3001.80  125.19
   2  -6   2 3178.28  119.99
   2  -6   2 3221.18  122.69
   2  -6   2 3056.49  121.29
  -3   6  -2 1565.34   68.49
  -3   6  -2 1598.24   67.69
  -3   6  -2 1640.74   70.49
  -3   6  -2 1681.23   66.99
  -3   6  -2 1592.84   66.89
  -3   6  -2 1733.23   69.49
   3  -6   2 1781.82   67.19
   3  -6   2 1605.34   71.69
   3  -6   2 1595.54   68.39
   3  -6   2 1692.43   66.69
   3  -6   2 1586.54   65.19
   3  -6   2 1682.93   66.59
   3  -6   2 1723.53   69.19
  -4   6  -2 1391.36   59.59
  -4   6  -2 1376.66   60.79
  -4   6  -2 1438.36   59.49
  -4   6  -2 1464.55   63.29
  -4   6  -2 1403.36   61.39
   4  -6   2 1430.36   61.19
   4  -6   2 1406.36   57.79
   4  -6   2 1448.85   59.29
   4  -6   2 1433.66   60.69
   4  -6   2 1524.95   64.89
   4  -6   2 1515.05   58.39
   4  -6   2 1474.35   59.19
  -5   6  -2  962.00   46.80
  -5   6  -2 1002.80   43.40
  -5   6  -2 1031.80   45.70
  -5   6  -2 1037.80   43.70
  -5   6  -2 1041.10   43.20
   5  -6   2 1021.70   40.70
   5  -6   2 1038.30   43.30
   5  -6   2  980.60   41.80
   5  -6   2  881.21   47.30
   5  -6   2 1053.99   45.20
   5  -6   2 1023.30   44.30
  -6   6  -2  348.87   20.00
  -6   6  -2  353.46   18.90
  -6   6  -2  355.96   18.80
  -6   6  -2  367.66   22.50
   6  -6   2  323.27   22.70
   6  -6   2  388.66   19.40
   6  -6   2  371.86   19.90
   6  -6   2  382.56   19.30
   6  -6   2  323.87   17.70
  -7   6  -2  602.44   32.40
  -7   6  -2  549.74   27.60
  -7   6  -2  582.74   28.10
  -7   6  -2  559.94   29.30
   7  -6   2  542.85   27.20
   7  -6   2  629.04   29.30
   7  -6   2  592.04   33.70
   7  -6   2  577.74   28.20
   7  -6   2  569.74   27.90
  -8   6  -2  929.91   43.40
  -8   6  -2 1011.90   48.40
  -8   6  -2  965.80   43.90
  -8   6  -2 1012.90   48.70
   8  -6   2  839.62   42.60
   8  -6   2  939.11   43.50
   8  -6   2 1006.20   44.50
   8  -6   2 1002.60   43.90
   8  -6   2  972.80   49.80
  -9   6  -2  772.32   40.80
  -9   6  -2  749.03   36.40
   9  -6   2  720.03   36.00
   9  -6   2  752.12   35.70
   9  -6   2  722.43   36.00
   9  -6   2  743.13   42.00
 -10   6  -2  589.84   31.20
 -10   6  -2  619.74   35.90
  10  -6   2  566.54   31.00
  10  -6   2  555.24   36.80
  10  -6   2  605.94   31.20
  10  -6   2  620.54   30.90
 -11   6  -2  109.19   13.40
 -11   6  -2  125.99   17.30
  11  -6   2  112.59   15.00
  11  -6   2  116.89   13.50
  11  -6   2   93.89   13.50
  11  -6   2  116.39   18.90
 -12   6  -2   45.60   13.10
  12  -6   2   19.60   12.00
  12  -6   2   49.99   15.10
  12  -6   2   54.09   10.30
  15   5  -2  183.38   23.40
  15   5  -2  206.28   20.40
  15   5  -2  179.78   19.70
 -15  -5   2  174.68   19.00
 -15  -5   2  146.59   19.00
 -15  -5   2  192.08   21.00
  14   5  -2  204.18   17.80
  14   5  -2  177.28   21.30
  14   5  -2  203.78   19.40
 -14  -5   2  179.68   18.70
 -14  -5   2  225.48   19.80
  13   5  -2  199.98   16.50
  13   5  -2  172.88   15.90
  13   5  -2  170.28   18.50
 -13  -5   2  168.38   16.50
 -13  -5   2  176.38   16.50
  12   5  -2  333.07   20.90
  12   5  -2  317.07   22.40
  12   5  -2  312.37   20.30
 -12  -5   2  284.27   20.50
 -12  -5   2  315.17   20.60
 -12  -5   2  322.87   20.40
  11   5  -2  488.35   27.20
  11   5  -2  539.05   29.30
  11   5  -2  512.85   20.20
  11   5  -2  503.25   27.50
  11   5  -2  512.75   20.30
 -11  -5   2  523.95   26.70
 -11  -5   2  491.05   27.20
 -11  -5   2  494.35   27.50
  10   5  -2   75.39    9.50
  10   5  -2   52.49    4.70
  10   5  -2   57.49    8.30
  10   5  -2   49.80    8.10
 -10  -5   2   64.29    8.60
 -10  -5   2   69.39    8.40
 -10  -5   2   62.69    9.70
   9   5  -2  291.97   17.30
   9   5  -2  289.37   18.50
   9   5  -2  318.97   18.80
   9   5  -2  292.87   18.10
  -9  -5   2  345.37   18.50
  -9  -5   2  303.17   17.20
  -9  -5   2  272.87   19.60
  -9  -5   2  290.37   18.00
   8   5  -2  970.80   43.80
   8   5  -2  951.30   43.10
   8   5  -2  930.91   45.40
   8   5  -2  984.00   44.60
   8   5  -2 1038.70   43.70
   8   5  -2  941.01   44.20
   8   5  -2  981.30   44.00
  -8  -5   2 1039.60   44.40
  -8  -5   2 1010.50   44.90
  -8  -5   2 1005.80   44.90
   7   5  -2   73.69    8.90
   7   5  -2   65.39    6.30
   7   5  -2   64.59    7.40
   7   5  -2   64.99    8.70
   7   5  -2   67.09    8.50
   7   5  -2   70.39    7.40
   7   5  -2   72.19    7.90
   7   5  -2   80.19    8.70
  -7  -5   2   74.39    6.90
  -7  -5   2   72.09    6.40
  -7  -5   2   66.79    6.10
  -7  -5   2   71.89    7.60
  -7  -5   2   62.69    7.70
  -7  -5   2   62.79    9.40
  -7  -5   2   68.79    6.80
  -7  -5   2   63.19    8.90
   6   5  -2  347.47   18.70
   6   5  -2  370.06   17.60
   6   5  -2  380.36   17.70
   6   5  -2  336.27   19.00
   6   5  -2  374.66   18.80
   6   5  -2  340.57   18.40
   6   5  -2  362.86   18.70
  -6  -5   2  327.77   16.90
  -6  -5   2  375.26   19.50
  -6  -5   2  367.96   17.70
  -6  -5   2  375.26   18.60
  -6  -5   2  347.17   18.80
  -6  -5   2  347.07   17.20
  -6  -5   2  358.86   17.20
  -6  -5   2  343.67   19.00
   5   5  -2  132.99    9.70
   5   5  -2  144.69    8.60
   5   5  -2  159.58   10.00
   5   5  -2  150.28    9.00
   5   5  -2  142.29    9.70
   5   5  -2  142.49    9.40
   5   5  -2  136.99    9.80
  -5  -5   2  146.19    9.50
  -5  -5   2  155.28    8.60
  -5  -5   2  150.48    8.70
  -5  -5   2  155.28    9.90
  -5  -5   2  138.39   10.20
  -5  -5   2  144.99    8.80
  -5  -5   2  144.79    8.40
   4   5  -2    7.90    3.00
   4   5  -2    7.80    3.10
   4   5  -2    2.20    2.40
   4   5  -2    6.90    2.00
   4   5  -2    9.00    2.80
   4   5  -2   10.50    2.40
   4   5  -2   10.80    3.20
  -4  -5   2    7.90    1.80
  -4  -5   2    6.00    2.60
  -4  -5   2    6.80    2.00
  -4  -5   2    8.20    2.20
  -4  -5   2    5.20    2.60
  -4  -5   2    6.10    2.40
  -4  -5   2    3.50    3.00
  -4  -5   2    6.50    2.00
   3   5  -2  127.59    7.00
   3   5  -2  128.29    6.90
   3   5  -2  121.69    7.40
   3   5  -2  104.69    6.70
   3   5  -2  133.99    7.60
   3   5  -2  140.79   10.10
   3   5  -2  126.29    8.40
   3   5  -2  118.69    8.30
   3   5  -2  122.99    8.30
   3   5  -2  125.89    8.40
   3   5  -2  125.49    7.80
  -3  -5   2  132.89    7.20
  -3  -5   2  116.39    7.80
  -3  -5   2  139.89    8.60
  -3  -5   2  128.99    6.80
  -3  -5   2  133.69    8.70
  -3  -5   2  129.69    8.90
  -3  -5   2  123.79    7.40
  -3  -5   2  128.99    6.60
   2   5  -2  209.58   11.20
   2   5  -2  224.98   10.50
   2   5  -2  226.78   10.70
   2   5  -2  223.18   12.30
   2   5  -2  225.88   11.20
   2   5  -2  226.18   12.10
   2   5  -2  217.98   10.40
   2   5  -2  252.07   11.90
   2   5  -2  239.98   13.80
   2   5  -2  218.68   12.10
   2   5  -2  255.27   12.40
   2   5  -2  236.88   11.90
   2   5  -2  223.78   10.70
  -2  -5   2  205.68   12.10
  -2  -5   2  216.88   12.50
  -2  -5   2  229.88   10.80
  -2  -5   2  213.48   11.50
   1   5  -2   36.60    4.80
   1   5  -2   41.60    4.40
   1   5  -2   41.90    4.50
   1   5  -2   41.20    3.00
   1   5  -2   41.40    3.80
   1   5  -2   33.30    4.30
   1   5  -2   37.50    3.80
   1   5  -2   39.60    5.10
   1   5  -2   45.30    5.00
   1   5  -2   36.80    4.80
   1   5  -2   43.50    3.10
   1   5  -2   46.20    4.20
  -1  -5   2   42.20    2.80
  -1  -5   2   36.70    4.50
  -1  -5   2   45.50    4.50
  -1  -5   2   46.60    2.80
  -1  -5   2   44.90    5.60
  -1  -5   2   45.00    4.00
   0   5  -2  553.64   25.60
   0   5  -2  598.84   25.20
   0   5  -2  625.64   27.60
   0   5  -2  557.14   23.50
   0   5  -2  547.25   22.60
   0   5  -2  578.24   25.80
   0   5  -2  561.74   24.40
   0   5  -2  556.14   24.80
   0   5  -2  571.34   23.50
   0   5  -2  583.04   23.90
   0   5  -2  633.54   26.60
   0   5  -2  557.64   25.20
   0  -5   2  562.54   22.90
   0  -5   2  552.44   24.00
   0  -5   2  572.54   27.30
   0  -5   2  559.14   25.50
   0  -5   2  532.05   25.20
   0  -5   2  524.55   24.20
  -1   5  -2  146.69    9.70
  -1   5  -2  150.18    6.40
  -1   5  -2  154.48    7.70
  -1   5  -2  141.49    9.10
  -1   5  -2  139.99    7.20
  -1   5  -2  150.18    9.50
  -1   5  -2  150.08    7.60
  -1   5  -2  147.69   10.60
  -1   5  -2  140.09    8.50
  -1   5  -2  154.08    8.60
   1  -5   2  158.78    9.20
   1  -5   2  147.89    8.70
   1  -5   2  150.68    7.50
   1  -5   2  121.39   10.00
  -2   5  -2   50.79    3.30
  -2   5  -2   56.69    4.40
  -2   5  -2   57.09    6.90
  -2   5  -2   47.60    5.30
  -2   5  -2   55.69    4.30
  -2   5  -2   54.59    3.30
  -2   5  -2   50.79    5.80
  -2   5  -2   49.99    5.40
  -2   5  -2   56.09    5.80
   2  -5   2   55.79    4.50
   2  -5   2   52.19    4.10
   2  -5   2   49.10    4.00
   2  -5   2   55.69    5.30
   2  -5   2   36.90    4.90
   2  -5   2   47.40    6.40
  -3   5  -2    9.10    3.50
  -3   5  -2    7.10    3.40
  -3   5  -2   11.00    1.80
  -3   5  -2    9.70    1.40
  -3   5  -2    5.60    2.30
  -3   5  -2    5.90    3.50
  -3   5  -2    7.50    2.00
  -3   5  -2    9.30    2.90
[truncated: 5,003,868 more chars]
