# Supplementary material for: Crystal structures of two SmIII complexes with dipicolinate [DPA]2− ligands: comparison of luminescent properties of products obtained at different pH values
Source: Acta Crystallogr E Crystallogr Commun. 2023 Jun 9;79(Pt 7):619–25. doi: 10.1107/S2056989023004814 (PMC10439428; doi:10.1107/S2056989023004814)
Supplement: Supplementary file 2 [file e-79-00619-Isup2.hkl]

data_I
#Na~3~SmDPA~3~__cdot14H~2~O                                                 
_shelx_title ' mo_D8V5334_0m_a.res in P-1'                                      
_shelx_refln_list_code          4                                               
_shelx_F_calc_maximum      302.23                                               
_exptl_crystal_F_000       974.00                                               
_reflns_d_resolution_high  0.6484                                               
                                                                                
loop_                                                                           
 _space_group_symop_operation_xyz                                               
 'x, y, z'                                                                      
 '-x, -y, -z'                                                                   
                                                                                
_cell_length_a    10.2674                                                       
_cell_length_b    10.9688                                                       
_cell_length_c    17.1570                                                       
_cell_angle_alpha  73.835                                                       
_cell_angle_beta   77.573                                                       
_cell_angle_gamma  72.894                                                       
                                                                                
_shelx_F_squared_multiplier     1.000                                           
                                                                                
loop_                                                                           
 _refln_index_h                                                                 
 _refln_index_k                                                                 
 _refln_index_l                                                                 
 _refln_F_squared_calc                                                          
 _refln_F_squared_meas                                                          
 _refln_F_squared_sigma                                                         
 _refln_observed_status                                                         
   2   0   0       8445.90       8353.21        91.59 o                         
   3   0   0      19356.23      17064.56       178.81 o                         
   4   0   0        585.92        521.02        10.46 o                         
   5   0   0      14703.98      14566.81       177.26 o                         
   6   0   0       8437.00       8402.05        93.93 o                         
   7   0   0        689.36        634.05        14.72 o                         
   8   0   0       5940.25       6132.76        84.92 o                         
   9   0   0       4699.47       4724.19        78.30 o                         
  10   0   0       3630.57       3578.33        63.99 o                         
  11   0   0       5569.75       5629.34       102.61 o                         
  12   0   0        287.33        305.55        21.98 o                         
  13   0   0        556.68        552.40        32.27 o                         
  14   0   0        917.73       1042.04        60.44 o                         
 -14   1   0       1090.86       1305.06        71.13 o                         
 -13   1   0       1654.01       1617.71        52.93 o                         
 -12   1   0       2689.19       2727.98        66.01 o                         
 -11   1   0       1968.15       1981.14        48.84 o                         
 -10   1   0       2502.61       2462.22        53.83 o                         
  -9   1   0       1137.04       1173.65        27.79 o                         
  -8   1   0       5741.30       5526.25        72.95 o                         
  -7   1   0       2393.69       2331.65        33.94 o                         
  -6   1   0       1813.66       2145.03        28.86 o                         
  -5   1   0       3781.19       3760.59        43.37 o                         
  -4   1   0       1595.84       1476.95        19.09 o                         
  -3   1   0       1979.71       2099.24        23.61 o                         
  -2   1   0        384.53        533.55         7.93 o                         
  -1   1   0         44.80         76.04         2.56 o                         
   0   1   0          0.78          1.83         0.96 o                         
   1   1   0        120.11         88.88         2.10 o                         
   2   1   0        178.73        289.71         5.30 o                         
   3   1   0       2149.29       2488.85        29.48 o                         
   4   1   0       5832.55       6342.37        72.88 o                         
   5   1   0       4464.53       4281.90        56.46 o                         
   6   1   0        647.54        723.79        14.33 o                         
   7   1   0       2623.34       2631.86        36.54 o                         
   8   1   0       2257.05       2204.24        33.69 o                         
   9   1   0       1428.44       1439.54        33.62 o                         
  10   1   0       2350.57       2360.60        46.57 o                         
  11   1   0        827.59        890.42        27.18 o                         
  12   1   0       1459.13       1397.63        44.22 o                         
  13   1   0       2869.12       2820.78        65.82 o                         
  14   1   0       3415.82       3588.22        87.28 o                         
  15   1   0       2873.21       2706.79       114.11 o                         
 -14   2   0        262.14        366.63        44.92 o                         
 -13   2   0        451.29        433.95        35.57 o                         
 -12   2   0        102.57        117.29        19.86 o                         
 -11   2   0       1575.42       1669.83        46.69 o                         
 -10   2   0       1341.75       1282.46        38.40 o                         
  -9   2   0       3366.28       3427.01        66.15 o                         
  -8   2   0       6608.48       6531.90        97.06 o                         
  -7   2   0       4424.68       4183.39        56.41 o                         
  -6   2   0       1424.26       1459.98        23.18 o                         
  -5   2   0       4389.76       4476.10        54.60 o                         
  -4   2   0       6872.17       7377.25        80.73 o                         
  -3   2   0      26102.63      24722.00       268.57 o                         
  -1   2   0      12116.29      11713.15       115.18 o                         
   0   2   0       7524.23       7293.90        80.31 o                         
   1   2   0      12196.92      11552.53       109.65 o                         
   2   2   0      38918.43      31785.13       412.34 o                         
   3   2   0       9951.33       9898.81       106.08 o                         
   4   2   0       4902.15       4643.66        51.37 o                         
   5   2   0         95.60         79.64         5.56 o                         
   6   2   0      12557.93      12761.89       144.24 o                         
   7   2   0       8477.33       8262.94        93.62 o                         
   8   2   0       5189.47       5290.96        69.76 o                         
   9   2   0      11452.57      11007.60       147.07 o                         
  10   2   0         72.12         74.15        10.69 o                         
  11   2   0        752.78        763.15        24.27 o                         
  12   2   0        660.48        703.46        34.03 o                         
  13   2   0         14.00          4.91        18.48 o                         
  14   2   0        641.79        719.77        38.74 o                         
  15   2   0        460.83        464.60        41.40 o                         
 -13   3   0       1706.50       1736.87        61.75 o                         
 -12   3   0       1960.07       1911.54        81.02 o                         
 -11   3   0       3486.22       3552.90        77.94 o                         
 -10   3   0       3703.40       3640.23        77.43 o                         
  -9   3   0       1044.72       1129.49        31.93 o                         
  -8   3   0       2548.30       2498.54        43.18 o                         
  -7   3   0         16.91         31.86         7.01 o                         
  -6   3   0         65.11         57.64         7.92 o                         
  -5   3   0          5.69          7.42         4.09 o                         
  -4   3   0          8.17         15.10         3.48 o                         
  -3   3   0        495.45        607.27        11.92 o                         
  -2   3   0      10586.54      11231.90       148.93 o                         
  -1   3   0        858.12        998.54        12.76 o                         
   0   3   0          8.55         13.55         1.91 o                         
   1   3   0       5218.04       5512.08        54.24 o                         
   2   3   0       3941.84       4442.57        43.31 o                         
   3   3   0         12.42         17.98         2.26 o                         
   4   3   0       1692.23       1793.37        25.68 o                         
   5   3   0       4438.71       4561.01        55.91 o                         
   6   3   0       2619.91       2779.96        36.56 o                         
   7   3   0       1261.96       1287.26        22.78 o                         
   8   3   0       1254.01       1262.64        22.48 o                         
   9   3   0       1608.51       1663.31        34.78 o                         
  10   3   0       2489.81       2422.47        44.57 o                         
  11   3   0       2993.14       3064.81        57.78 o                         
  12   3   0       4205.81       4401.57        83.17 o                         
  13   3   0       3754.16       3721.18        78.56 o                         
  14   3   0       1357.38       1409.35        48.73 o                         
  15   3   0       1456.34       1390.65        86.55 o                         
 -13   4   0        615.06        620.88        47.22 o                         
 -12   4   0       3734.90       3713.63        91.28 o                         
 -11   4   0       4160.36       4386.80        97.92 o                         
 -10   4   0       1332.07       1297.77        44.80 o                         
  -9   4   0       5407.95       5337.43        89.89 o                         
  -8   4   0       2784.09       2780.32        47.23 o                         
  -7   4   0      12471.78      12166.64       153.45 o                         
  -6   4   0       7564.76       7716.84        97.07 o                         
  -5   4   0       1987.04       2160.83        30.17 o                         
  -4   4   0      16444.47      16567.87       201.27 o                         
  -3   4   0       8562.15       8619.71       102.78 o                         
  -2   4   0      10267.18       9890.99       111.23 o                         
  -1   4   0      23112.90      22035.21       231.65 o                         
   0   4   0      18880.71      17974.97       207.98 o                         
   1   4   0      13329.92      12947.51       148.03 o                         
   2   4   0      29732.38      26744.87       253.26 o                         
   3   4   0      44011.88      38597.39       364.14 o                         
   4   4   0      50959.50      44783.95       562.61 o                         
   5   4   0      14553.18      14952.21       166.81 o                         
   6   4   0      12611.40      12816.64       144.93 o                         
   7   4   0      15090.17      14622.09       160.54 o                         
   8   4   0       1533.19       1571.24        29.36 o                         
   9   4   0        682.04        648.79        20.72 o                         
  10   4   0         29.59         24.33        10.84 o                         
  11   4   0       1187.14       1258.60        32.54 o                         
  12   4   0       1789.39       1830.60        42.14 o                         
  13   4   0       1856.03       1752.28        54.40 o                         
  14   4   0         75.68         60.24        23.65 o                         
  15   4   0       1337.43       1396.81        83.92 o                         
 -13   5   0       3818.58       3924.43       102.92 o                         
 -12   5   0       1907.65       1860.76        65.09 o                         
 -11   5   0        890.51        914.24        51.08 o                         
 -10   5   0       1202.51       1155.24        51.17 o                         
  -9   5   0        887.79        991.21        39.23 o                         
  -8   5   0        866.64        878.71        29.13 o                         
  -7   5   0       1103.43       1019.85        27.24 o                         
  -6   5   0        350.03        339.78        15.62 o                         
  -5   5   0        927.32        936.19        18.15 o                         
  -4   5   0       2401.40       2415.24        33.00 o                         
  -3   5   0         56.27         56.63         5.14 o                         
  -2   5   0        287.54        306.45         9.13 o                         
  -1   5   0        219.62        244.30         8.26 o                         
   0   5   0        127.75         85.92         4.72 o                         
   1   5   0        483.84        613.16        10.57 o                         
   2   5   0       4382.39       5100.54        52.43 o                         
   3   5   0       7690.57       7956.83        87.41 o                         
   4   5   0       3231.39       3729.13        41.70 o                         
   5   5   0        193.67        185.36         7.01 o                         
   6   5   0       2060.73       2036.87        28.03 o                         
   7   5   0        219.59        276.97        11.26 o                         
   8   5   0       2584.99       2569.57        40.52 o                         
   9   5   0       1562.65       1509.79        29.13 o                         
  10   5   0       3073.85       3147.30        68.35 o                         
  11   5   0       2711.55       2688.57        56.55 o                         
  12   5   0       2609.60       2560.48        52.68 o                         
  13   5   0       1949.31       1947.21        77.56 o                         
  14   5   0       1216.10       1296.69        59.57 o                         
  15   5   0       1097.81       1012.62        59.58 o                         
 -12   6   0        137.00        186.43        52.67 o                         
 -11   6   0       1468.03       1414.17        62.27 o                         
 -10   6   0       1869.47       1823.56        58.76 o                         
  -9   6   0       3514.84       3534.56        76.02 o                         
  -8   6   0       2677.40       2788.55        58.32 o                         
  -7   6   0        990.16        919.67        36.98 o                         
  -6   6   0       3062.35       2796.51        52.84 o                         
  -5   6   0       7538.57       7569.90        99.68 o                         
  -4   6   0       4374.35       4159.79        55.84 o                         
  -3   6   0       5863.03       6229.06        82.09 o                         
  -2   6   0       8001.29       8220.45       100.94 o                         
  -1   6   0       4477.05       4680.42        55.75 o                         
   0   6   0      27544.42      27607.25       291.52 o                         
   1   6   0       6371.45       6635.87        72.04 o                         
   2   6   0      12697.34      12933.02       134.68 o                         
   3   6   0       3055.81       3140.89        35.38 o                         
   4   6   0       5379.51       5651.67        63.13 o                         
   5   6   0      28717.90      28686.40       303.12 o                         
   6   6   0       1896.21       2153.89        29.23 o                         
   7   6   0        101.13        103.68         7.17 o                         
   8   6   0       1590.31       1621.48        29.41 o                         
   9   6   0        951.81       1033.76        24.76 o                         
  10   6   0       2747.64       2565.42        48.11 o                         
  11   6   0       1743.43       1700.49        41.55 o                         
  12   6   0        116.44        117.34        17.90 o                         
  13   6   0        813.81        775.89        40.68 o                         
  14   6   0        455.75        510.13        36.14 o                         
  15   6   0        428.93        407.64        58.11 o                         
 -11   7   0        874.54        979.89        71.35 o                         
 -10   7   0       1998.16       2048.58        87.30 o                         
  -9   7   0       2938.71       3106.59        87.35 o                         
  -8   7   0        520.51        531.84        34.70 o                         
  -7   7   0       1388.87       1342.10        50.58 o                         
  -6   7   0        149.57        158.84        12.82 o                         
  -5   7   0         27.01         37.84         9.11 o                         
  -4   7   0        796.76        644.06        22.51 o                         
  -3   7   0        973.75        871.99        19.45 o                         
  -2   7   0       1151.39       1124.87        22.35 o                         
  -1   7   0         89.77        117.93         7.33 o                         
   0   7   0        230.46        186.54         7.84 o                         
   1   7   0        123.10        125.27         6.64 o                         
   2   7   0        312.76        264.20         8.44 o                         
   3   7   0       1156.24        976.61        16.73 o                         
   4   7   0        979.30       1168.50        19.12 o                         
   5   7   0       1851.82       2148.97        30.49 o                         
   6   7   0       4141.54       4141.12        52.21 o                         
   7   7   0        153.25        174.28        11.07 o                         
   8   7   0       4790.56       4729.06        67.00 o                         
   9   7   0       3140.53       3154.82        49.24 o                         
  10   7   0        551.47        598.74        23.11 o                         
  11   7   0        554.21        472.21        24.86 o                         
  12   7   0       3980.95       4017.73        70.57 o                         
  13   7   0       1212.63       1135.48        44.35 o                         
  14   7   0       2293.43       2289.98        65.89 o                         
  15   7   0       2859.18       2963.56        80.29 o                         
 -11   8   0       1819.26       2013.90        94.32 o                         
 -10   8   0       2023.79       2038.86        76.21 o                         
  -9   8   0       2130.84       2031.27        71.00 o                         
  -8   8   0       3196.59       3182.90        87.60 o                         
  -7   8   0       5482.44       5521.24       126.23 o                         
  -6   8   0       3807.05       3624.68        66.93 o                         
  -5   8   0       4865.68       5089.69        85.81 o                         
  -4   8   0      12205.43      12080.54       169.59 o                         
  -3   8   0       5515.74       5554.95        98.57 o                         
  -2   8   0       9220.80       9190.57       119.68 o                         
  -1   8   0       4634.26       4752.23        61.75 o                         
   0   8   0      10647.07      10622.54       115.43 o                         
   1   8   0       7322.71       7748.35        83.47 o                         
   2   8   0       7674.40       7705.96        82.30 o                         
   3   8   0       7458.41       7837.18        89.79 o                         
   4   8   0      12324.81      12688.83       131.46 o                         
   5   8   0       1948.12       1945.78        28.23 o                         
   6   8   0       7594.23       7940.51        95.88 o                         
   7   8   0      16082.47      16448.12       204.01 o                         
   8   8   0       4027.78       4023.38        66.47 o                         
   9   8   0       3218.71       3159.04        61.97 o                         
  10   8   0       1372.22       1388.23        41.07 o                         
  11   8   0       1574.33       1585.27        49.07 o                         
  12   8   0       1536.81       1612.29        54.11 o                         
  13   8   0         93.97         53.49        25.09 o                         
  14   8   0        328.32        398.45        32.08 o                         
 -10   9   0        646.80        647.98        56.55 o                         
  -9   9   0        494.02        508.67        41.51 o                         
  -8   9   0        720.56        850.03        72.70 o                         
  -7   9   0        998.17        984.97        48.87 o                         
  -6   9   0        878.54        809.34        29.86 o                         
  -5   9   0        121.28        110.44        16.00 o                         
  -4   9   0          2.30         14.93        13.05 o                         
  -3   9   0         27.02         26.55        11.66 o                         
  -2   9   0         10.43          1.94        10.00 o                         
  -1   9   0        681.35        594.38        17.17 o                         
   0   9   0          0.41         33.29         7.13 o                         
   1   9   0       2699.55       2691.42        40.42 o                         
   2   9   0        731.45        687.24        17.09 o                         
   3   9   0        158.07        169.14         8.53 o                         
   4   9   0       1823.67       1839.66        29.44 o                         
   5   9   0       1868.11       1883.36        33.64 o                         
   6   9   0       7511.96       7579.89       100.86 o                         
   7   9   0       2008.09       2101.47        37.54 o                         
   8   9   0        173.01        204.98        14.24 o                         
   9   9   0        956.83        889.01        30.95 o                         
  10   9   0       1176.22       1193.98        39.18 o                         
  11   9   0       1053.87        919.88        39.29 o                         
  12   9   0       2102.92       1951.38        57.42 o                         
  13   9   0        765.69        696.23        36.69 o                         
  14   9   0       2535.06       2402.05        70.78 o                         
  -9  10   0       1144.98       1139.95        93.76 o                         
  -8  10   0        777.64        828.94        58.89 o                         
  -7  10   0       5807.28       6121.40       163.73 o                         
  -6  10   0       3002.10       2898.66        83.45 o                         
  -5  10   0       1780.66       1815.04        62.65 o                         
  -4  10   0       5081.70       5104.31       121.53 o                         
  -3  10   0       2309.68       2301.86        50.81 o                         
  -2  10   0       6468.35       6627.33       103.46 o                         
  -1  10   0       2973.99       2969.35        50.76 o                         
   0  10   0        785.78        775.28        21.59 o                         
   1  10   0       2716.48       2848.44        45.31 o                         
   2  10   0       5659.29       5706.06        75.41 o                         
   3  10   0       3421.93       3519.19        50.28 o                         
   4  10   0       9563.40       9811.75       116.43 o                         
   5  10   0       3535.22       3727.31        56.82 o                         
   6  10   0       1794.54       1809.21        36.66 o                         
   7  10   0       2717.24       2713.38        45.54 o                         
   8  10   0       1498.14       1504.03        37.11 o                         
   9  10   0       2600.22       2641.21        57.55 o                         
  10  10   0        453.41        462.95        26.49 o                         
  11  10   0        731.76        682.96        35.14 o                         
  12  10   0        883.34        922.55        47.12 o                         
  13  10   0        585.11        523.14        33.99 o                         
  14  10   0         35.40         72.23        43.25 o                         
  -8  11   0       1836.17       1864.86       106.94 o                         
  -7  11   0         81.38         28.38        41.94 o                         
  -6  11   0        485.19        492.44        45.69 o                         
  -5  11   0        216.02        233.63        31.98 o                         
  -4  11   0        153.72        152.91        20.40 o                         
  -3  11   0         79.96         70.19        20.46 o                         
  -2  11   0         69.44         97.17        15.21 o                         
  -1  11   0         30.34         41.74        11.15 o                         
   0  11   0          7.34         13.98        11.14 o                         
   1  11   0        327.35        323.98        16.22 o                         
   2  11   0        321.74        337.62        16.50 o                         
   3  11   0       1768.06       1700.05        37.87 o                         
   4  11   0        736.37        793.00        21.42 o                         
   5  11   0        110.74        117.17        12.03 o                         
   6  11   0        239.21        208.24        15.10 o                         
   7  11   0        576.72        586.83        26.36 o                         
   8  11   0       1991.53       1954.47        45.73 o                         
   9  11   0       2297.10       2136.04        53.97 o                         
  10  11   0        923.89        980.24        39.13 o                         
  11  11   0        747.03        764.92        38.45 o                         
  12  11   0       2813.52       2672.06        80.68 o                         
  13  11   0       1858.14       1763.81        70.95 o                         
  -7  12   0       2557.52       2764.76        97.30 o                         
  -6  12   0       1378.42       1240.45        77.94 o                         
  -5  12   0       5820.43       5836.11       144.12 o                         
  -4  12   0       5767.68       5903.31       127.40 o                         
  -3  12   0       2881.37       2844.95        76.60 o                         
  -2  12   0       1613.29       1660.49        55.55 o                         
  -1  12   0       3601.70       3745.38        96.15 o                         
   0  12   0       5562.00       5550.65       103.95 o                         
   1  12   0       3266.42       3380.86        65.72 o                         
   2  12   0       5835.27       5861.51        94.22 o                         
   3  12   0       5420.41       5564.48        97.48 o                         
   4  12   0       5154.14       5345.39        89.01 o                         
   5  12   0       5314.46       5280.27        81.73 o                         
   6  12   0       2256.11       2212.59        58.54 o                         
   7  12   0       2326.92       2274.46        64.90 o                         
   8  12   0       1139.19       1156.48        47.09 o                         
   9  12   0       1122.05       1197.36        55.67 o                         
  10  12   0       2680.72       2458.57        88.33 o                         
  11  12   0       2189.65       2144.01        70.94 o                         
  12  12   0        568.61        568.92        42.30 o                         
  -5  13   0         70.70         52.51        44.73 o                         
  -4  13   0        296.94        335.71        34.24 o                         
  -3  13   0         44.49         39.07        27.53 o                         
  -2  13   0         34.55        -11.85        39.52 o                         
  -1  13   0         92.40        111.44        26.16 o                         
   0  13   0         86.96        100.17        20.21 o                         
   1  13   0          1.76         18.62        21.09 o                         
   2  13   0        429.26        556.06        49.55 o                         
   3  13   0        181.21        170.56        22.35 o                         
   4  13   0        666.46        684.18        35.19 o                         
   5  13   0        622.41        631.25        34.48 o                         
   6  13   0        729.78        717.65        37.19 o                         
   7  13   0        552.71        525.15        34.69 o                         
   8  13   0       1075.34       1120.67        50.20 o                         
   9  13   0        841.00        833.95        56.35 o                         
  10  13   0       2665.65       2742.68        97.41 o                         
  11  13   0       1519.12       1372.90        70.39 o                         
  12  13   0       1639.22       1529.75        80.50 o                         
  -4  14   0       2696.20       2797.45        99.16 o                         
  -3  14   0       2568.66       2508.03        86.94 o                         
  -2  14   0       2503.85       2519.54        96.38 o                         
  -1  14   0       2553.38       2898.62       104.10 o                         
   0  14   0       2244.07       2130.86        75.28 o                         
   1  14   0       2995.73       2937.76        77.12 o                         
   2  14   0       2310.73       2474.14        70.14 o                         
   3  14   0        585.15        548.42        32.97 o                         
   4  14   0       2430.14       2391.37        70.25 o                         
   5  14   0       2871.29       2856.50        72.18 o                         
   6  14   0       1215.74       1097.21        53.95 o                         
   7  14   0       1235.95       1152.90        66.19 o                         
   8  14   0       1221.70       1295.12        74.41 o                         
   9  14   0        612.15        474.04        58.61 o                         
  10  14   0        694.57        704.17        53.26 o                         
  -2  15   0        171.31        186.16        41.54 o                         
  -1  15   0          0.54         20.35        40.45 o                         
   0  15   0          5.41         33.30        35.48 o                         
   1  15   0        445.45        443.42        41.14 o                         
   2  15   0        374.64        434.20        34.61 o                         
   3  15   0        129.57        143.40        28.21 o                         
   4  15   0        478.75        479.05        34.19 o                         
   5  15   0        536.46        583.90        36.89 o                         
   6  15   0       1038.53        981.75        48.36 o                         
   7  15   0         25.40         20.68        30.60 o                         
   8  15   0       1225.85       1314.88        66.87 o                         
   9  15   0       1403.83       1167.34        67.80 o                         
   2  16   0       3732.53       3709.41       113.25 o                         
   3  16   0       3434.80       3419.10        91.33 o                         
   4  16   0       2158.18       2037.30        95.93 o                         
   5  16   0       1251.48       1359.55        62.83 o                         
   6  16   0       1320.04       1281.93        83.24 o                         
  -4 -16   1        100.04        154.87        39.56 o                         
  -3 -16   1         67.92         86.94        50.68 o                         
  -8 -15   1       1453.16       1384.29        64.76 o                         
  -7 -15   1        786.48        774.33        49.24 o                         
  -6 -15   1        561.92        646.55        78.52 o                         
  -5 -15   1        456.23        423.23        36.55 o                         
  -4 -15   1        452.47        488.98        35.90 o                         
  -3 -15   1        758.73        752.92        43.78 o                         
  -2 -15   1        892.01        795.98        65.02 o                         
  -1 -15   1       1336.41       1453.94        78.08 o                         
   0 -15   1       1171.50       1088.42        65.37 o                         
   1 -15   1       1118.83       1046.32        65.05 o                         
 -10 -14   1        256.03        323.13        49.02 o                         
  -9 -14   1        112.40        117.33        48.56 o                         
  -8 -14   1       1793.91       1647.50        64.54 o                         
  -7 -14   1        707.01        668.31        42.22 o                         
  -6 -14   1       1757.38       1696.27        71.74 o                         
  -5 -14   1        535.10        546.44        43.72 o                         
  -4 -14   1        222.04        235.06        26.23 o                         
  -3 -14   1        204.14        237.08        25.18 o                         
  -2 -14   1        670.78        736.20        55.14 o                         
  -1 -14   1         60.60         46.12        24.05 o                         
   0 -14   1        171.38        207.39        32.06 o                         
   1 -14   1          0.38        -29.72        29.72 o                         
   2 -14   1          1.28        -31.75        31.75 o                         
   3 -14   1        150.56        127.11        36.84 o                         
   4 -14   1         12.28         75.19        54.68 o                         
 -11 -13   1        241.25        213.97        35.57 o                         
 -10 -13   1        111.44         97.33        33.97 o                         
  -9 -13   1        471.71        523.45        41.29 o                         
  -8 -13   1        781.61        754.02        60.13 o                         
  -7 -13   1        856.41        756.75        42.04 o                         
  -6 -13   1       2551.58       2512.64        64.20 o                         
  -5 -13   1       3171.73       3044.24        72.04 o                         
  -4 -13   1       3803.77       3816.82        82.76 o                         
  -3 -13   1       3259.61       3267.22        74.02 o                         
  -2 -13   1       1141.82       1224.45        55.46 o                         
  -1 -13   1       3440.79       3451.60        82.47 o                         
   0 -13   1       3667.86       3826.79        88.11 o                         
   1 -13   1       2785.47       2738.07        82.37 o                         
   2 -13   1       1470.83       1537.10       100.14 o                         
   3 -13   1       1251.09       1218.42        86.89 o                         
   4 -13   1       1255.32       1131.25        57.66 o                         
   5 -13   1       1438.44       1390.64        72.16 o                         
 -12 -12   1       1320.09       1169.24        61.56 o                         
 -11 -12   1        739.10        741.40        45.54 o                         
 -10 -12   1       2313.09       2288.85        78.34 o                         
  -9 -12   1       2678.10       2808.51        93.27 o                         
  -8 -12   1        478.72        438.42        31.90 o                         
  -7 -12   1        667.43        614.56        36.46 o                         
  -6 -12   1        835.99        886.16        35.64 o                         
  -5 -12   1        192.54        199.37        15.31 o                         
  -4 -12   1       1536.18       1520.08        36.05 o                         
  -3 -12   1         33.57         74.51        14.73 o                         
  -2 -12   1         88.97         68.72        13.33 o                         
  -1 -12   1        196.92        189.21        15.97 o                         
   0 -12   1         63.58         75.88        15.43 o                         
   1 -12   1        376.81        350.89        30.32 o                         
   2 -12   1         19.67          2.26        22.04 o                         
   3 -12   1        110.71        116.14        23.99 o                         
   4 -12   1        329.40        307.41        30.51 o                         
   5 -12   1         87.83         97.90        32.27 o                         
   6 -12   1          5.78         28.46        34.86 o                         
   7 -12   1         70.84        101.48        41.92 o                         
 -13 -11   1         18.08         18.50        37.29 o                         
 -12 -11   1        495.27        439.50        33.62 o                         
 -11 -11   1        133.85        128.26        25.92 o                         
 -10 -11   1         43.59         30.46        21.57 o                         
  -9 -11   1        884.96        863.08        40.92 o                         
  -8 -11   1        313.00        342.93        21.42 o                         
  -7 -11   1       2281.83       2234.41        48.08 o                         
  -6 -11   1       1769.36       1757.87        40.04 o                         
  -5 -11   1        616.03        641.61        24.52 o                         
  -4 -11   1       2106.85       2078.33        39.99 o                         
  -3 -11   1       2985.15       3038.49        48.38 o                         
  -2 -11   1       3097.35       3178.29        50.20 o                         
  -1 -11   1       1273.74       1240.65        28.01 o                         
   0 -11   1        678.58        706.12        28.56 o                         
   1 -11   1       1222.30       1302.81        38.88 o                         
   2 -11   1       1038.04       1004.21        34.24 o                         
   3 -11   1       3088.26       3159.33        70.34 o                         
   4 -11   1       3805.99       3708.27        88.42 o                         
   5 -11   1       2548.70       2499.31        75.62 o                         
   6 -11   1       2039.46       2093.39        94.61 o                         
   7 -11   1       1789.72       1708.14       107.39 o                         
   8 -11   1       2837.04       2838.29       108.69 o                         
 -13 -10   1       1274.31       1339.99        94.49 o                         
 -12 -10   1       1353.03       1332.19        51.47 o                         
 -11 -10   1       1408.05       1361.56        48.20 o                         
 -10 -10   1       1261.01       1232.41        43.16 o                         
  -9 -10   1       1546.25       1473.50        46.07 o                         
  -8 -10   1       2258.93       2271.49        50.50 o                         
  -7 -10   1        592.31        570.67        21.66 o                         
  -6 -10   1         13.18          4.89        12.33 o                         
  -5 -10   1       1038.00        974.65        26.32 o                         
  -4 -10   1       1620.33       1542.78        28.66 o                         
  -3 -10   1        733.38        855.24        19.94 o                         
  -2 -10   1        986.42        977.07        24.24 o                         
  -1 -10   1        494.14        485.41        18.36 o                         
   0 -10   1         84.11        112.02        11.30 o                         
   1 -10   1         16.02         33.78        10.04 o                         
   2 -10   1        173.89        190.85        15.15 o                         
   3 -10   1         64.90         90.34        14.84 o                         
   4 -10   1         12.48         41.05        15.83 o                         
   5 -10   1          5.84         -8.77        17.26 o                         
   6 -10   1        650.01        749.93        51.89 o                         
   7 -10   1        129.17         75.39        29.11 o                         
   8 -10   1        689.59        652.30        67.75 o                         
   9 -10   1        529.62        493.80        52.25 o                         
 -14  -9   1        344.32        352.60        37.46 o                         
 -13  -9   1         78.21        108.98        39.45 o                         
 -12  -9   1        253.82        199.54        27.42 o                         
 -11  -9   1       1447.61       1397.61        47.13 o                         
 -10  -9   1        761.05        757.91        33.78 o                         
  -9  -9   1        847.80        826.53        32.35 o                         
  -8  -9   1       1642.48       1710.72        41.48 o                         
  -7  -9   1        240.75        236.96        14.56 o                         
  -6  -9   1       2097.22       1948.07        37.03 o                         
  -5  -9   1       3914.86       4248.14        58.25 o                         
  -4  -9   1       1387.51       1384.29        24.39 o                         
  -3  -9   1       6602.93       6580.22        79.67 o                         
  -2  -9   1       3286.29       3528.50        54.38 o                         
  -1  -9   1       6534.98       6636.58        97.36 o                         
   0  -9   1      23296.78      23371.91       271.96 o                         
   1  -9   1       3789.30       3924.56        53.80 o                         
   2  -9   1       6399.66       6435.71        98.77 o                         
   3  -9   1       4155.91       4153.64        78.85 o                         
   4  -9   1       1327.72       1313.67        38.11 o                         
   5  -9   1       2567.98       2518.95        61.88 o                         
   6  -9   1       4230.62       4480.42        93.55 o                         
   7  -9   1       2518.02       2538.80       111.49 o                         
   8  -9   1       2056.49       2148.01        73.13 o                         
   9  -9   1        821.27        833.19        60.67 o                         
  10  -9   1       1382.94       1326.88       139.95 o                         
 -14  -8   1        861.39        856.45        70.41 o                         
 -13  -8   1       2514.50       2681.63        68.46 o                         
 -12  -8   1       1125.41       1151.39        50.55 o                         
 -11  -8   1       1570.62       1574.55        47.57 o                         
 -10  -8   1       2762.61       2681.54        52.33 o                         
  -9  -8   1         22.61         28.80        12.09 o                         
  -8  -8   1       1621.16       1613.82        38.64 o                         
  -7  -8   1       4375.75       4225.50        65.80 o                         
  -6  -8   1       5266.72       5433.70        69.08 o                         
  -5  -8   1       3635.27       3585.72        46.19 o                         
  -4  -8   1        255.29        246.51         9.15 o                         
  -3  -8   1        285.99        221.97         8.62 o                         
  -2  -8   1        658.68        637.78        12.93 o                         
  -1  -8   1        390.38        363.59        11.16 o                         
   0  -8   1         86.69         73.51         6.56 o                         
   1  -8   1         83.34        107.58         7.64 o                         
   2  -8   1         26.50         23.93         8.71 o                         
   3  -8   1        115.40        121.32        11.39 o                         
   4  -8   1         27.39         24.60        11.27 o                         
   5  -8   1        114.66        121.58        11.67 o                         
   6  -8   1         89.64        112.98        15.39 o                         
   7  -8   1        391.44        546.76        49.63 o                         
   8  -8   1       1250.86       1301.99        54.89 o                         
   9  -8   1        602.11        553.57        39.54 o                         
  10  -8   1       1255.29       1201.30        67.46 o                         
  11  -8   1       1214.73       1265.88        77.61 o                         
 -14  -7   1        175.28        239.82        29.10 o                         
 -13  -7   1         16.30         45.67        22.19 o                         
 -12  -7   1        201.62        217.57        17.81 o                         
 -11  -7   1         98.42        126.59        17.93 o                         
 -10  -7   1        565.37        586.85        24.03 o                         
  -9  -7   1        841.30        800.88        23.99 o                         
  -8  -7   1       5099.66       5030.11        79.88 o                         
  -7  -7   1        435.81        440.28        15.35 o                         
  -6  -7   1         73.78         87.26         7.27 o                         
  -5  -7   1        310.77        334.76        11.16 o                         
  -4  -7   1        493.72        482.41        11.52 o                         
  -3  -7   1      14000.65      14193.29       139.49 o                         
  -2  -7   1      10090.85      10350.75       106.69 o                         
  -1  -7   1       5661.08       6025.37        61.08 o                         
   0  -7   1      14162.54      14693.33       149.67 o                         
   1  -7   1       2971.81       3304.74        57.88 o                         
   2  -7   1       1446.53       1403.88        27.16 o                         
   3  -7   1       1804.05       1837.37        32.41 o                         
   4  -7   1       2583.33       2459.67        41.80 o                         
   5  -7   1        390.67        438.05        17.49 o                         
   6  -7   1       3630.61       3557.58        66.31 o                         
   7  -7   1       1050.07        977.68        35.67 o                         
   8  -7   1       4084.08       4028.59        99.79 o                         
   9  -7   1       4859.21       5150.25       123.06 o                         
  10  -7   1        539.15        487.10        37.71 o                         
  11  -7   1       1179.63       1132.42        62.17 o                         
 -15  -6   1       2163.64       2360.11       116.34 o                         
 -14  -6   1       1673.57       1747.27        61.58 o                         
 -13  -6   1       2183.31       2197.45        83.53 o                         
 -12  -6   1       1970.99       1950.77        49.43 o                         
 -11  -6   1       1019.84       1051.06        34.41 o                         
 -10  -6   1       1498.76       1418.53        42.73 o                         
  -9  -6   1       2294.73       2286.24        42.74 o                         
  -8  -6   1       7963.28       7934.61       105.64 o                         
  -7  -6   1        675.81        642.32        14.30 o                         
  -6  -6   1         16.37         23.54         4.98 o                         
  -5  -6   1       1077.91       1242.21        18.82 o                         
  -4  -6   1       6864.86       6941.52        80.21 o                         
  -3  -6   1        137.01        135.25         5.88 o                         
  -2  -6   1       1933.67       1948.86        24.61 o                         
  -1  -6   1          0.88          5.94         3.01 o                         
   0  -6   1        885.26        758.62        13.20 o                         
   1  -6   1       3407.81       3087.83        40.61 o                         
   2  -6   1          0.38          9.34         5.19 o                         
   3  -6   1        579.17        502.80        13.37 o                         
   4  -6   1         12.53         23.34         6.23 o                         
   5  -6   1       1312.31       1325.18        25.07 o                         
   6  -6   1        800.78        835.87        24.02 o                         
   7  -6   1        159.09        208.12        15.40 o                         
   8  -6   1       1505.11       1473.01        46.16 o                         
   9  -6   1       1695.25       1824.12        69.12 o                         
  10  -6   1        679.82        732.86        39.33 o                         
  11  -6   1        700.09        704.18        59.03 o                         
  12  -6   1        862.73        827.36        64.67 o                         
 -15  -5   1        169.27        165.75        46.51 o                         
 -14  -5   1         17.59         12.47        29.12 o                         
 -13  -5   1        120.42        133.85        23.17 o                         
 -12  -5   1       2647.43       2654.27        52.77 o                         
 -11  -5   1       3028.89       3027.15        53.59 o                         
 -10  -5   1       3139.64       3115.65        61.33 o                         
  -9  -5   1        784.33        735.58        20.26 o                         
  -8  -5   1         38.80         46.56         6.65 o                         
  -7  -5   1       3725.16       3808.58        47.40 o                         
  -6  -5   1        846.00        819.57        14.88 o                         
  -5  -5   1       7622.97       7617.76        77.97 o                         
  -4  -5   1       7972.65       8504.62        90.82 o                         
  -3  -5   1       1625.31       1488.19        18.89 o                         
  -2  -5   1      18807.40      18519.72       177.65 o                         
  -1  -5   1      28674.14      27490.02       328.95 o                         
   0  -5   1       6447.44       6364.04        67.04 o                         
   1  -5   1      13842.62      14228.58       158.92 o                         
   2  -5   1       7485.22       7556.09        84.68 o                         
   3  -5   1       8048.75       8361.88        97.13 o                         
   4  -5   1      12190.41      12068.41       132.70 o                         
   5  -5   1       3361.98       3359.54        43.79 o                         
   6  -5   1      13652.02      13455.91       169.10 o                         
   7  -5   1       5358.89       5460.25        77.51 o                         
   8  -5   1       2848.47       2882.12        55.77 o                         
   9  -5   1       1939.03       1996.63        50.39 o                         
  10  -5   1        107.82        125.01        19.69 o                         
  11  -5   1        978.99       1036.57        43.28 o                         
  12  -5   1        618.07        770.42        50.57 o                         
  13  -5   1        701.41        670.52        48.87 o                         
 -15  -4   1        667.97        672.75        47.34 o                         
 -14  -4   1        617.44        641.41        64.40 o                         
 -13  -4   1       2987.12       3049.60        84.63 o                         
 -12  -4   1       2071.24       2006.33        50.50 o                         
 -11  -4   1       2916.16       3082.83        57.78 o                         
 -10  -4   1       5608.54       5628.58        91.83 o                         
  -9  -4   1       1535.50       1526.75        31.08 o                         
  -8  -4   1        539.05        524.82        16.67 o                         
  -7  -4   1        901.69        850.32        16.79 o                         
  -6  -4   1       1492.30       1645.53        24.07 o                         
  -5  -4   1        933.03        972.28        16.48 o                         
  -4  -4   1       5093.64       5140.38        53.36 o                         
  -3  -4   1       1841.44       2383.64        28.34 o                         
  -2  -4   1       6237.00       7458.47        71.74 o                         
  -1  -4   1       1487.15       1345.33        15.94 o                         
   0  -4   1         66.18         41.59         2.79 o                         
   1  -4   1        781.86        910.76        12.88 o                         
   2  -4   1       4307.18       4988.59        56.36 o                         
   3  -4   1       2011.96       1880.43        25.16 o                         
   4  -4   1       2243.96       2588.70        33.65 o                         
   5  -4   1        344.71        377.70        12.23 o                         
   6  -4   1        579.47        535.17        16.29 o                         
   7  -4   1         14.27         36.35        10.40 o                         
   8  -4   1        635.81        619.69        18.39 o                         
   9  -4   1        610.62        585.96        20.36 o                         
  10  -4   1       1003.67       1093.14        45.09 o                         
  11  -4   1       2795.47       2820.42        72.92 o                         
  12  -4   1       2785.10       2801.99        76.00 o                         
  13  -4   1       1634.30       1541.61        57.38 o                         
 -15  -3   1        436.12        495.53        42.86 o                         
 -14  -3   1        105.27         46.91        28.60 o                         
 -13  -3   1        756.86        765.47        36.33 o                         
 -12  -3   1       1489.93       1522.69        47.63 o                         
 -11  -3   1       1007.25       1037.06        38.01 o                         
 -10  -3   1         49.18         66.48         9.63 o                         
  -9  -3   1        462.53        431.54        16.05 o                         
  -8  -3   1        322.41        276.59        10.99 o                         
  -7  -3   1        198.31        227.01        14.12 o                         
  -6  -3   1        537.33        564.27        13.26 o                         
  -5  -3   1       1338.85       1326.09        20.27 o                         
  -4  -3   1       4246.02       4565.58        52.60 o                         
  -3  -3   1      35966.85      33018.65       332.19 o                         
  -2  -3   1         94.54         83.40         2.87 o                         
  -1  -3   1       2338.60       2308.38        25.31 o                         
   0  -3   1      14641.28      13868.39       136.79 o                         
   1  -3   1       2449.48       2480.06        27.02 o                         
   2  -3   1      19648.32      18414.69       253.49 o                         
   3  -3   1       6539.97       6976.86        71.74 o                         
   4  -3   1      17125.69      18198.00       187.17 o                         
   5  -3   1      16057.76      16245.80       174.28 o                         
   6  -3   1        848.24        866.85        17.88 o                         
   7  -3   1       1386.70       1328.67        25.08 o                         
   8  -3   1       1310.59       1228.15        27.04 o                         
   9  -3   1        182.47        206.26        15.33 o                         
  10  -3   1       1102.52       1131.59        36.11 o                         
  11  -3   1       1245.75       1208.29        47.91 o                         
  12  -3   1        429.30        406.39        32.22 o                         
  13  -3   1       1171.36       1202.88        70.00 o                         
  14  -3   1         46.73         37.57        44.99 o                         
 -15  -2   1       2230.74       2303.54       108.98 o                         
 -14  -2   1       1556.77       1522.37        57.63 o                         
 -13  -2   1       2930.62       2904.73        66.76 o                         
 -12  -2   1       3361.06       3389.95        70.88 o                         
 -11  -2   1       3109.80       3053.08        69.46 o                         
 -10  -2   1       2606.32       2571.91        49.71 o                         
  -9  -2   1       2850.62       2692.52        43.34 o                         
  -8  -2   1       1707.90       1899.27        28.11 o                         
  -7  -2   1        620.28        590.77        14.25 o                         
  -6  -2   1        121.53         79.37         6.29 o                         
  -5  -2   1       1893.06       2189.07        30.14 o                         
  -4  -2   1       2416.10       2590.12        32.05 o                         
  -3  -2   1         20.37         38.64         2.88 o                         
  -2  -2   1       4010.72       4047.02        39.37 o                         
  -1  -2   1       7193.13       7218.19        67.67 o                         
   0  -2   1          0.52          4.93         1.07 o                         
   1  -2   1       5518.11       5900.00        57.52 o                         
   2  -2   1       8054.42       8539.42        88.25 o                         
   3  -2   1       1073.52       1109.37        15.74 o                         
   4  -2   1        228.81        209.86         7.77 o                         
   5  -2   1          7.45         11.00         4.13 o                         
   6  -2   1       2328.10       2255.70        38.23 o                         
   7  -2   1         17.61         31.17         6.22 o                         
   8  -2   1       2376.69       2485.51        42.02 o                         
   9  -2   1       3038.03       3084.14        56.21 o                         
  10  -2   1       2049.48       2116.65        51.65 o                         
  11  -2   1       1473.25       1462.83        43.28 o                         
  12  -2   1       3188.43       3220.70        74.86 o                         
  13  -2   1        832.86        820.51        48.86 o                         
  14  -2   1       1137.14        967.36        62.69 o                         
 -15  -1   1        167.66        133.55        51.09 o                         
 -14  -1   1       1394.70       1469.85        57.32 o                         
 -13  -1   1       1949.70       2097.00        71.12 o                         
 -12  -1   1         60.76         79.11        16.78 o                         
 -11  -1   1       1415.78       1315.09        37.82 o                         
 -10  -1   1       2581.29       2600.67        55.00 o                         
  -9  -1   1       2010.74       2091.31        39.42 o                         
  -8  -1   1       4255.68       4014.72        53.29 o                         
  -7  -1   1       2567.98       2546.85        34.45 o                         
  -6  -1   1       1315.50       1229.73        19.38 o                         
  -5  -1   1      10590.75      10138.21       114.60 o                         
  -4  -1   1      12354.24      11913.47       137.94 o                         
  -3  -1   1       8621.14       8450.10        87.70 o                         
  -2  -1   1       9971.04       9455.37       100.09 o                         
  -1  -1   1      11230.56      10260.69        97.19 o                         
   0  -1   1      17271.99      14096.49       203.56 o                         
   1  -1   1      11840.57      11080.79       119.97 o                         
   2  -1   1      65660.26      48405.77      1325.66 o                         
   3  -1   1      16144.25      15459.64       176.03 o                         
   4  -1   1      22311.49      21677.92       257.37 o                         
   5  -1   1       7103.03       6902.12        99.88 o                         
   6  -1   1       5333.51       5511.63        64.45 o                         
   7  -1   1       2359.00       2459.59        34.18 o                         
   8  -1   1       2484.41       2473.13        39.21 o                         
   9  -1   1       2515.57       2541.41        54.26 o                         
  10  -1   1       2717.13       2780.88        53.72 o                         
  11  -1   1       2272.80       2312.31        56.70 o                         
  12  -1   1        801.17        836.83        36.60 o                         
  13  -1   1        689.98        782.21        40.01 o                         
  14  -1   1        556.52        542.03        47.52 o                         
 -14   0   1       2619.56       2645.64        90.10 o                         
 -13   0   1       1686.08       1656.41        55.35 o                         
 -12   0   1       2886.97       2912.22        65.01 o                         
 -11   0   1       1848.31       1880.23        46.73 o                         
 -10   0   1       1258.52       1329.74        35.92 o                         
  -9   0   1       1875.96       1693.37        41.32 o                         
  -8   0   1       1891.58       1856.02        30.25 o                         
  -7   0   1       2167.00       2442.51        38.23 o                         
  -6   0   1       3602.15       3562.92        51.78 o                         
  -5   0   1         37.06         58.67         4.25 o                         
  -4   0   1        647.11        662.09        11.24 o                         
  -3   0   1       1307.77       1271.29        16.52 o                         
  -2   0   1        362.29        327.80         5.36 o                         
  -1   0   1          1.70          5.79         0.85 o                         
   1   0   1        545.96        493.95         7.86 o                         
   2   0   1       1317.87       1259.22        16.30 o                         
   3   0   1        432.46        437.42         8.04 o                         
   4   0   1       6734.49       7057.19        83.42 o                         
   5   0   1       3000.25       3481.16        57.35 o                         
   6   0   1       3934.27       4022.66        52.94 o                         
   7   0   1       2685.76       2638.24        42.31 o                         
   8   0   1       1768.19       1771.00        32.12 o                         
   9   0   1       1264.15       1235.47        29.58 o                         
  10   0   1        655.19        686.53        23.48 o                         
  11   0   1        625.72        611.63        29.88 o                         
  12   0   1       2315.95       2322.43        56.04 o                         
  13   0   1        777.77        864.32        46.99 o                         
  14   0   1       1503.23       1498.23        55.18 o                         
  15   0   1       1662.77       1534.74        94.51 o                         
 -14   1   1         28.76          7.60        37.04 o                         
 -13   1   1         99.67         71.80        22.59 o                         
 -12   1   1       2227.68       2343.91        59.94 o                         
 -11   1   1        233.48        205.23        18.34 o                         
 -10   1   1       2202.75       2281.00        51.44 o                         
  -9   1   1        999.34       1039.99        28.75 o                         
  -8   1   1         63.79         71.29         8.95 o                         
  -7   1   1      18770.39      18794.66       210.31 o                         
  -6   1   1       1481.66       1521.17        22.57 o                         
  -5   1   1       1201.90       1044.94        15.72 o                         
  -4   1   1       4847.02       5069.58        55.61 o                         
  -3   1   1       4825.58       5516.83        58.58 o                         
  -2   1   1       2995.61       3053.79        32.09 o                         
  -1   1   1      11919.36      11246.23       132.83 o                         
   0   1   1      10839.67      10141.60       132.34 o                         
   1   1   1      20225.89      16910.81       400.09 o                         
   2   1   1       1656.22       1649.88        21.15 o                         
   3   1   1       1137.70       1105.24        16.33 o                         
   4   1   1      54980.89      45189.84       628.23 o                         
   5   1   1        129.12        242.52         9.42 o                         
   6   1   1       2600.07       2674.08        36.07 o                         
   7   1   1       5818.98       5917.41        72.32 o                         
   8   1   1       3120.89       3087.82        43.50 o                         
   9   1   1       2155.48       2092.40        44.55 o                         
  10   1   1       1187.94       1245.74        31.12 o                         
  11   1   1       1531.76       1432.06        34.01 o                         
  12   1   1        335.54        339.64        19.95 o                         
  13   1   1        100.32        149.85        21.00 o                         
  14   1   1        318.88        342.97        28.29 o                         
  15   1   1         90.75        123.81        34.26 o                         
 -14   2   1        883.46        803.41        75.16 o                         
 -13   2   1        748.26        781.65        47.93 o                         
 -12   2   1       2572.24       2617.98        64.86 o                         
 -11   2   1       1963.97       1970.40        51.55 o                         
 -10   2   1       1731.60       1697.11        45.06 o                         
  -9   2   1       3017.80       2903.24        62.35 o                         
  -8   2   1       4992.67       4876.32        91.17 o                         
  -7   2   1         88.88        151.01         7.55 o                         
  -6   2   1       2068.43       1925.00        27.25 o                         
  -5   2   1        325.32        421.85        10.08 o                         
  -4   2   1        109.05        101.00         5.28 o                         
  -3   2   1        938.38       1448.08        19.85 o                         
  -2   2   1       1403.04       1431.70        18.20 o                         
  -1   2   1        199.02        171.75         4.94 o                         
   0   2   1         27.45         26.29         2.30 o                         
   1   2   1        396.86        342.66         5.99 o                         
   2   2   1       2883.88       2930.34        33.18 o                         
   3   2   1        578.56        582.44        10.05 o                         
   4   2   1       5758.53       6058.40        73.25 o                         
   5   2   1       3660.89       4048.87        52.04 o                         
   6   2   1       2166.44       1878.07        27.60 o                         
   7   2   1       1391.75       1465.53        23.26 o                         
   8   2   1        493.45        584.73        15.10 o                         
   9   2   1       3346.82       3126.93        53.13 o                         
  10   2   1       1879.86       1922.59        38.08 o                         
  11   2   1        508.46        513.42        25.10 o                         
  12   2   1       1446.09       1404.45        41.30 o                         
  13   2   1       1869.04       1833.26        51.24 o                         
  14   2   1       2473.11       2383.81        63.06 o                         
  15   2   1       3264.51       3164.82        86.40 o                         
 -13   3   1        779.58        746.95        73.63 o                         
 -12   3   1       1339.20       1387.97        55.51 o                         
 -11   3   1       1832.15       1704.46        48.57 o                         
 -10   3   1       2738.88       2771.68        63.36 o                         
  -9   3   1       3097.19       3249.61        68.88 o                         
  -8   3   1       3497.98       3360.71        56.25 o                         
  -7   3   1       8596.51       8680.39       117.10 o                         
  -6   3   1       1880.04       1916.47        29.41 o                         
  -5   3   1       5776.78       5705.05        68.17 o                         
  -4   3   1       6995.05       6812.84        96.64 o                         
  -3   3   1       4817.57       4746.57        54.84 o                         
  -2   3   1        235.83        319.92         7.57 o                         
  -1   3   1      10147.35       9710.61       129.08 o                         
   0   3   1        750.03        730.18        12.04 o                         
   1   3   1      10037.59       9810.84       114.26 o                         
   3   3   1       7121.58       7186.09        75.62 o                         
   4   3   1      10756.51      11119.99       124.69 o                         
   5   3   1      16177.38      16323.14       181.57 o                         
   6   3   1       2627.04       2917.51        38.07 o                         
   7   3   1       5171.79       5334.06        69.54 o                         
   8   3   1       4143.96       4157.15        54.93 o                         
   9   3   1       1639.00       1588.33        32.42 o                         
  10   3   1       4374.75       4685.13        78.64 o                         
  11   3   1        880.67        858.28        26.04 o                         
  12   3   1         28.32         23.36        13.82 o                         
  13   3   1       1319.46       1422.31        39.28 o                         
  14   3   1         29.86         25.22        22.36 o                         
  15   3   1       1427.97       1478.54        67.64 o                         
 -13   4   1        944.01        986.02        61.87 o                         
 -12   4   1       1245.04       1145.86        59.50 o                         
 -11   4   1       1705.15       1843.23        57.11 o                         
 -10   4   1       1608.18       1660.33        51.03 o                         
  -9   4   1       2326.43       2286.44        53.61 o                         
  -8   4   1       1941.87       1906.30        47.67 o                         
  -7   4   1        126.52        136.05        11.61 o                         
  -6   4   1        613.84        545.38        12.33 o                         
  -5   4   1         25.46         31.90         7.10 o                         
  -4   4   1        332.58        392.07        11.88 o                         
  -3   4   1        652.71        561.12        12.61 o                         
  -2   4   1       1253.99       1552.33        25.81 o                         
  -1   4   1         49.26         59.94         3.48 o                         
   0   4   1         54.24         59.50         3.98 o                         
   1   4   1        186.55        207.10         4.73 o                         
   2   4   1       6263.95       7115.97        72.30 o                         
   3   4   1       1265.18       1226.05        16.08 o                         
   4   4   1        278.81        195.72         6.03 o                         
   5   4   1        775.03        906.78        15.79 o                         
   6   4   1       2714.35       2846.80        39.21 o                         
   7   4   1       3058.20       3003.96        40.70 o                         
   8   4   1       1788.06       1901.04        31.61 o                         
   9   4   1        758.35        752.84        23.34 o                         
  10   4   1        693.22        679.35        21.99 o                         
  11   4   1       1821.97       1861.66        41.96 o                         
  12   4   1       4034.66       3891.39        76.36 o                         
  13   4   1       2244.95       2257.24        53.97 o                         
  14   4   1        657.83        623.93        37.99 o                         
  15   4   1        235.81        214.26        32.87 o                         
 -13   5   1       1028.42        911.58       126.03 o                         
 -12   5   1        114.11        166.84        34.85 o                         
 -11   5   1        805.98        823.36        64.46 o                         
 -10   5   1         93.35        101.22        20.87 o                         
  -9   5   1        804.46        811.73        35.75 o                         
  -8   5   1       2478.70       2401.20        51.51 o                         
  -7   5   1       2066.39       2191.74        41.80 o                         
  -6   5   1       3078.72       3043.99        43.65 o                         
  -5   5   1       6807.77       6645.03        78.03 o                         
  -4   5   1       2212.98       2423.88        36.27 o                         
  -3   5   1       4595.29       4731.13        60.77 o                         
  -2   5   1         46.41         83.04         5.19 o                         
  -1   5   1       1327.25       1390.42        20.87 o                         
   0   5   1       9046.83       9349.04       111.38 o                         
   1   5   1       4959.87       5510.59        61.93 o                         
   2   5   1       2255.28       2227.49        26.23 o                         
   3   5   1        784.88        727.14        11.15 o                         
   4   5   1      10408.38      11970.67       131.45 o                         
   5   5   1       1458.08       1411.19        19.85 o                         
   6   5   1        558.40        503.90        12.02 o                         
   7   5   1       1653.51       1699.17        28.12 o                         
   8   5   1       1738.32       1741.29        31.09 o                         
   9   5   1        364.26        332.59        15.65 o                         
  10   5   1       1145.94       1101.13        31.66 o                         
  11   5   1       4044.66       3990.92        76.18 o                         
  12   5   1       1106.27       1078.20        32.71 o                         
  13   5   1        768.51        803.75        31.54 o                         
  14   5   1         31.35         49.24        26.64 o                         
  15   5   1         76.38         54.09        31.09 o                         
 -12   6   1       1255.27       1198.58        66.69 o                         
 -11   6   1        931.61        938.04        49.02 o                         
 -10   6   1        590.42        613.74        41.19 o                         
  -9   6   1       2125.20       2216.33        69.21 o                         
  -8   6   1        937.31        925.94        38.95 o                         
  -7   6   1        646.64        630.41        39.19 o                         
  -6   6   1       1111.79       1012.30        24.42 o                         
  -5   6   1        962.11        974.56        23.25 o                         
  -4   6   1          2.92          7.94         6.32 o                         
  -3   6   1         18.48         39.55         5.62 o                         
  -2   6   1         29.82         33.10         4.99 o                         
  -1   6   1         25.36         13.60         4.05 o                         
   0   6   1        173.28        133.20         6.69 o                         
   1   6   1       1827.50       1867.45        26.39 o                         
   2   6   1       2302.23       2558.54        30.40 o                         
   3   6   1        307.62        360.35         8.24 o                         
   4   6   1       2408.69       2383.43        30.38 o                         
   5   6   1        291.06        281.37         9.51 o                         
   6   6   1         68.84         65.61         6.25 o                         
   7   6   1         12.77         17.40         5.62 o                         
   8   6   1       2104.13       2123.10        35.31 o                         
   9   6   1       2359.93       2333.08        43.07 o                         
  10   6   1       3011.37       2836.35        54.17 o                         
  11   6   1       1197.11       1168.27        33.48 o                         
  12   6   1       1369.61       1353.83        39.38 o                         
  13   6   1        766.74        780.89        39.46 o                         
  14   6   1       1949.83       2039.30        64.11 o                         
  15   6   1       2023.91       2008.36        74.96 o                         
 -11   7   1        394.39        362.11        39.55 o                         
 -10   7   1        984.42       1019.47        54.73 o                         
  -9   7   1       3131.45       3302.60       107.05 o                         
  -8   7   1       2591.67       2464.18        72.18 o                         
  -7   7   1       8151.96       8033.12       150.85 o                         
  -6   7   1       3851.41       3708.68        66.75 o                         
  -5   7   1       4040.98       4102.58        83.40 o                         
  -4   7   1       5377.46       5450.11        89.02 o                         
  -3   7   1       1803.73       1787.04        31.07 o                         
  -2   7   1       8766.47       8667.10       103.15 o                         
  -1   7   1       2642.06       2814.07        36.58 o                         
   0   7   1        535.09        434.54        11.28 o                         
   1   7   1       2500.18       2563.24        35.30 o                         
   2   7   1       4019.52       4239.09        49.15 o                         
   3   7   1       5560.36       5691.45        64.42 o                         
   4   7   1       9596.88       9653.01        97.54 o                         
   5   7   1       2551.28       2725.68        36.53 o                         
   6   7   1       8279.54       8716.66        99.57 o                         
   7   7   1       2535.67       2687.12        39.60 o                         
   8   7   1       8387.31       8317.51       115.23 o                         
   9   7   1       7109.74       7079.12       107.13 o                         
  10   7   1       1286.21       1299.22        31.29 o                         
  11   7   1       1105.40       1088.14        27.62 o                         
  12   7   1        446.58        413.51        26.86 o                         
  13   7   1        530.22        439.99        27.02 o                         
  14   7   1        602.12        654.19        40.13 o                         
  15   7   1         64.55         53.26        30.22 o                         
 -11   8   1       1479.94       1488.11        76.96 o                         
 -10   8   1        643.87        678.08        50.61 o                         
  -9   8   1        281.88        271.41        32.73 o                         
  -8   8   1        922.21        897.75        46.52 o                         
  -7   8   1        386.14        397.23        29.76 o                         
  -6   8   1        147.49        140.93        13.92 o                         
  -5   8   1        351.20        287.86        16.51 o                         
  -4   8   1         44.03         54.26         9.76 o                         
  -3   8   1        268.23        265.17        15.63 o                         
  -2   8   1        211.25        216.43        12.18 o                         
  -1   8   1        197.66        192.52         9.03 o                         
   0   8   1          2.13         10.25         5.27 o                         
   1   8   1        116.28        122.53         7.61 o                         
   2   8   1         34.95         41.53         4.45 o                         
   3   8   1        165.89        148.84         7.76 o                         
   4   8   1         69.75         67.20         6.29 o                         
   5   8   1       5023.70       5181.50        59.12 o                         
   6   8   1       1736.30       1841.64        28.93 o                         
   7   8   1        914.44        909.81        21.46 o                         
   8   8   1       2437.55       2464.86        46.37 o                         
   9   8   1        268.69        273.39        15.83 o                         
  10   8   1       1926.50       1898.01        40.87 o                         
  11   8   1       1232.43       1198.69        37.60 o                         
  12   8   1       1322.25       1301.92        47.74 o                         
  13   8   1       1539.79       1402.44        58.06 o                         
  14   8   1       1273.13       1395.07        56.64 o                         
  15   8   1       1177.22       1113.24        53.14 o                         
 -10   9   1        549.63        466.08        50.21 o                         
  -9   9   1        656.24        673.20        45.43 o                         
  -8   9   1        530.40        513.62        39.59 o                         
  -7   9   1       1126.26       1254.15        53.87 o                         
  -6   9   1       2033.33       2211.30        70.75 o                         
  -5   9   1       1776.24       1745.08        39.99 o                         
  -4   9   1        569.40        570.16        36.25 o                         
  -3   9   1       2265.57       2251.54        51.03 o                         
  -2   9   1        747.12        733.84        25.29 o                         
  -1   9   1       1472.67       1512.43        28.87 o                         
   0   9   1      14305.61      14426.93       200.33 o                         
   1   9   1       1767.01       1797.78        29.58 o                         
   2   9   1       2014.29       2071.15        32.24 o                         
   3   9   1        664.24        657.91        16.18 o                         
   4   9   1       2304.76       2184.46        36.46 o                         
   5   9   1       1672.34       1792.65        31.19 o                         
   6   9   1       2111.73       2012.98        35.16 o                         
   7   9   1       3785.07       3909.68        58.70 o                         
   8   9   1       1578.10       1671.87        35.21 o                         
   9   9   1         20.54         31.79        11.58 o                         
  10   9   1       1015.08       1033.11        30.24 o                         
  11   9   1       1706.79       1795.38        50.37 o                         
  12   9   1        179.80        165.87        22.88 o                         
  13   9   1        164.41        225.99        34.87 o                         
  14   9   1        136.94        133.42        28.98 o                         
  -9  10   1        324.71        348.46        47.29 o                         
  -8  10   1        907.25       1012.88        64.26 o                         
  -7  10   1        264.72        280.59        32.43 o                         
  -6  10   1        455.31        447.74        34.31 o                         
  -5  10   1       1035.80       1020.90        40.24 o                         
  -4  10   1        617.92        602.33        29.54 o                         
  -3  10   1          2.56         26.48        13.05 o                         
  -2  10   1         11.82         18.89        12.10 o                         
  -1  10   1        394.18        383.42        16.84 o                         
   0  10   1         11.82         11.74         9.24 o                         
   1  10   1         40.57         32.37         8.64 o                         
   2  10   1        348.85        312.77        13.20 o                         
   3  10   1        179.69        235.86        10.43 o                         
   4  10   1        258.56        246.38        12.14 o                         
   5  10   1       1852.60       1735.51        33.36 o                         
   6  10   1         25.36         34.85        10.31 o                         
   7  10   1       2323.64       2331.64        40.84 o                         
   8  10   1       3535.73       3487.71        58.67 o                         
   9  10   1        330.01        375.22        20.47 o                         
  10  10   1        532.73        532.77        29.19 o                         
  11  10   1        445.45        388.31        24.71 o                         
  12  10   1        686.56        700.75        37.77 o                         
  13  10   1       1667.02       1580.50        60.85 o                         
  14  10   1       2413.14       2519.29        99.55 o                         
  -8  11   1       2202.80       2141.04        95.46 o                         
  -7  11   1        750.38        734.26        58.08 o                         
  -6  11   1        633.58        649.46        52.37 o                         
  -5  11   1       2971.65       2939.78        89.08 o                         
  -4  11   1       2204.94       2237.67        58.39 o                         
  -3  11   1       8881.82       8995.87       157.23 o                         
  -2  11   1       4376.31       4323.28        76.32 o                         
  -1  11   1       2694.34       2690.16        48.88 o                         
   0  11   1       4551.38       4607.08        75.21 o                         
   1  11   1       1676.18       1729.81        36.76 o                         
   2  11   1       4713.28       4746.09        72.56 o                         
   3  11   1       2593.95       2572.46        49.64 o                         
   4  11   1       1183.08       1049.94        24.18 o                         
   5  11   1        938.17       1033.79        26.47 o                         
   6  11   1       3109.04       2996.54        50.59 o                         
   7  11   1       1259.17       1251.30        33.04 o                         
   8  11   1       3366.16       3440.46        65.11 o                         
   9  11   1       6540.26       6691.51       121.16 o                         
  10  11   1        854.95        886.92        36.68 o                         
  11  11   1       1302.26       1206.43        50.83 o                         
  12  11   1       1067.57       1043.47        52.23 o                         
  13  11   1       1112.46       1109.21        58.05 o                         
  -7  12   1        118.61        198.03        40.74 o                         
  -6  12   1        141.98        132.56        48.72 o                         
  -5  12   1        554.48        560.61        43.39 o                         
  -4  12   1         60.91         97.88        23.43 o                         
  -3  12   1         83.56         90.32        20.59 o                         
  -2  12   1          0.35         18.22        21.04 o                         
  -1  12   1         94.13         78.03        18.55 o                         
   0  12   1          1.60         17.73        13.19 o                         
   1  12   1         24.04         35.49        12.62 o                         
   2  12   1         23.46         33.22        11.55 o                         
   3  12   1         42.52         57.19        13.34 o                         
   4  12   1          6.81         17.08        12.49 o                         
   5  12   1        355.12        372.52        19.99 o                         
   6  12   1       1165.94       1113.62        33.59 o                         
   7  12   1       1596.36       1569.05        46.92 o                         
   8  12   1       1280.85       1270.51        43.77 o                         
   9  12   1       1613.26       1584.23        55.70 o                         
  10  12   1       1407.75       1349.77        59.69 o                         
  11  12   1        742.18        721.80        62.15 o                         
  12  12   1       1156.11       1191.02        63.33 o                         
  13  12   1       1239.03       1145.02        62.63 o                         
  -6  13   1        415.31        355.44       116.97 o                         
  -5  13   1       1048.04       1081.38        65.48 o                         
  -4  13   1        978.17        917.79        58.26 o                         
  -3  13   1       1042.81       1122.52        52.80 o                         
  -2  13   1       2006.70       2019.94        73.72 o                         
  -1  13   1       2120.43       2073.50        70.23 o                         
   0  13   1       2018.41       2078.32        58.86 o                         
   1  13   1       1791.89       1759.54        53.67 o                         
   2  13   1        289.70        311.10        25.01 o                         
   3  13   1       2072.73       2088.35        59.65 o                         
   4  13   1       3955.24       3806.55        82.13 o                         
   5  13   1       1022.67       1089.95        45.82 o                         
   6  13   1       3382.52       3326.97       104.08 o                         
   7  13   1       1689.21       1606.40        56.12 o                         
   8  13   1       1022.28        986.56        52.93 o                         
   9  13   1        606.71        570.07        37.61 o                         
  10  13   1        165.96        139.58        32.61 o                         
  11  13   1        998.76        973.34        66.15 o                         
  12  13   1        204.79        191.85        37.41 o                         
  -4  14   1          3.33          4.25        38.69 o                         
  -3  14   1         37.59        -11.63        33.54 o                         
  -2  14   1        130.03        136.49        33.13 o                         
  -1  14   1          9.81         50.98        29.77 o                         
   0  14   1          2.26        -23.32        34.65 o                         
   1  14   1         15.57         57.77        22.84 o                         
   2  14   1         87.77         83.97        23.52 o                         
   3  14   1         25.63         10.21        22.37 o                         
   4  14   1        426.73        409.56        29.15 o                         
   5  14   1       1492.60       1507.42        51.61 o                         
   6  14   1       1053.77       1105.88        54.10 o                         
   7  14   1        264.93        238.12        28.91 o                         
   8  14   1        992.82       1040.54        52.11 o                         
   9  14   1        248.04        261.29        32.94 o                         
  10  14   1       1633.11       1591.76        74.64 o                         
  11  14   1       1488.94       1323.76        80.01 o                         
  -2  15   1       2531.85       2692.94       106.50 o                         
  -1  15   1       1905.11       1749.34        77.56 o                         
   0  15   1       2983.78       2908.55        95.99 o                         
   1  15   1       2405.54       2284.29        83.58 o                         
   2  15   1       2435.71       2476.01        73.95 o                         
   3  15   1       1375.98       1369.89        53.30 o                         
   4  15   1       3078.74       3020.62        78.14 o                         
   5  15   1       3642.19       3635.61        86.93 o                         
   6  15   1       2227.71       2053.36        67.52 o                         
   7  15   1        962.14        952.65        65.91 o                         
   8  15   1       1145.14       1165.22        59.61 o                         
   9  15   1        320.29        284.83        38.09 o                         
   1  16   1          8.88        -39.24        39.24 o                         
   2  16   1         62.11         -3.67        40.67 o                         
   3  16   1        482.20        499.73        49.89 o                         
   4  16   1        326.08        305.92        34.43 o                         
   5  16   1        283.92        338.86        36.32 o                         
   6  16   1         93.42         83.73        37.35 o                         
   7  16   1         62.35         81.73        41.37 o                         
  -8 -15   2        911.53        991.67        72.39 o                         
  -7 -15   2        508.14        624.44        43.78 o                         
  -6 -15   2        858.14        791.32        48.12 o                         
  -5 -15   2       1261.52       1193.46        55.12 o                         
  -4 -15   2       1167.48       1184.86        53.53 o                         
  -3 -15   2          6.37         35.67        27.81 o                         
  -2 -15   2        497.67        527.34        35.59 o                         
  -1 -15   2        324.55        272.55        39.59 o                         
   0 -15   2         92.85         95.18        37.88 o                         
   1 -15   2         62.98         47.65        39.25 o                         
 -10 -14   2       1862.27       1913.91        98.72 o                         
  -9 -14   2        266.33        204.39        52.50 o                         
  -8 -14   2       1796.90       1903.93        69.11 o                         
  -7 -14   2       1684.45       1810.96        89.43 o                         
  -6 -14   2        743.86        717.88        39.83 o                         
  -5 -14   2       2869.23       2876.70        77.38 o                         
  -4 -14   2       2801.40       2767.03        76.20 o                         
  -3 -14   2       1183.50       1135.99        62.87 o                         
  -2 -14   2       3953.38       4205.27       106.49 o                         
  -1 -14   2       3781.41       3713.42        93.37 o                         
   0 -14   2       2569.85       2622.97       106.09 o                         
   1 -14   2       3092.47       3227.71        96.58 o                         
   2 -14   2       1844.72       1806.19        75.10 o                         
   3 -14   2       3439.32       3462.88       107.76 o                         
 -11 -13   2       1188.72       1196.34        63.34 o                         
 -10 -13   2        776.13        758.56        86.81 o                         
  -9 -13   2        966.66       1001.40        56.64 o                         
  -8 -13   2       1791.83       1751.31        62.10 o                         
  -7 -13   2       1836.42       1878.38        62.24 o                         
  -6 -13   2        871.49        803.70        39.87 o                         
  -5 -13   2        846.86        879.41        49.98 o                         
  -4 -13   2       1799.98       1806.93        53.24 o                         
  -3 -13   2        318.39        273.14        23.62 o                         
  -2 -13   2        155.32        183.22        23.46 o                         
  -1 -13   2        120.98        145.57        22.17 o                         
   0 -13   2         35.25         41.76        23.90 o                         
   1 -13   2        139.26        131.54        27.51 o                         
   2 -13   2          0.01        -13.51        26.04 o                         
   3 -13   2         31.33         20.53        27.40 o                         
   4 -13   2          2.15         33.77        31.90 o                         
   5 -13   2         13.37         49.36        38.10 o                         
 -12 -12   2        716.14        619.77        46.55 o                         
 -11 -12   2        472.58        483.37        39.17 o                         
 -10 -12   2        771.66        784.06        85.45 o                         
  -9 -12   2        533.81        519.13        40.48 o                         
  -8 -12   2        547.19        539.24        38.50 o                         
  -7 -12   2        559.80        600.24        41.85 o                         
  -6 -12   2       1122.56        981.93        40.61 o                         
  -5 -12   2       2299.04       2332.61        53.90 o                         
  -4 -12   2       2935.43       2972.40        51.19 o                         
  -3 -12   2       2831.97       2873.74        72.08 o                         
  -2 -12   2       3464.54       3492.44        73.32 o                         
  -1 -12   2       2759.52       2743.26        62.18 o                         
   0 -12   2       2363.78       2362.30        61.80 o                         
   1 -12   2       4120.73       4136.30       128.60 o                         
   2 -12   2       1037.85       1035.75        46.53 o                         
   3 -12   2       2145.55       2107.76        65.02 o                         
   4 -12   2       4560.16       4808.70       110.80 o                         
   5 -12   2       4096.42       3914.21       111.04 o                         
   6 -12   2       1661.91       1506.20        74.31 o                         
 -13 -11   2       3292.61       3325.44       104.56 o                         
 -12 -11   2       1963.57       1953.95        75.88 o                         
 -11 -11   2       2361.57       2394.83        66.73 o                         
 -10 -11   2       2615.12       2544.31        65.19 o                         
  -9 -11   2       1963.64       2067.70        60.08 o                         
  -8 -11   2        591.56        572.12        41.42 o                         
  -7 -11   2        412.26        426.11        21.84 o                         
  -6 -11   2        682.82        637.77        27.71 o                         
  -5 -11   2       1345.03       1359.66        31.47 o                         
  -4 -11   2        228.13        251.77        13.03 o                         
  -3 -11   2        885.88        822.92        21.60 o                         
  -2 -11   2       1509.14       1510.39        29.87 o                         
  -1 -11   2        813.14        795.98        24.93 o                         
   0 -11   2        239.40        221.97        13.49 o                         
   1 -11   2        355.04        315.29        19.48 o                         
   2 -11   2         11.58         -1.87        13.96 o                         
   3 -11   2         27.67         30.12        18.50 o                         
   4 -11   2        287.61        294.06        26.45 o                         
   5 -11   2        193.30        246.49        28.68 o                         
   6 -11   2        134.46         74.17        33.81 o                         
   7 -11   2          9.05         46.39        58.92 o                         
   8 -11   2        984.34       1055.04        77.40 o                         
 -13 -10   2       2281.46       2223.20        74.41 o                         
 -12 -10   2       1681.69       1623.10        72.66 o                         
 -11 -10   2       1698.25       1674.02        72.85 o                         
 -10 -10   2        216.64        176.48        19.65 o                         
  -9 -10   2        655.42        654.02        34.64 o                         
  -8 -10   2       1679.35       1615.73        48.31 o                         
  -7 -10   2       1238.31       1246.42        31.16 o                         
  -6 -10   2       2483.58       2412.24        44.09 o                         
  -5 -10   2       2271.60       2329.32        42.39 o                         
  -4 -10   2      11810.69      11751.45       142.89 o                         
  -3 -10   2       9859.86       9993.82       117.55 o                         
  -2 -10   2       3817.52       3769.01        55.48 o                         
  -1 -10   2       5352.46       5504.12        76.27 o                         
   0 -10   2       3424.14       3399.74        57.55 o                         
   1 -10   2       6204.35       6161.24        90.23 o                         
   2 -10   2      11697.20      12097.67       199.44 o                         
   3 -10   2       5945.43       6021.21       110.19 o                         
   4 -10   2       5522.41       5787.96       109.29 o                         
   5 -10   2       4899.89       4903.88       114.77 o                         
   6 -10   2       2430.72       2462.51        86.91 o                         
   7 -10   2       3835.83       3782.89       116.89 o                         
   8 -10   2       1829.43       1758.18       111.41 o                         
   9 -10   2        964.26        821.02        61.80 o                         
 -14  -9   2       1967.10       1895.98        73.99 o                         
 -13  -9   2        782.14        845.70        52.87 o                         
 -12  -9   2       2730.01       2716.39        68.82 o                         
 -11  -9   2       3255.61       3237.27        70.10 o                         
 -10  -9   2       1291.53       1267.03        39.70 o                         
  -9  -9   2       1260.79       1281.19        36.56 o                         
  -8  -9   2        818.00        751.73        26.85 o                         
  -7  -9   2       1527.86       1613.52        33.49 o                         
  -6  -9   2        774.75        749.21        21.42 o                         
  -5  -9   2       2351.17       2297.94        36.34 o                         
  -4  -9   2       4304.83       4236.03        60.88 o                         
  -3  -9   2       1541.35       1505.25        24.89 o                         
  -2  -9   2        759.73        818.49        16.91 o                         
  -1  -9   2        702.78        728.75        17.99 o                         
   0  -9   2         13.30         42.18         7.98 o                         
   1  -9   2        371.78        347.24        15.63 o                         
   2  -9   2        612.17        616.24        21.21 o                         
   3  -9   2        308.96        354.43        19.70 o                         
   4  -9   2         13.68          5.60        17.89 o                         
   5  -9   2        348.89        319.83        25.60 o                         
   6  -9   2        671.26        699.32        40.47 o                         
   7  -9   2        225.15        193.44        27.35 o                         
   8  -9   2        456.70        490.35        43.82 o                         
   9  -9   2        129.97        116.28        36.98 o                         
  10  -9   2       1206.16       1167.56        77.07 o                         
 -14  -8   2        306.04        284.96        32.99 o                         
 -13  -8   2        122.98        139.76        25.72 o                         
 -12  -8   2        587.72        577.29        32.77 o                         
 -11  -8   2        603.21        587.55        29.66 o                         
 -10  -8   2       2489.36       2383.16        45.12 o                         
  -9  -8   2        339.50        356.36        18.42 o                         
  -8  -8   2        661.98        667.86        22.12 o                         
  -7  -8   2       5259.31       5233.32        78.85 o                         
  -6  -8   2       6035.68       6015.91        79.06 o                         
  -5  -8   2       4525.15       4444.41        57.57 o                         
  -4  -8   2       3251.13       3311.96        41.54 o                         
  -3  -8   2        231.03        259.71         9.77 o                         
  -2  -8   2       4532.13       4474.95        51.15 o                         
  -1  -8   2       7625.03       7859.42        87.38 o                         
   0  -8   2       9066.02       9120.74       104.16 o                         
   1  -8   2       7598.23       7650.10       101.57 o                         
   2  -8   2       3631.13       3862.88        63.16 o                         
   3  -8   2       5888.45       5802.29        94.54 o                         
   4  -8   2       7101.85       7039.50       112.41 o                         
   5  -8   2       2079.69       2283.72        50.02 o                         
   6  -8   2       2244.61       2170.28        52.46 o                         
   7  -8   2       2365.70       2471.91        71.42 o                         
   8  -8   2       4332.39       4580.16       112.50 o                         
   9  -8   2       2059.90       1920.82        69.22 o                         
  10  -8   2       2583.23       2714.90        98.21 o                         
  11  -8   2       2137.82       2288.24        97.02 o                         
 -14  -7   2       3145.23       3171.29        79.76 o                         
 -13  -7   2       1992.98       1925.30        57.80 o                         
 -12  -7   2       3345.44       3500.51        71.41 o                         
 -11  -7   2        830.56        860.60        32.34 o                         
 -10  -7   2        730.81        714.55        25.55 o                         
  -9  -7   2       4957.59       4889.50        80.38 o                         
  -8  -7   2       3242.99       3093.04        53.13 o                         
  -7  -7   2       1144.86       1225.03        26.05 o                         
  -6  -7   2       6986.21       6635.02        81.42 o                         
  -5  -7   2       1235.04       1201.96        20.86 o                         
  -4  -7   2        717.53        808.20        15.43 o                         
  -3  -7   2        667.22        587.76        11.70 o                         
  -2  -7   2        405.62        392.21         9.57 o                         
  -1  -7   2        248.07        231.47         7.50 o                         
   0  -7   2        385.69        348.61        10.50 o                         
   1  -7   2         35.33         18.74         6.45 o                         
   2  -7   2        986.37       1040.73        20.43 o                         
   3  -7   2          7.25         10.59         7.44 o                         
   4  -7   2       2550.08       2411.80        40.76 o                         
   5  -7   2        184.78        206.63        12.25 o                         
   6  -7   2         10.78         19.50        11.84 o                         
   7  -7   2       1253.57       1166.81        43.74 o                         
   8  -7   2       1485.38       1574.77        50.77 o                         
   9  -7   2       2073.60       2031.58        60.93 o                         
  10  -7   2        678.01        656.67        49.33 o                         
  11  -7   2        520.62        592.94        51.45 o                         
 -14  -6   2        759.02        774.89        53.27 o                         
 -13  -6   2        676.42        665.03        33.87 o                         
 -12  -6   2       2123.73       2159.94        52.48 o                         
 -11  -6   2       1672.11       1720.75        35.49 o                         
 -10  -6   2       6440.71       6180.04        98.40 o                         
  -9  -6   2       7122.16       7090.87       103.55 o                         
  -8  -6   2      11436.60      11232.72       151.99 o                         
  -7  -6   2       8239.90       7926.22        92.60 o                         
  -6  -6   2       1530.15       1627.35        25.87 o                         
  -5  -6   2        767.37        750.87        14.91 o                         
  -4  -6   2       3662.03       3583.53        40.48 o                         
  -3  -6   2       2879.59       2980.04        35.24 o                         
  -2  -6   2       4560.77       4253.55        44.54 o                         
  -1  -6   2      20581.07      20039.67       187.55 o                         
   0  -6   2      15384.31      16041.31       156.51 o                         
   1  -6   2      22192.94      21955.95       252.08 o                         
   2  -6   2      23287.45      23094.28       265.96 o                         
   3  -6   2      12184.30      12488.74       142.35 o                         
   4  -6   2      10894.79      10889.10       131.60 o                         
   5  -6   2       7330.99       7626.70       100.12 o                         
   6  -6   2       2803.64       2706.52        49.65 o                         
   7  -6   2       4450.84       4359.46        73.17 o                         
   8  -6   2       7461.55       7276.11       113.70 o                         
   9  -6   2       5496.75       5602.79       115.76 o                         
  10  -6   2       4351.71       4488.14       100.34 o                         
  11  -6   2        875.90        844.49        45.82 o                         
  12  -6   2        356.76        336.79        46.29 o                         
 -15  -5   2       1357.69       1367.52        62.43 o                         
 -14  -5   2       1435.97       1509.51        65.12 o                         
 -13  -5   2       1413.52       1347.55        56.41 o                         
 -12  -5   2       2443.91       2374.61        64.13 o                         
 -11  -5   2       3888.49       3841.64        66.72 o                         
 -10  -5   2        447.18        452.72        22.88 o                         
  -9  -5   2       2247.06       2279.60        48.57 o                         
  -8  -5   2       7784.58       7446.40       105.68 o                         
  -7  -5   2        478.01        521.79        14.19 o                         
  -6  -5   2       2786.28       2698.24        35.47 o                         
  -5  -5   2       1089.99       1106.03        18.66 o                         
  -4  -5   2         17.14         54.05         4.65 o                         
  -3  -5   2       1177.73        956.20        13.32 o                         
  -2  -5   2       1469.26       1709.06        21.16 o                         
  -1  -5   2        200.60        318.28         6.95 o                         
   0  -5   2       4714.86       4285.42        44.05 o                         
   1  -5   2       1213.64       1114.56        16.84 o                         
   2  -5   2        378.90        395.13         8.94 o                         
   3  -5   2         75.08         67.43         4.50 o                         
   4  -5   2       1501.04       1448.23        21.75 o                         
   5  -5   2       1521.62       1667.59        26.76 o                         
   6  -5   2       4806.14       5103.43        75.34 o                         
   7  -5   2       3753.80       3589.77        61.42 o                         
   8  -5   2        216.27        258.35        17.68 o                         
   9  -5   2        675.65        770.94        35.83 o                         
  10  -5   2       1083.57       1149.31        41.30 o                         
  11  -5   2        330.07        316.52        27.60 o                         
  12  -5   2       1384.78       1317.09        83.35 o                         
  13  -5   2       2669.41       2457.85        89.95 o                         
 -15  -4   2        242.61        329.85        39.49 o                         
 -14  -4   2        525.59        560.94        41.00 o                         
 -13  -4   2       1980.73       1885.57        64.54 o                         
 -12  -4   2       1748.17       1797.07        50.92 o                         
 -11  -4   2       2466.96       2501.58        55.68 o                         
 -10  -4   2        679.16        702.50        21.07 o                         
  -9  -4   2       2185.23       2235.32        36.48 o                         
  -8  -4   2       5259.82       5266.81        69.34 o                         
  -7  -4   2       2271.25       2285.45        31.23 o                         
  -6  -4   2       5078.06       5244.16        63.05 o                         
  -5  -4   2       1106.56       1184.72        18.56 o                         
  -4  -4   2       6001.98       6014.87        62.12 o                         
  -3  -4   2      11783.85      12123.75       121.56 o                         
  -2  -4   2        506.44        486.58         8.22 o                         
  -1  -4   2      23141.20      21284.12       192.00 o                         
   0  -4   2       9178.79       9252.91        90.86 o                         
   1  -4   2      34442.06      32208.47       391.01 o                         
   2  -4   2      22828.39      22029.15       216.93 o                         
   3  -4   2       1195.41       1103.14        16.11 o                         
   4  -4   2       1389.19       1298.72        18.43 o                         
   5  -4   2       3905.59       4086.18        45.55 o                         
   6  -4   2       6040.26       6269.10        75.65 o                         
   7  -4   2      10440.94      10483.75       133.69 o                         
   8  -4   2       2573.04       2665.49        44.28 o                         
   9  -4   2        366.64        349.45        16.97 o                         
  10  -4   2       2784.44       2737.68        64.10 o                         
  11  -4   2       3032.63       3159.50        71.30 o                         
  12  -4   2       2019.12       2099.97        59.34 o                         
  13  -4   2        551.84        600.78        45.17 o                         
 -15  -3   2       1515.36       1567.28        74.39 o                         
 -14  -3   2        999.66        907.67        53.88 o                         
 -13  -3   2       1642.90       1657.34        59.08 o                         
 -12  -3   2       2131.10       2207.47        58.34 o                         
 -11  -3   2       3793.87       3847.22        82.16 o                         
 -10  -3   2       4526.42       4680.00        80.41 o                         
  -9  -3   2       5098.03       4982.94        67.15 o                         
  -8  -3   2        362.38        328.42        14.10 o                         
  -7  -3   2        540.40        634.86        16.59 o                         
  -6  -3   2       3913.53       3895.46        49.90 o                         
  -5  -3   2       2042.65       2046.08        25.51 o                         
  -4  -3   2        248.77        328.51         8.43 o                         
  -3  -3   2        917.16        872.51        12.28 o                         
  -2  -3   2       3223.25       3239.11        32.83 o                         
  -1  -3   2        214.19        148.48         3.53 o                         
   0  -3   2        772.53        636.90         8.58 o                         
   1  -3   2        929.29        874.26        11.35 o                         
   2  -3   2       5296.68       5623.42        56.27 o                         
   3  -3   2        453.48        815.05        12.27 o                         
   4  -3   2       7118.38       7265.99        78.98 o                         
   5  -3   2       2945.58       3150.68        41.39 o                         
   6  -3   2          8.64         13.88         5.74 o                         
   7  -3   2         14.28         21.69         5.94 o                         
   8  -3   2       2289.30       2282.20        38.20 o                         
   9  -3   2        524.55        567.35        23.94 o                         
  10  -3   2       2853.02       2864.69        64.46 o                         
  11  -3   2       2784.76       2960.82        68.41 o                         
  12  -3   2       1696.81       1706.48        61.15 o                         
  13  -3   2       1037.68       1016.51        46.22 o                         
  14  -3   2       1275.73       1154.31        68.49 o                         
 -15  -2   2       1839.65       1728.78        76.75 o                         
 -14  -2   2        426.70        544.27        55.51 o                         
 -13  -2   2        237.65        212.19        22.21 o                         
 -12  -2   2       1605.90       1686.78        46.06 o                         
 -11  -2   2       2359.89       2519.64        55.46 o                         
 -10  -2   2       4550.33       4720.70        86.50 o                         
  -9  -2   2       7502.73       7204.57       129.97 o                         
  -8  -2   2      11489.49      11319.92       142.19 o                         
  -7  -2   2      15138.30      15206.18       165.33 o                         
  -6  -2   2      18385.25      18129.04       194.00 o                         
  -5  -2   2      18045.41      17906.18       191.05 o                         
  -4  -2   2      11696.81      11505.39       119.65 o                         
  -3  -2   2       5681.70       5183.46        57.87 o                         
  -2  -2   2      15552.99      14499.67       142.78 o                         
  -1  -2   2       5471.22       5349.94        49.72 o                         
   0  -2   2       4219.40       4181.02        40.66 o                         
   1  -2   2      10961.03      10303.25       129.33 o                         
   2  -2   2        370.30        582.59         9.14 o                         
   3  -2   2      38604.73      33093.54       581.99 o                         
   4  -2   2      39290.73      37602.96       406.48 o                         
   5  -2   2      14187.54      14447.00       167.94 o                         
   6  -2   2       9126.95       9284.94       111.96 o                         
   7  -2   2       4426.20       4305.79        53.31 o                         
   8  -2   2      16071.29      15974.46       197.25 o                         
   9  -2   2       8108.96       8551.05       131.16 o                         
  10  -2   2       3353.39       3375.79        65.77 o                         
  11  -2   2       1434.40       1496.20        44.46 o                         
  12  -2   2        854.84        844.97        40.16 o                         
  13  -2   2       1449.60       1478.30        60.74 o                         
  14  -2   2       1378.82       1429.57        67.46 o                         
 -14  -1   2       2425.70       2373.52        71.43 o                         
 -13  -1   2       2467.63       2460.47        61.01 o                         
 -12  -1   2       2241.17       2308.49        55.29 o                         
 -11  -1   2       1514.04       1443.04        39.76 o                         
 -10  -1   2       1511.48       1547.28        39.14 o                         
  -9  -1   2       3952.51       3841.12        68.11 o                         
  -8  -1   2       3183.86       3157.64        57.16 o                         
  -7  -1   2        940.43        950.53        18.24 o                         
  -6  -1   2        400.80        531.20        12.27 o                         
  -5  -1   2        277.27        249.24         7.25 o                         
  -4  -1   2       5054.00       5364.56        58.14 o                         
  -3  -1   2        653.01        625.32        10.06 o                         
  -2  -1   2        147.65        130.97         3.04 o                         
  -1  -1   2       3188.98       3471.25        34.36 o                         
   0  -1   2        275.28        271.14         4.50 o                         
   1  -1   2       3350.88       3615.66        37.37 o                         
   2  -1   2       2722.83       2772.91        30.08 o                         
   3  -1   2        837.78        909.17        13.58 o                         
   4  -1   2        592.78        591.98        11.14 o                         
   5  -1   2       1434.71       1409.35        23.13 o                         
   6  -1   2       2378.79       2628.46        39.13 o                         
   7  -1   2       1280.76       1321.62        22.18 o                         
   8  -1   2       3761.45       3758.30        52.83 o                         
   9  -1   2       1321.40       1389.80        32.60 o                         
  10  -1   2       2097.34       2155.67        45.14 o                         
  11  -1   2       1172.34       1125.97        33.85 o                         
  12  -1   2       2874.77       2899.69        68.36 o                         
  13  -1   2       2599.97       2640.95        67.63 o                         
  14  -1   2       1181.91       1166.24        58.78 o                         
 -14   0   2        685.86        677.59        44.47 o                         
 -13   0   2        357.29        354.70        26.68 o                         
 -12   0   2       1295.22       1271.21        40.59 o                         
 -11   0   2       2556.41       2696.05        59.08 o                         
 -10   0   2       7106.74       7169.74       123.05 o                         
  -9   0   2       4459.56       4554.10        91.74 o                         
  -8   0   2       4629.32       4784.95        70.95 o                         
  -7   0   2       3998.72       3880.29        54.53 o                         
  -6   0   2       7011.87       7383.54        93.08 o                         
  -5   0   2       6855.78       6851.90        88.98 o                         
  -4   0   2       1152.82       1193.68        19.31 o                         
  -3   0   2       1899.89       1761.09        23.85 o                         
  -2   0   2       2161.97       2118.19        25.62 o                         
  -1   0   2       6525.59       6241.46        65.96 o                         
   1   0   2       7729.73       7004.32        79.45 o                         
   2   0   2       5814.85       5817.16        77.61 o                         
   3   0   2      12138.61      11752.97       140.32 o                         
   4   0   2       8486.71       8275.07       103.05 o                         
   5   0   2       8646.30       8987.11       114.46 o                         
   6   0   2      13796.84      13765.38       164.92 o                         
   7   0   2       4948.15       4868.12        67.05 o                         
   8   0   2       3980.84       3985.00        53.79 o                         
   9   0   2       1065.85       1099.25        26.56 o                         
  10   0   2       2517.24       2430.31        48.40 o                         
  11   0   2       1173.17       1216.17        33.11 o                         
  12   0   2       1436.62       1415.76        38.85 o                         
  13   0   2        969.33        892.06        41.41 o                         
  14   0   2       1018.20       1047.10        49.35 o                         
  15   0   2        501.56        575.75        62.09 o                         
 -14   1   2        764.36        739.25        55.59 o                         
 -13   1   2       1371.76       1338.20        56.11 o                         
 -12   1   2       2568.60       2642.44        84.19 o                         
 -11   1   2       1964.71       1917.72        47.79 o                         
 -10   1   2       1405.46       1368.63        37.40 o                         
  -9   1   2        388.47        410.48        17.72 o                         
  -8   1   2       2848.55       2868.06        52.97 o                         
  -7   1   2       4438.06       4317.10        57.02 o                         
  -6   1   2       4654.42       5094.58        62.80 o                         
  -5   1   2        506.96        460.55        10.24 o                         
  -4   1   2        130.99        219.78         6.54 o                         
  -3   1   2        350.31        297.21         5.99 o                         
  -2   1   2        347.38        253.01         4.80 o                         
  -1   1   2        340.72        291.47         5.72 o                         
   0   1   2         18.76         19.26         1.29 o                         
   1   1   2         22.42         62.94         2.14 o                         
   2   1   2          1.48         12.76         2.46 o                         
   3   1   2       1032.84       1230.55        19.45 o                         
   4   1   2       3830.91       4130.32        58.83 o                         
   5   1   2       7996.28       7941.87        98.98 o                         
   6   1   2        800.10        817.11        16.22 o                         
   7   1   2       2002.46       2050.08        31.85 o                         
   8   1   2       3710.11       3780.06        50.80 o                         
   9   1   2        460.95        499.71        19.65 o                         
  10   1   2        969.38       1026.11        28.10 o                         
  11   1   2       2135.94       2176.02        44.01 o                         
  12   1   2        984.45        962.74        34.26 o                         
  13   1   2       1098.90       1111.27        38.26 o                         
  14   1   2       2308.13       2324.37        62.70 o                         
  15   1   2       2025.74       2123.96        76.11 o                         
 -14   2   2       2821.12       2825.33       103.64 o                         
 -13   2   2       1568.11       1571.52        86.05 o                         
 -12   2   2       1587.55       1503.59        47.24 o                         
 -11   2   2       3626.21       3851.87        81.89 o                         
 -10   2   2        237.41        243.52        18.37 o                         
  -9   2   2       3874.89       4035.16        80.79 o                         
  -8   2   2      20045.81      20311.50       291.95 o                         
  -7   2   2       3771.91       3694.23        48.64 o                         
  -6   2   2       6647.41       6739.81        77.52 o                         
  -5   2   2       6484.40       6460.62        73.52 o                         
  -4   2   2       9185.51       8910.15       115.32 o                         
  -3   2   2      91343.97      72348.62      1057.89 o                         
  -2   2   2      22789.82      21126.76       249.88 o                         
  -1   2   2       7701.44       7680.45        97.52 o                         
   0   2   2      13135.32      12778.20       151.53 o                         
   1   2   2      11337.23      11037.84       130.90 o                         
   2   2   2       5860.64       6079.64        73.33 o                         
   3   2   2       5965.55       5671.27        67.45 o                         
   4   2   2       2478.45       2491.94        36.32 o                         
   5   2   2       1174.86        947.67        16.87 o                         
   6   2   2      21186.75      20667.19       237.84 o                         
   7   2   2      13277.18      13117.38       149.08 o                         
   8   2   2       9155.97       9461.18       107.40 o                         
   9   2   2       6641.35       6659.46        98.14 o                         
  10   2   2       3097.09       3109.09        56.27 o                         
  11   2   2       6040.21       6037.39        99.51 o                         
  12   2   2       6007.57       5979.25       100.84 o                         
  13   2   2        670.50        652.54        29.43 o                         
  14   2   2        444.93        439.22        29.93 o                         
  15   2   2       1181.80       1249.71        53.49 o                         
 -13   3   2       1223.25       1201.75        69.99 o                         
 -12   3   2       1327.60       1329.61        84.20 o                         
 -11   3   2       1188.01       1200.21        40.57 o                         
 -10   3   2       2767.66       2723.33        70.77 o                         
  -9   3   2       2004.75       1993.69        48.33 o                         
  -8   3   2       2974.50       3068.29        55.38 o                         
  -7   3   2        183.91        167.01         9.47 o                         
  -6   3   2        158.76        164.83         8.25 o                         
  -5   3   2       1292.91       1344.22        21.36 o                         
  -4   3   2       1147.27       1226.30        19.47 o                         
  -3   3   2       3065.94       3448.82        43.12 o                         
  -2   3   2        550.36        714.08        12.33 o                         
  -1   3   2         53.38         53.49         3.80 o                         
   0   3   2          4.22          6.81         2.42 o                         
   1   3   2         76.54         45.90         2.75 o                         
   2   3   2        873.38       1188.14        16.50 o                         
   3   3   2        616.52        796.05        12.38 o                         
   4   3   2       1039.28       1080.30        16.88 o                         
   5   3   2       4430.84       4399.01        56.72 o                         
   6   3   2       3600.83       3914.47        52.48 o                         
   7   3   2       2142.05       2233.08        32.95 o                         
   8   3   2       1618.00       1629.29        29.64 o                         
   9   3   2       2841.31       2950.84        46.75 o                         
  10   3   2       1873.10       1785.30        38.44 o                         
  11   3   2        820.06        802.06        26.32 o                         
  12   3   2        709.59        702.16        33.87 o                         
  13   3   2       2759.40       2727.41        57.69 o                         
  14   3   2       2589.45       2574.98        65.24 o                         
  15   3   2       1665.74       1677.86        80.86 o                         
 -13   4   2        599.20        465.36        43.97 o                         
 -12   4   2       1099.55        933.73        55.38 o                         
 -11   4   2       2980.73       3232.41       106.29 o                         
 -10   4   2       3728.30       3683.59        90.23 o                         
  -9   4   2        734.15        750.92        31.52 o                         
  -8   4   2       1941.56       2093.07        51.22 o                         
  -7   4   2       4372.76       4567.79        67.61 o                         
  -6   4   2       5847.83       5946.80        76.56 o                         
  -5   4   2      19328.28      19533.61       226.93 o                         
  -4   4   2       4713.39       4979.51        59.46 o                         
  -3   4   2       3820.86       3548.16        45.36 o                         
  -2   4   2       5267.05       5659.84        76.03 o                         
  -1   4   2       5528.99       5679.36        76.01 o                         
   0   4   2       4892.89       4960.74        60.57 o                         
   1   4   2       4545.85       4350.86        53.21 o                         
   2   4   2       5019.67       5760.74        74.51 o                         
   3   4   2      19685.79      19033.75       255.77 o                         
   4   4   2       8591.27       8662.15        95.36 o                         
   5   4   2       4078.76       4103.99        49.48 o                         
   6   4   2      19456.10      19196.16       232.59 o                         
   7   4   2        273.77        251.87        10.78 o                         
   8   4   2       4746.67       4735.78        59.98 o                         
   9   4   2       8144.90       8076.85       113.62 o                         
  10   4   2       1479.32       1479.95        34.76 o                         
  11   4   2       1727.73       1713.17        39.56 o                         
  12   4   2       1270.26       1332.29        38.03 o                         
  13   4   2       1547.12       1456.77        40.00 o                         
  14   4   2       1164.50       1149.44        44.76 o                         
  15   4   2       1081.14       1061.52        52.24 o                         
 -12   5   2        270.01        333.39        39.62 o                         
 -11   5   2        422.97        361.56        35.75 o                         
 -10   5   2        685.68        732.24        43.18 o                         
  -9   5   2        761.37        774.13        37.73 o                         
  -8   5   2       1228.98       1174.92        41.01 o                         
  -7   5   2       1331.86       1230.66        32.70 o                         
  -6   5   2        705.06        727.37        20.38 o                         
  -5   5   2        873.64        893.67        21.62 o                         
  -4   5   2        770.19        703.76        16.56 o                         
  -3   5   2         10.26          9.04         5.09 o                         
  -2   5   2        175.05        161.14         7.77 o                         
  -1   5   2         60.05        101.90         4.83 o                         
   0   5   2          5.34         15.08         2.84 o                         
   1   5   2        181.17        209.93         7.48 o                         
   2   5   2       3677.57       3806.55        44.91 o                         
   3   5   2        260.39        273.81         6.50 o                         
   4   5   2        214.85        235.07         7.40 o                         
   5   5   2        885.00        818.98        15.88 o                         
   6   5   2       3033.06       3120.06        37.59 o                         
   7   5   2       2650.55       2808.90        40.43 o                         
   8   5   2       3602.07       3349.21        45.84 o                         
   9   5   2        296.42        325.94        18.60 o                         
  10   5   2        758.67        769.55        28.13 o                         
  11   5   2       2270.02       2275.29        48.38 o                         
  12   5   2       2877.79       2781.96        60.27 o                         
  13   5   2       1882.54       1861.91        46.07 o                         
  14   5   2        852.88        816.97        41.11 o                         
  15   5   2       1115.92       1175.80        68.10 o                         
 -12   6   2       2101.77       2124.04        86.24 o                         
 -11   6   2       1957.16       2018.82        89.52 o                         
 -10   6   2       3452.46       3532.28       118.38 o                         
  -9   6   2       2853.79       2853.47        80.84 o                         
  -8   6   2       2987.56       3098.52        81.71 o                         
  -7   6   2       2568.64       2529.96        59.67 o                         
  -6   6   2       3867.58       3826.74        61.67 o                         
  -5   6   2      10942.95      11358.44       144.25 o                         
  -4   6   2       9202.87       8924.24       105.86 o                         
  -3   6   2      11173.18      11597.55       145.25 o                         
  -2   6   2       9269.29       9232.66       111.73 o                         
  -1   6   2       7665.46       7579.58        89.23 o                         
   0   6   2       8451.45       9147.86       105.76 o                         
   1   6   2      12900.07      12469.33       169.87 o                         
   2   6   2       3686.74       3652.77        40.95 o                         
   3   6   2      10859.67      11005.86       115.76 o                         
   4   6   2      25566.61      24898.49       254.18 o                         
   5   6   2      11320.05      11787.67       125.00 o                         
   6   6   2       4019.78       4206.83        52.55 o                         
   7   6   2       3265.32       3079.05        44.02 o                         
   8   6   2       5655.21       5570.91        73.80 o                         
   9   6   2       1346.65       1314.57        30.55 o                         
  10   6   2       4143.02       3944.04        68.07 o                         
  11   6   2       3341.96       3335.32        69.44 o                         
  12   6   2       5025.68       5006.82        93.93 o                         
  13   6   2       3036.43       2948.86        65.34 o                         
  14   6   2       1167.94       1222.33        71.25 o                         
  15   6   2       2240.15       2260.85       107.85 o                         
 -11   7   2        335.13        312.32        39.11 o                         
 -10   7   2        697.45        721.27        60.08 o                         
  -9   7   2       1240.15       1239.76        70.24 o                         
  -8   7   2        628.17        611.05        52.39 o                         
  -7   7   2       2846.66       2755.59        73.78 o                         
  -6   7   2        600.70        633.84        31.34 o                         
  -5   7   2        110.92        115.99        10.85 o                         
  -4   7   2        266.79        222.02        11.97 o                         
  -3   7   2        278.31        240.80        10.98 o                         
  -2   7   2         27.42         40.89         4.50 o                         
  -1   7   2        388.41        429.70        12.02 o                         
   0   7   2        457.04        363.99        11.06 o                         
   1   7   2         39.60         81.61         6.08 o                         
   2   7   2        122.79        160.56         8.63 o                         
   3   7   2        176.56        153.52         7.13 o                         
   4   7   2       1440.70       1556.79        23.48 o                         
   5   7   2       2092.35       2098.35        29.86 o                         
   6   7   2        215.82        171.28         8.74 o                         
   7   7   2         61.97         65.17         7.51 o                         
   8   7   2       2567.82       2454.94        43.86 o                         
   9   7   2       3359.30       3282.72        58.74 o                         
  10   7   2       2947.32       2914.38        58.92 o                         
  11   7   2        943.69        892.84        24.85 o                         
  12   7   2       1933.97       1807.06        43.61 o                         
  13   7   2       2711.82       2614.84        67.45 o                         
  14   7   2       2247.81       2212.53        68.38 o                         
  15   7   2       1749.57       1647.46        70.42 o                         
 -11   8   2       1229.46       1159.72        66.04 o                         
 -10   8   2        165.77        166.91        34.61 o                         
  -9   8   2       1485.68       1439.84        75.15 o                         
  -8   8   2       2385.93       2458.56        75.70 o                         
  -7   8   2       1252.28       1254.06        49.81 o                         
  -6   8   2       3241.01       3172.07        64.80 o                         
  -5   8   2        549.50        703.52        24.75 o                         
  -4   8   2       5790.02       5847.59       103.47 o                         
  -3   8   2      14564.46      14546.51       190.48 o                         
  -2   8   2       3153.33       3246.21        46.59 o                         
  -1   8   2       3330.91       3214.83        42.01 o                         
   0   8   2       1692.78       1731.77        27.45 o                         
   1   8   2       2289.37       2313.84        33.92 o                         
   2   8   2      13072.94      13327.66       158.16 o                         
   3   8   2       5194.28       5759.77        66.26 o                         
   4   8   2       3590.32       3543.00        42.89 o                         
   5   8   2       2258.41       2308.31        32.79 o                         
   6   8   2       5951.25       6038.94        72.66 o                         
   7   8   2       4346.46       4280.87        59.54 o                         
   8   8   2       1560.03       1551.64        34.46 o                         
   9   8   2        348.00        413.60        19.90 o                         
  10   8   2       2083.29       2016.83        45.78 o                         
  11   8   2       1591.69       1583.89        43.34 o                         
  12   8   2       3304.75       3350.78        73.71 o                         
  13   8   2       1381.99       1293.86        66.59 o                         
  14   8   2       1055.19       1003.32        59.39 o                         
  15   8   2        627.55        603.61        38.89 o                         
 -10   9   2        479.67        503.38        47.07 o                         
  -9   9   2        339.96        349.24        64.90 o                         
  -8   9   2        345.80        328.57        33.66 o                         
  -7   9   2        561.94        527.46        36.99 o                         
  -6   9   2        176.95        174.54        20.45 o                         
  -5   9   2         17.70         11.99        11.78 o                         
  -4   9   2        808.80        759.88        29.15 o                         
  -3   9   2        360.70        405.66        20.31 o                         
  -2   9   2         38.38         65.26        14.12 o                         
  -1   9   2        688.03        602.36        18.70 o                         
   0   9   2         26.37         37.44         7.12 o                         
   1   9   2       1239.93       1181.80        22.93 o                         
   2   9   2        285.54        247.20        10.54 o                         
   3   9   2        907.08        924.90        18.63 o                         
   4   9   2       1031.05        994.05        22.81 o                         
   5   9   2        410.26        401.01        14.98 o                         
   6   9   2       3195.38       3284.11        49.95 o                         
   7   9   2       1012.21       1057.91        24.54 o                         
   8   9   2        168.41        186.22        13.18 o                         
   9   9   2       1958.97       2020.46        42.82 o                         
  10   9   2       1239.64       1232.55        34.83 o                         
  11   9   2       2906.80       2932.54        63.01 o                         
  12   9   2       3634.09       3740.66        76.63 o                         
  13   9   2        628.92        561.82        36.12 o                         
  14   9   2       1573.80       1633.91        78.48 o                         
  -9  10   2        370.23        428.95        51.43 o                         
  -8  10   2        663.58        587.45        46.98 o                         
  -7  10   2       4165.12       4320.94       112.60 o                         
  -6  10   2       4139.19       3985.18        96.36 o                         
  -5  10   2       6581.32       6617.38       130.89 o                         
  -4  10   2       4358.40       4314.28        81.55 o                         
  -3  10   2       2577.87       2576.43        60.53 o                         
  -2  10   2       4583.66       4840.09        86.06 o                         
  -1  10   2       5830.35       6032.27        88.48 o                         
   0  10   2       7997.41       7989.22       117.36 o                         
   1  10   2       6455.99       6830.89       101.91 o                         
   2  10   2       2407.54       2379.11        39.87 o                         
   3  10   2       5489.86       5590.49        82.71 o                         
   4  10   2      11361.51      11256.61       138.00 o                         
   5  10   2       5179.59       5179.02        74.06 o                         
   6  10   2       4816.76       4886.21        75.11 o                         
   7  10   2       2666.88       2730.33        49.59 o                         
   8  10   2       5066.80       4981.77        77.08 o                         
   9  10   2       2833.40       2953.62        56.31 o                         
  10  10   2       2344.14       2239.39        57.11 o                         
  11  10   2       3784.30       3719.35        74.82 o                         
  12  10   2       1515.75       1493.81        50.12 o                         
  13  10   2       1269.30       1230.75        51.21 o                         
  14  10   2        976.39        972.38        67.72 o                         
  -8  11   2        488.96        416.25        49.47 o                         
  -7  11   2        199.41        223.51        39.00 o                         
  -6  11   2        642.45        691.59        50.39 o                         
  -5  11   2        603.58        615.71        34.45 o                         
  -4  11   2        487.56        489.99        29.60 o                         
  -3  11   2        166.79        129.56        18.26 o                         
  -2  11   2        226.31        245.23        22.11 o                         
  -1  11   2         49.27         40.53        10.52 o                         
   0  11   2         73.54         73.31        11.85 o                         
   1  11   2        738.40        677.48        22.34 o                         
   2  11   2         55.34         64.45         9.48 o                         
   3  11   2        633.43        541.65        22.77 o                         
   4  11   2        840.67        809.48        21.77 o                         
   5  11   2         10.31         12.64        10.09 o                         
   6  11   2        165.24        171.76        13.66 o                         
   7  11   2       2578.91       2617.87        50.14 o                         
   8  11   2       1188.64       1154.34        35.24 o                         
   9  11   2       3189.15       3282.45        64.90 o                         
  10  11   2       1389.78       1416.33        43.52 o                         
  11  11   2        497.91        437.82        31.91 o                         
  12  11   2       2737.42       2648.47        82.29 o                         
  13  11   2       1498.24       1589.79        64.89 o                         
  14  11   2        940.57        839.44       103.39 o                         
  -7  12   2       2440.14       2573.74        95.05 o                         
  -6  12   2        348.22        365.15        41.71 o                         
  -5  12   2       2419.44       2551.63        99.64 o                         
  -4  12   2       2695.70       2827.11        77.58 o                         
  -3  12   2       1543.21       1499.71        53.19 o                         
  -2  12   2        633.71        641.40        33.76 o                         
  -1  12   2       2819.70       2939.19        72.72 o                         
   0  12   2       2281.69       2285.34        47.50 o                         
   1  12   2       4036.54       4089.95        70.12 o                         
   2  12   2       5418.92       5428.74        86.57 o                         
   3  12   2       4214.50       4144.54        72.57 o                         
   4  12   2       4089.68       4160.83        68.74 o                         
   5  12   2       2350.83       2311.86        45.13 o                         
   6  12   2       2357.81       2224.90        43.66 o                         
   7  12   2       1778.81       1850.00        50.90 o                         
   8  12   2       2374.02       2370.06        59.94 o                         
   9  12   2       3676.77       3817.54        83.93 o                         
  10  12   2       2644.36       2550.52        83.57 o                         
  11  12   2        226.25        256.38        30.15 o                         
  12  12   2        159.64        136.07        30.66 o                         
  13  12   2        668.64        671.14        47.51 o                         
  -6  13   2         41.43         18.94        45.03 o                         
  -5  13   2          7.26         12.20        35.34 o                         
  -4  13   2        105.02         61.18        28.68 o                         
  -3  13   2          8.47         10.37        25.77 o                         
  -2  13   2        244.73        257.27        47.76 o                         
  -1  13   2         39.87          6.39        21.06 o                         
   0  13   2        352.93        375.46        27.25 o                         
   1  13   2        206.46        169.17        28.13 o                         
   2  13   2        266.37        296.74        22.10 o                         
   3  13   2         41.82         36.29        17.27 o                         
   4  13   2        188.65        188.16        18.75 o                         
   5  13   2        614.73        659.00        41.04 o                         
   6  13   2       1084.70        964.61        38.93 o                         
   7  13   2       1765.39       1805.78        58.47 o                         
   8  13   2        965.05        969.06        55.03 o                         
   9  13   2       2011.02       1935.74        64.32 o                         
  10  13   2       2890.99       2803.44        89.59 o                         
  11  13   2        532.42        616.08        46.62 o                         
  12  13   2       1109.14       1064.31        59.17 o                         
  -4  14   2       1851.98       1802.30        81.83 o                         
  -3  14   2       3429.31       3390.83       101.61 o                         
  -2  14   2       2097.11       2194.91        79.22 o                         
  -1  14   2       5749.90       5955.11       143.59 o                         
   0  14   2       2746.64       2766.30        86.36 o                         
   1  14   2       4818.39       4601.66       167.55 o                         
   2  14   2       6097.26       6298.22       130.90 o                         
   3  14   2       1462.55       1388.41        52.30 o                         
   4  14   2       3830.23       3785.20        85.16 o                         
   5  14   2       2868.94       2863.41        71.26 o                         
   6  14   2       1886.32       1893.31        58.09 o                         
   7  14   2       3643.74       3571.89        91.07 o                         
   8  14   2       3331.60       3330.84        88.38 o                         
   9  14   2        510.30        473.19        37.82 o                         
  10  14   2       1482.87       1516.43        70.37 o                         
  11  14   2       2202.46       2256.27        88.42 o                         
  -2  15   2          6.30        -17.35        38.22 o                         
  -1  15   2         72.82         48.26        43.25 o                         
   0  15   2        142.34        117.97        36.21 o                         
   1  15   2        135.77        129.36        35.74 o                         
   2  15   2        180.92        180.12        28.25 o                         
   3  15   2        414.47        389.42        32.69 o                         
   4  15   2        447.05        409.29        31.89 o                         
   5  15   2        297.24        327.24        30.73 o                         
   6  15   2        734.00        734.92        41.63 o                         
   7  15   2         31.06         80.89        29.64 o                         
   8  15   2       1321.52       1257.45        90.54 o                         
   9  15   2       2261.52       2356.61        81.11 o                         
  10  15   2       1037.89        974.43        82.56 o                         
   1  16   2        941.52        861.76        58.73 o                         
   2  16   2       1415.89       1518.95        77.09 o                         
   3  16   2       1531.88       1413.41        60.18 o                         
   4  16   2       1602.70       1578.41        61.78 o                         
   5  16   2       1668.63       1691.27        64.15 o                         
   6  16   2       2139.30       1937.52        68.37 o                         
   7  16   2       1379.87       1471.22        66.86 o                         
  -7 -15   3       1096.57       1018.96        57.58 o                         
  -6 -15   3        715.19        621.71        43.94 o                         
  -5 -15   3        726.98        811.09        58.77 o                         
  -4 -15   3        256.91        205.70        31.26 o                         
  -3 -15   3        628.22        651.42        38.96 o                         
  -2 -15   3       2455.58       2127.91        83.04 o                         
  -1 -15   3       1524.18       1478.21        72.66 o                         
   0 -15   3       2221.39       2223.28        89.91 o                         
  -9 -14   3       1262.37       1437.85        72.26 o                         
  -8 -14   3       3061.65       2915.78        92.83 o                         
  -7 -14   3        170.00         87.14        30.37 o                         
  -6 -14   3       1799.84       1843.23        64.27 o                         
  -5 -14   3       1408.38       1525.29        57.41 o                         
  -4 -14   3        182.46        153.33        25.07 o                         
  -3 -14   3        508.17        505.34        32.42 o                         
  -2 -14   3         25.08         29.40        25.25 o                         
  -1 -14   3         82.09        126.19        26.62 o                         
   0 -14   3        433.78        486.51        40.40 o                         
   1 -14   3         46.82         17.59        38.31 o                         
   2 -14   3         39.58         15.46        34.63 o                         
   3 -14   3        133.56        123.98        45.63 o                         
 -10 -13   3        726.27        646.63        44.38 o                         
  -9 -13   3       1062.62       1175.87        65.04 o                         
  -8 -13   3        484.75        404.89        37.96 o                         
  -7 -13   3        423.47        406.69        33.20 o                         
  -6 -13   3        414.30        445.67        32.90 o                         
  -5 -13   3         36.66         41.37        20.32 o                         
  -4 -13   3       1841.30       1786.24        53.28 o                         
  -3 -13   3        745.27        829.80        47.30 o                         
  -2 -13   3        421.52        385.52        28.97 o                         
  -1 -13   3       5384.33       5459.46       115.07 o                         
   0 -13   3       5266.45       5312.06       127.63 o                         
   1 -13   3       4354.59       4168.74       138.43 o                         
   2 -13   3       1902.80       1944.84        70.69 o                         
   3 -13   3        435.89        434.34        36.61 o                         
   4 -13   3        282.04        357.84        45.26 o                         
   5 -13   3        315.40        333.84        44.02 o                         
 -11 -12   3       1573.80       1582.63        66.41 o                         
 -10 -12   3       2136.57       2157.80        71.60 o                         
  -9 -12   3       1559.45       1606.16        71.28 o                         
  -8 -12   3       1221.18       1242.45        77.22 o                         
  -7 -12   3       1131.55       1091.25        46.20 o                         
  -6 -12   3       1183.23       1134.32        45.58 o                         
  -5 -12   3       1622.52       1651.68        51.38 o                         
  -4 -12   3        572.82        580.75        28.49 o                         
  -3 -12   3        221.50        232.97        19.15 o                         
  -2 -12   3        115.44        114.11        17.21 o                         
  -1 -12   3          5.08          5.13        16.07 o                         
   0 -12   3        523.56        651.20        33.54 o                         
   1 -12   3        454.44        481.63        35.72 o                         
   2 -12   3        374.58        400.77        30.69 o                         
   3 -12   3         83.08         73.73        36.96 o                         
   4 -12   3        175.18        173.72        28.81 o                         
   5 -12   3        532.06        478.09        42.88 o                         
   6 -12   3         69.05        106.76        37.28 o                         
 -12 -11   3       1031.45       1155.60        60.43 o                         
 -11 -11   3        844.01        811.80        59.45 o                         
 -10 -11   3        321.26        299.94        26.86 o                         
  -9 -11   3       3678.63       3825.20        89.34 o                         
  -8 -11   3       2428.34       2488.18        65.51 o                         
  -7 -11   3       1857.59       1814.83        48.71 o                         
  -6 -11   3       3356.99       3282.53        66.58 o                         
  -5 -11   3        594.73        613.71        22.45 o                         
  -4 -11   3       1639.64       1602.11        35.02 o                         
  -3 -11   3       4548.61       4590.20        63.53 o                         
  -2 -11   3       7419.13       7483.37       120.34 o                         
  -1 -11   3       2748.59       2729.80        55.22 o                         
   0 -11   3       1316.33       1283.18        35.48 o                         
   1 -11   3       1628.48       1573.63        37.26 o                         
   2 -11   3       1599.53       1621.95        43.81 o                         
   3 -11   3       3052.48       3141.22        78.98 o                         
   4 -11   3       3091.94       3087.81        78.99 o                         
   5 -11   3       4272.60       4332.06       186.89 o                         
   6 -11   3       1149.88       1118.16        65.32 o                         
   7 -11   3       2710.55       2491.92        97.50 o                         
   8 -11   3       3696.73       3696.06       126.54 o                         
 -13 -10   3       1550.68       1477.27        71.71 o                         
 -12 -10   3       3597.63       3533.78        85.94 o                         
 -11 -10   3       1106.92       1049.21        45.61 o                         
 -10 -10   3       1966.84       1873.64        54.64 o                         
  -9 -10   3       2096.98       2072.88        55.18 o                         
  -8 -10   3        396.66        363.77        22.23 o                         
  -7 -10   3       1790.74       1730.47        42.71 o                         
  -6 -10   3        103.75        118.97        13.37 o                         
  -5 -10   3        179.27        170.50        12.95 o                         
  -4 -10   3        465.72        433.02        16.80 o                         
  -3 -10   3       1721.87       1786.05        30.32 o                         
  -2 -10   3       2970.42       2879.70        52.21 o                         
  -1 -10   3       2843.39       2790.04        51.54 o                         
   0 -10   3         30.92          4.56         7.90 o                         
   1 -10   3       1014.85       1024.63        28.01 o                         
   2 -10   3        285.64        274.97        15.49 o                         
   3 -10   3          4.57         -1.98        13.61 o                         
   4 -10   3        429.36        491.35        33.49 o                         
   5 -10   3        711.81        653.23        38.13 o                         
   6 -10   3        141.17        135.04        29.94 o                         
   7 -10   3         12.75         30.54        30.99 o                         
   8 -10   3        678.98        609.39        50.60 o                         
   9 -10   3        716.13        722.33        95.70 o                         
 -13  -9   3        237.65        156.71        36.66 o                         
 -12  -9   3        450.29        435.26        34.35 o                         
 -11  -9   3       2271.43       2335.24        58.08 o                         
 -10  -9   3       2239.88       2097.87        51.82 o                         
  -9  -9   3       1041.93       1064.71        35.00 o                         
  -8  -9   3       1506.36       1551.62        41.24 o                         
  -7  -9   3        491.11        490.01        23.17 o                         
  -6  -9   3       1601.76       1491.05        32.26 o                         
  -5  -9   3       3009.14       3136.84        46.00 o                         
  -4  -9   3       3216.81       3146.09        47.23 o                         
  -3  -9   3       1561.11       1546.92        25.04 o                         
  -2  -9   3        230.48        240.47        14.54 o                         
  -1  -9   3         50.98         68.62         7.41 o                         
   0  -9   3       9556.23       9520.95       117.72 o                         
   1  -9   3        772.25        793.09        19.05 o                         
   2  -9   3       1210.22       1143.95        28.45 o                         
   3  -9   3       6204.57       6337.81       121.76 o                         
   4  -9   3       1967.33       1898.05        46.18 o                         
   5  -9   3       4059.36       4102.00        80.76 o                         
   6  -9   3       3835.54       3960.46        98.43 o                         
   7  -9   3       1478.51       1434.52        65.04 o                         
   8  -9   3        524.06        473.95        44.99 o                         
   9  -9   3        214.99        263.98        41.23 o                         
  10  -9   3        430.83        332.29        48.72 o                         
 -14  -8   3       1153.59       1243.97        60.70 o                         
 -13  -8   3       1097.69       1068.45        62.97 o                         
 -12  -8   3       2760.48       2762.50        68.54 o                         
 -11  -8   3       2759.25       2718.90        57.13 o                         
 -10  -8   3       1754.05       1671.54        40.63 o                         
  -9  -8   3       1098.04       1087.19        29.26 o                         
  -8  -8   3       2226.21       2294.25        43.52 o                         
  -7  -8   3        647.48        621.46        30.61 o                         
  -6  -8   3        405.70        396.95        15.88 o                         
  -5  -8   3       1695.76       1682.00        29.26 o                         
  -4  -8   3       2258.50       2142.97        29.78 o                         
  -3  -8   3       2291.74       2353.37        43.69 o                         
  -2  -8   3         24.74         22.01         4.54 o                         
  -1  -8   3        484.05        429.27        11.88 o                         
   0  -8   3        126.20        174.28         8.46 o                         
   1  -8   3        131.13        148.86         8.41 o                         
   2  -8   3          5.85         16.80         7.90 o                         
   3  -8   3       1814.50       1778.79        34.65 o                         
   4  -8   3        596.25        632.01        25.71 o                         
   5  -8   3          6.35         -0.55        11.78 o                         
   6  -8   3        267.18        280.29        22.43 o                         
   7  -8   3        454.55        484.90        33.76 o                         
   8  -8   3        347.99        332.86        31.99 o                         
   9  -8   3       1174.41       1218.20        64.77 o                         
  10  -8   3       1388.95       1427.65        93.99 o                         
 -14  -7   3        514.64        585.13        39.87 o                         
 -13  -7   3        565.70        594.27        35.14 o                         
 -12  -7   3        733.11        718.35        33.56 o                         
 -11  -7   3       3077.68       3107.22        64.24 o                         
 -10  -7   3       2185.52       2173.79        42.41 o                         
  -9  -7   3       2361.89       2399.37        45.47 o                         
  -8  -7   3       5942.74       5942.37        83.95 o                         
  -7  -7   3       3108.04       3026.05        48.25 o                         
  -6  -7   3       5536.38       5395.38        73.93 o                         
  -5  -7   3       2569.03       2545.91        33.48 o                         
  -4  -7   3       2782.78       2803.86        35.48 o                         
  -3  -7   3       4984.54       5234.53        53.28 o                         
  -2  -7   3      11566.49      11870.28       114.81 o                         
  -1  -7   3       3637.06       3665.08        40.00 o                         
   0  -7   3       4211.56       4096.89        56.73 o                         
   1  -7   3       5364.83       5486.12        60.50 o                         
   2  -7   3       3050.98       3042.23        44.97 o                         
   3  -7   3       4582.91       4597.36        71.05 o                         
   4  -7   3       5992.16       6038.70        86.34 o                         
   5  -7   3       2164.93       2319.98        40.93 o                         
   6  -7   3       3484.10       3641.67        63.32 o                         
   7  -7   3       2600.20       2600.33        56.41 o                         
   8  -7   3       1223.39       1190.48        44.02 o                         
   9  -7   3       3414.27       3751.50        88.75 o                         
  10  -7   3        780.10        729.57        42.93 o                         
  11  -7   3       1974.82       1999.11        85.30 o                         
 -14  -6   3       2588.27       2629.63        79.39 o                         
 -13  -6   3       2210.43       2120.22        57.09 o                         
 -12  -6   3       1185.20       1241.27        40.56 o                         
 -11  -6   3        829.13        831.15        32.27 o                         
 -10  -6   3       4084.61       4017.58        65.41 o                         
  -9  -6   3       2474.69       2464.79        41.47 o                         
  -8  -6   3       2692.84       2822.47        46.40 o                         
  -7  -6   3        455.77        421.66        14.67 o                         
  -6  -6   3        379.85        400.88        13.10 o                         
  -5  -6   3       2018.21       1959.45        26.77 o                         
  -4  -6   3        637.87        504.50        10.26 o                         
  -3  -6   3        428.45        433.24         8.94 o                         
  -2  -6   3        454.28        450.98         9.04 o                         
  -1  -6   3        351.84        343.44         7.68 o                         
   0  -6   3         75.86        103.22         4.98 o                         
   1  -6   3        840.34        789.91        12.85 o                         
   2  -6   3         70.76         69.29         5.95 o                         
   3  -6   3         68.61         56.71         5.31 o                         
   4  -6   3        253.42        287.56        10.69 o                         
   5  -6   3       2701.66       2689.42        41.70 o                         
   6  -6   3        333.96        322.78        16.73 o                         
   7  -6   3       1818.76       1814.39        39.94 o                         
   8  -6   3       2664.50       2485.87        63.50 o                         
   9  -6   3       1263.81       1274.53        45.44 o                         
  10  -6   3        388.54        376.96        31.26 o                         
  11  -6   3        457.44        401.39        33.05 o                         
  12  -6   3        721.13        650.17        45.16 o                         
 -14  -5   3         76.33         70.08        28.97 o                         
 -13  -5   3        399.71        473.95        33.43 o                         
 -12  -5   3        665.27        657.45        33.16 o                         
 -11  -5   3       1787.75       1813.33        48.61 o                         
 -10  -5   3        948.77        984.13        23.18 o                         
  -9  -5   3       1325.36       1251.70        28.96 o                         
  -8  -5   3       5219.49       5051.91        69.46 o                         
  -7  -5   3       4218.66       4093.51        49.71 o                         
  -6  -5   3       1596.27       1520.27        24.17 o                         
  -5  -5   3       3093.41       3224.85        43.17 o                         
  -4  -5   3       8728.03       9185.11        92.44 o                         
  -3  -5   3       3443.81       3230.53        42.34 o                         
  -2  -5   3       4200.73       4523.27        46.29 o                         
  -1  -5   3        928.57        898.05        12.79 o                         
   0  -5   3       1762.59       1588.74        19.06 o                         
   1  -5   3       2409.66       2663.26        28.62 o                         
   2  -5   3         54.39         65.52         4.54 o                         
   3  -5   3       7023.08       7139.18        77.74 o                         
   4  -5   3       1022.17       1134.74        18.23 o                         
   5  -5   3        184.65        171.90         8.56 o                         
   6  -5   3       2942.79       2928.96        45.83 o                         
   7  -5   3       2306.85       2363.65        52.75 o                         
   8  -5   3       1480.28       1448.70        36.31 o                         
   9  -5   3       4177.31       4271.78        84.65 o                         
  10  -5   3        919.74        895.62        39.94 o                         
  11  -5   3        773.61        737.83        41.90 o                         
  12  -5   3        883.44        953.20        50.00 o                         
  13  -5   3        321.71        372.51        57.05 o                         
 -14  -4   3        129.45        164.51        35.32 o                         
 -13  -4   3       2566.30       2641.53        78.59 o                         
 -12  -4   3       3552.21       3474.55        89.63 o                         
 -11  -4   3        917.25        880.68        35.65 o                         
 -10  -4   3       2081.75       2071.83        43.96 o                         
  -9  -4   3        385.44        375.01        15.71 o                         
  -8  -4   3       1305.83       1368.27        30.36 o                         
  -7  -4   3       8086.91       7657.02        89.44 o                         
  -6  -4   3        401.83        447.87        12.42 o                         
  -5  -4   3        375.83        421.78        10.73 o                         
  -4  -4   3       1689.98       1499.92        20.43 o                         
  -3  -4   3       1659.12       1670.95        21.75 o                         
  -2  -4   3       2593.72       2764.76        28.08 o                         
  -1  -4   3       3172.40       2970.99        33.78 o                         
   0  -4   3       1735.94       1462.73        19.07 o                         
   1  -4   3         47.80         86.77         3.51 o                         
   2  -4   3        403.88        562.87         9.66 o                         
   3  -4   3        297.40        157.87         5.91 o                         
   4  -4   3        210.54        165.95         6.61 o                         
   5  -4   3       2078.90       2335.66        31.18 o                         
   6  -4   3       7150.99       6952.29        78.29 o                         
   7  -4   3        779.09        863.78        18.51 o                         
   8  -4   3        283.90        274.77        12.46 o                         
   9  -4   3        400.85        403.88        18.21 o                         
  10  -4   3        529.50        539.23        21.81 o                         
  11  -4   3       1073.64       1029.81        39.81 o                         
  12  -4   3        900.82        873.48        48.26 o                         
  13  -4   3       1722.94       1808.57        74.09 o                         
 -14  -3   3         37.29         13.69        31.37 o                         
 -13  -3   3       1733.49       1721.72        54.77 o                         
 -12  -3   3        633.44        656.35        32.19 o                         
 -11  -3   3       1444.40       1408.38        43.51 o                         
 -10  -3   3       3454.19       3507.31        66.10 o                         
  -9  -3   3       3115.20       2995.01        50.54 o                         
  -8  -3   3       6439.68       6364.60        86.14 o                         
  -7  -3   3       5518.15       5746.32        68.79 o                         
  -6  -3   3      13989.86      14255.56       150.44 o                         
  -5  -3   3      23031.62      22414.81       222.74 o                         
  -4  -3   3      11018.60      11741.47       112.02 o                         
  -3  -3   3       4469.56       4591.84        50.72 o                         
  -2  -3   3       2657.46       2525.97        26.03 o                         
  -1  -3   3         44.43         76.23         4.52 o                         
   0  -3   3       6849.89       6767.33        65.48 o                         
   1  -3   3       7897.89       7563.45        72.50 o                         
   2  -3   3       1198.88       1264.24        15.97 o                         
   3  -3   3       7389.29       7008.46        72.42 o                         
   4  -3   3       3738.91       3963.04        45.96 o                         
   5  -3   3      16828.14      16790.46       180.85 o                         
   6  -3   3       1839.95       2071.50        30.26 o                         
   7  -3   3       1721.77       1840.57        31.14 o                         
   8  -3   3       2895.93       2824.21        42.69 o                         
   9  -3   3       1282.20       1358.84        32.99 o                         
  10  -3   3       3116.53       3174.30        69.44 o                         
  11  -3   3       3198.12       3420.55        77.55 o                         
  12  -3   3       1792.83       1839.11        55.80 o                         
  13  -3   3        877.24        870.24        54.05 o                         
  14  -3   3        387.33        415.17        44.54 o                         
 -14  -2   3       1266.66       1335.41        64.04 o                         
 -13  -2   3       1043.90       1088.19        47.89 o                         
 -12  -2   3        990.58       1010.44        36.46 o                         
 -11  -2   3       1244.36       1315.02        37.57 o                         
 -10  -2   3       3172.20       3137.77        63.76 o                         
  -9  -2   3       3791.54       3558.54        66.38 o                         
  -8  -2   3        505.61        601.25        18.81 o                         
  -7  -2   3       1990.40       1769.02        28.36 o                         
  -6  -2   3        395.71        441.03         9.20 o                         
  -5  -2   3        706.42        790.83        13.70 o                         
  -4  -2   3       1022.41        813.61        12.57 o                         
  -3  -2   3          6.91         18.41         2.43 o                         
  -2  -2   3        733.82        834.69        10.57 o                         
  -1  -2   3         52.38        167.32         3.32 o                         
   0  -2   3        448.15        335.66         6.42 o                         
   1  -2   3        616.03        692.17         9.13 o                         
   2  -2   3       1112.71        877.40        11.15 o                         
   3  -2   3       2224.95       2038.78        25.46 o                         
   4  -2   3       1636.49       2039.55        28.33 o                         
   5  -2   3        195.48        240.09         9.36 o                         
   6  -2   3        106.42         81.72         6.50 o                         
   7  -2   3        293.38        235.07        13.31 o                         
   8  -2   3       4604.22       4675.07        65.81 o                         
   9  -2   3       3566.50       3548.70        63.20 o                         
  10  -2   3        948.97       1007.30        30.97 o                         
  11  -2   3       1400.07       1427.26        39.33 o                         
  12  -2   3       2669.23       2629.90        65.71 o                         
  13  -2   3        528.03        531.19        37.27 o                         
  14  -2   3       1233.21       1257.98        63.53 o                         
 -14  -1   3        625.92        681.55        64.69 o                         
 -13  -1   3        507.88        552.56        33.96 o                         
 -12  -1   3        574.25        569.79        29.18 o                         
 -11  -1   3       2557.92       2494.73        55.58 o                         
 -10  -1   3        490.35        525.31        22.06 o                         
  -9  -1   3       1093.15       1092.88        31.34 o                         
  -8  -1   3       2405.89       2350.29        45.35 o                         
  -7  -1   3       2520.71       2414.39        36.94 o                         
  -6  -1   3      10958.09      11269.77       128.99 o                         
  -5  -1   3        939.00        879.23        15.49 o                         
  -4  -1   3      11745.54      12226.38       131.24 o                         
  -3  -1   3       3596.55       3857.97        40.80 o                         
  -2  -1   3       1385.58       1272.36        14.96 o                         
  -1  -1   3        739.48        739.07         8.40 o                         
   0  -1   3       1718.17       1659.80        17.47 o                         
   1  -1   3        102.78        107.82         3.92 o                         
   2  -1   3       6123.47       6166.63        62.21 o                         
   3  -1   3      18476.55      17876.41       187.26 o                         
   4  -1   3       4973.07       5260.28        61.61 o                         
   5  -1   3        241.21        242.44         8.27 o                         
   6  -1   3        166.65        211.59         9.52 o                         
   7  -1   3        885.78        930.38        20.53 o                         
   8  -1   3        211.23        215.70        12.30 o                         
   9  -1   3        868.18        909.88        23.81 o                         
  10  -1   3        976.39        917.06        28.80 o                         
  11  -1   3       1312.92       1298.13        36.71 o                         
  12  -1   3       2980.01       3100.92        65.86 o                         
  13  -1   3        648.09        594.86        34.27 o                         
  14  -1   3       1335.77       1328.94        63.10 o                         
 -14   0   3       1572.28       1734.62        73.75 o                         
 -13   0   3       1292.31       1282.01        52.37 o                         
 -12   0   3       1392.95       1385.47        42.76 o                         
 -11   0   3        459.18        529.62        26.28 o                         
 -10   0   3       1155.17       1275.78        33.68 o                         
  -9   0   3       2091.54       2048.95        40.18 o                         
  -8   0   3       2221.11       2326.81        41.10 o                         
  -7   0   3       1495.83       1487.46        24.53 o                         
  -6   0   3         31.81         61.14         5.73 o                         
  -5   0   3        110.65         96.33         6.00 o                         
  -4   0   3       2831.50       2746.78        36.44 o                         
  -3   0   3        292.54        320.67         7.35 o                         
  -2   0   3        100.22        106.98         2.97 o                         
  -1   0   3       5613.43       5565.84        54.01 o                         
   0   0   3        816.50        853.56         9.47 o                         
   1   0   3       5512.11       5256.09        54.18 o                         
   2   0   3          4.97          7.55         1.44 o                         
   3   0   3        978.39        933.04        15.43 o                         
   4   0   3        614.30        628.36        12.85 o                         
   5   0   3        729.87        967.61        18.16 o                         
   6   0   3       3774.52       3546.19        57.73 o                         
   7   0   3       1557.24       1658.62        30.84 o                         
   8   0   3        357.97        352.30        14.62 o                         
   9   0   3        858.35        847.59        23.72 o                         
  10   0   3       1673.66       1781.44        37.49 o                         
  11   0   3        608.11        563.48        23.88 o                         
  12   0   3       2267.71       2410.64        52.70 o                         
  13   0   3       2069.41       2099.63        53.27 o                         
  14   0   3       1028.02       1016.72        47.66 o                         
  15   0   3        392.32        321.27        41.21 o                         
 -14   1   3        556.73        479.89        47.12 o                         
 -13   1   3       1154.27       1189.21        55.47 o                         
 -12   1   3       1620.12       1682.50        49.81 o                         
 -11   1   3        501.10        520.19        26.62 o                         
 -10   1   3        701.80        689.48        27.22 o                         
  -9   1   3        998.22       1028.88        27.27 o                         
  -8   1   3       1630.20       1668.85        32.40 o                         
  -7   1   3       9046.73       9232.00       109.52 o                         
  -6   1   3      13188.23      13206.72       149.70 o                         
  -5   1   3       6135.59       6490.50        73.46 o                         
  -4   1   3      28850.57      27651.20       279.88 o                         
  -3   1   3      12061.77      12211.91       144.12 o                         
  -2   1   3      16095.31      15754.21       179.10 o                         
  -1   1   3       4284.01       4521.24        55.88 o                         
   0   1   3       8901.85       8977.07       102.20 o                         
   1   1   3       6932.18       7131.74        73.05 o                         
   2   1   3       3104.42       2987.35        34.87 o                         
   3   1   3       1544.80       1523.33        22.04 o                         
   4   1   3        352.52        326.32         9.02 o                         
   5   1   3       3109.60       2777.92        38.95 o                         
   6   1   3       2149.62       2385.03        34.25 o                         
   7   1   3       3130.19       3206.51        44.96 o                         
   8   1   3       3700.02       3421.97        55.11 o                         
   9   1   3       2162.71       2105.01        39.61 o                         
  10   1   3       2634.16       2760.19        58.36 o                         
  11   1   3       4555.93       4510.72        74.01 o                         
  12   1   3       2864.55       2853.47        58.34 o                         
  13   1   3       1382.05       1460.42        41.54 o                         
  14   1   3       1680.30       1712.71        54.25 o                         
  15   1   3        287.21        291.55        33.36 o                         
 -14   2   3       1647.46       1594.70       162.09 o                         
 -13   2   3        668.62        633.53        49.73 o                         
 -12   2   3       2317.82       2352.45        70.28 o                         
 -11   2   3       1982.39       1985.34        73.34 o                         
 -10   2   3        795.10        821.83        31.27 o                         
  -9   2   3        369.79        405.07        19.69 o                         
  -8   2   3       1826.40       1891.89        38.27 o                         
  -7   2   3        372.65        350.41        12.70 o                         
  -6   2   3       2890.59       2987.33        38.89 o                         
  -5   2   3        672.05        696.15        13.47 o                         
  -4   2   3         28.39         54.11         4.05 o                         
  -3   2   3         69.82         33.58         3.14 o                         
  -2   2   3         46.16         80.42         4.20 o                         
  -1   2   3         47.65         38.73         3.33 o                         
   0   2   3        318.29        278.05         5.90 o                         
   1   2   3       1565.22       1397.90        17.85 o                         
   2   2   3        141.46        114.20         3.61 o                         
   3   2   3        529.91        563.60         9.60 o                         
   4   2   3       2114.68       2026.23        30.92 o                         
   5   2   3        114.47        155.68         7.06 o                         
   6   2   3        124.14         84.60         6.07 o                         
   7   2   3       1135.65       1089.54        19.76 o                         
   8   2   3        260.23        324.49        12.16 o                         
   9   2   3       2015.67       1938.00        36.53 o                         
  10   2   3        925.37        935.65        24.78 o                         
  11   2   3       1308.99       1380.48        37.16 o                         
  12   2   3       2844.27       2862.08        58.27 o                         
  13   2   3        611.87        641.47        30.03 o                         
  14   2   3       1128.55       1135.27        57.03 o                         
  15   2   3       3972.23       3987.25        90.04 o                         
 -13   3   3       1185.84       1109.48        69.16 o                         
 -12   3   3         64.70         75.89        30.90 o                         
 -11   3   3         78.00         56.78        20.03 o                         
 -10   3   3       2029.74       2146.88        53.40 o                         
  -9   3   3        917.79       1090.70        34.41 o                         
  -8   3   3       4262.00       4391.05        71.71 o                         
  -7   3   3       5802.56       5749.78        77.39 o                         
  -6   3   3        889.56        986.00        18.77 o                         
  -5   3   3       3005.94       3017.56        43.46 o                         
  -4   3   3       8833.00       9082.98       100.26 o                         
  -3   3   3        738.12        697.43        13.28 o                         
  -2   3   3        176.33        220.81         7.49 o                         
  -1   3   3       3676.16       3621.92        52.73 o                         
   0   3   3       2784.85       2958.01        39.29 o                         
   1   3   3       1963.86       1872.73        25.66 o                         
   2   3   3       6105.32       6031.17        71.22 o                         
   3   3   3       3399.50       3241.10        37.69 o                         
   4   3   3       1053.46       1148.23        17.34 o                         
   5   3   3       8573.93       9196.32       120.01 o                         
   6   3   3        103.44        151.99         8.24 o                         
   7   3   3       1787.12       1871.08        31.86 o                         
   8   3   3       3169.05       3137.36        46.01 o                         
   9   3   3       1203.44       1092.38        25.67 o                         
  10   3   3       3383.31       3621.27        60.59 o                         
  11   3   3        231.53        206.23        16.31 o                         
  12   3   3         17.21         23.27        13.37 o                         
  13   3   3        657.38        756.78        33.37 o                         
  14   3   3         50.62         81.63        20.33 o                         
  15   3   3       1298.70       1284.35        53.84 o                         
 -13   4   3       1274.42       1259.53        69.39 o                         
 -12   4   3       1235.84       1312.93        68.44 o                         
 -11   4   3       1010.92       1066.09        51.97 o                         
 -10   4   3        490.12        450.64        36.25 o                         
  -9   4   3        756.00        771.82        42.34 o                         
  -8   4   3        917.34        987.34        29.41 o                         
  -7   4   3         20.07         24.66         8.44 o                         
  -6   4   3        971.15        949.65        23.64 o                         
  -5   4   3       2211.89       2193.72        35.89 o                         
  -4   4   3       1215.05       1395.49        23.11 o                         
  -3   4   3         16.49          2.83         4.35 o                         
  -2   4   3        101.65        158.48         8.81 o                         
  -1   4   3         19.32         18.27         3.78 o                         
   0   4   3        181.69        129.59         5.56 o                         
   1   4   3        351.49        278.20         7.52 o                         
   2   4   3        279.67        308.53         7.92 o                         
   3   4   3       4373.28       5067.85        62.15 o                         
   4   4   3         66.82         31.31         3.85 o                         
   5   4   3        217.66        312.30         8.42 o                         
   6   4   3       2112.03       2244.76        33.84 o                         
   7   4   3       5475.89       5781.42        74.94 o                         
   8   4   3       1347.20       1469.17        25.60 o                         
   9   4   3       2308.95       2098.90        40.49 o                         
  10   4   3       2532.50       2596.11        47.63 o                         
  11   4   3         37.50         64.89        12.26 o                         
  12   4   3       1068.00       1063.47        32.52 o                         
  13   4   3       3075.55       3173.86        63.80 o                         
  14   4   3        811.62        764.73        44.60 o                         
  15   4   3        937.96        854.09        45.60 o                         
 -12   5   3       2660.36       2725.47        90.30 o                         
 -11   5   3       2304.67       2298.96        78.69 o                         
 -10   5   3       1448.96       1436.99        68.34 o                         
  -9   5   3       2523.13       2640.61        75.10 o                         
  -8   5   3        505.54        494.81        29.63 o                         
  -7   5   3       1921.26       2095.84        43.30 o                         
  -6   5   3       7108.23       7085.00       110.33 o                         
  -5   5   3        230.47        205.33        11.40 o                         
  -4   5   3       4824.21       5060.56        64.14 o                         
  -3   5   3       2175.32       2291.38        34.20 o                         
  -2   5   3       2585.67       2270.82        32.26 o                         
  -1   5   3      37362.13      37957.34       453.85 o                         
   0   5   3      15677.76      15896.97       301.13 o                         
   1   5   3      22554.22      23072.12       333.62 o                         
   2   5   3      17840.09      19333.89       274.52 o                         
   3   5   3       1729.20       1667.19        25.71 o                         
   4   5   3       2513.11       2440.76        32.93 o                         
   5   5   3       3934.25       3799.48        48.52 o                         
   6   5   3         43.40         45.29         5.96 o                         
   7   5   3       5151.36       5264.85        63.72 o                         
   8   5   3       3727.84       3718.50        51.67 o                         
   9   5   3        720.06        680.35        21.33 o                         
  10   5   3       1768.46       1801.57        40.60 o                         
  11   5   3       2341.40       2177.12        46.81 o                         
  12   5   3       2307.84       2155.88        51.08 o                         
  13   5   3       1361.24       1386.05        42.48 o                         
  14   5   3        754.63        755.56        40.75 o                         
  15   5   3        838.93        975.77       113.33 o                         
 -12   6   3        784.40        778.87        54.02 o                         
 -11   6   3        637.79        698.93        47.76 o                         
 -10   6   3        505.61        504.06        38.18 o                         
  -9   6   3       1234.20       1355.61        55.19 o                         
  -8   6   3       1137.64       1072.02        42.57 o                         
  -7   6   3       1569.24       1536.36        37.56 o                         
  -6   6   3        767.49        800.44        26.53 o                         
  -5   6   3        587.88        665.97        21.24 o                         
  -4   6   3        593.65        654.50        17.39 o                         
  -3   6   3        343.30        326.06        12.94 o                         
  -2   6   3         11.51         23.19         3.56 o                         
  -1   6   3        972.65       1080.78        17.70 o                         
   0   6   3        649.97        737.36        14.77 o                         
   1   6   3        134.92        256.86        10.03 o                         
   2   6   3         80.31         72.38         5.20 o                         
   3   6   3         55.15         77.38         5.36 o                         
   4   6   3        305.79        292.04         8.32 o                         
   5   6   3        332.38        375.70        11.37 o                         
   6   6   3       1445.99       1437.62        24.54 o                         
   7   6   3         29.06         27.51         6.45 o                         
   8   6   3       3881.12       3922.97        50.24 o                         
   9   6   3       2480.89       2398.75        40.92 o                         
  10   6   3       1232.88       1212.27        29.43 o                         
  11   6   3       1147.69       1160.04        32.25 o                         
  12   6   3        895.08        860.49        33.28 o                         
  13   6   3        433.70        436.03        34.37 o                         
  14   6   3       1664.60       1641.19        60.22 o                         
  15   6   3       3350.52       3306.97        97.45 o                         
 -11   7   3       1409.22       1363.00        73.10 o                         
 -10   7   3        795.82        752.72        48.53 o                         
  -9   7   3       1493.08       1618.46        63.73 o                         
  -8   7   3       1730.12       1688.65        66.47 o                         
  -7   7   3       1420.41       1466.30        34.63 o                         
  -6   7   3       1129.79       1242.36        33.19 o                         
  -5   7   3         61.67         82.42        11.39 o                         
  -4   7   3       6112.39       6061.48        91.98 o                         
  -3   7   3       4193.01       4134.92        62.84 o                         
  -2   7   3       7170.92       7399.04        94.82 o                         
  -1   7   3       4958.79       5186.81        65.11 o                         
   0   7   3        883.14        825.34        16.95 o                         
   1   7   3       1440.00       1492.26        24.21 o                         
   2   7   3       1297.29       1197.44        23.11 o                         
   3   7   3       1369.47       1288.21        20.87 o                         
   4   7   3        565.65        648.29        13.73 o                         
   5   7   3       3032.19       3088.46        38.84 o                         
   6   7   3       1209.04       1181.31        20.91 o                         
   7   7   3       2397.88       2325.67        34.92 o                         
   8   7   3       7904.13       7618.18       102.63 o                         
   9   7   3        843.36        793.89        26.15 o                         
  10   7   3        987.09        971.52        29.64 o                         
  11   7   3        812.26        832.45        26.87 o                         
  12   7   3        260.17        260.31        18.96 o                         
  13   7   3        234.28        244.88        25.53 o                         
  14   7   3        964.67        970.83        57.71 o                         
  15   7   3        224.22        223.17        33.19 o                         
 -11   8   3       1045.17       1044.17        72.57 o                         
 -10   8   3        282.13        249.71        48.98 o                         
  -9   8   3        843.39        801.43        56.74 o                         
  -8   8   3        657.29        799.63        51.67 o                         
  -7   8   3        135.65        126.55        13.29 o                         
  -6   8   3        745.92        747.73        31.91 o                         
  -5   8   3        212.82        208.95        14.78 o                         
  -4   8   3         49.27         42.16         9.78 o                         
  -3   8   3        158.55        175.78        11.41 o                         
  -2   8   3          3.45         -4.43         7.72 o                         
  -1   8   3        202.93        279.91        10.95 o                         
   0   8   3        434.14        404.09        12.81 o                         
   1   8   3        544.39        578.74        15.10 o                         
   2   8   3         19.23         22.82         6.04 o                         
   3   8   3         26.68         31.87         5.64 o                         
   4   8   3         94.95        115.74         6.66 o                         
   5   8   3        221.47        220.25         9.83 o                         
   6   8   3       1606.55       1499.68        25.22 o                         
   7   8   3        683.10        619.06        16.89 o                         
   8   8   3       2655.79       2576.43        41.54 o                         
   9   8   3       1702.31       1682.73        36.77 o                         
  10   8   3       1136.01       1174.73        37.92 o                         
  11   8   3       1611.37       1638.92        48.63 o                         
  12   8   3       3281.87       3214.76        77.90 o                         
  13   8   3       2423.40       2330.46        82.28 o                         
  14   8   3       1377.54       1359.15        56.63 o                         
  15   8   3        589.64        580.55        41.89 o                         
 -10   9   3       2976.87       3045.97       100.71 o                         
  -9   9   3       2319.49       2247.76        82.09 o                         
  -8   9   3       3305.51       3298.25        94.28 o                         
  -7   9   3       1470.10       1432.22        56.80 o                         
  -6   9   3       2156.71       2174.02        58.13 o                         
  -5   9   3       2466.39       2547.61        55.71 o                         
  -4   9   3       1726.92       1876.86        45.40 o                         
  -3   9   3       3042.19       3151.79        61.33 o                         
  -2   9   3       3560.02       3550.98        71.09 o                         
  -1   9   3       1298.44       1389.20        29.74 o                         
   0   9   3      10335.49      10362.29       133.55 o                         
   1   9   3       2949.29       2952.41        42.69 o                         
   2   9   3       1704.64       1865.64        30.77 o                         
   3   9   3       6322.48       6353.84        78.80 o                         
   4   9   3       6132.44       6211.80        72.14 o                         
   5   9   3      12804.84      13150.26       174.75 o                         
   6   9   3       8761.23       8371.03       116.44 o                         
   7   9   3       4890.34       4951.30        70.84 o                         
   8   9   3       2136.82       2136.42        40.90 o                         
   9   9   3        174.73        161.50        14.91 o                         
  10   9   3       1112.03       1073.63        32.99 o                         
  11   9   3        374.61        406.19        24.21 o                         
  12   9   3        382.55        352.34        24.67 o                         
  13   9   3        504.48        574.01        48.14 o                         
  14   9   3       1404.12       1414.41        65.75 o                         
  15   9   3        989.12        909.90        51.31 o                         
  -9  10   3         13.94         12.30        36.97 o                         
  -8  10   3        905.58        864.84        55.14 o                         
  -7  10   3        370.32        384.46        35.49 o                         
  -6  10   3        584.84        677.44        36.61 o                         
  -5  10   3       1621.32       1628.87        55.91 o                         
  -4  10   3        871.56        853.19        31.85 o                         
  -3  10   3         13.55          2.35        13.48 o                         
  -2  10   3        225.70        248.39        17.84 o                         
  -1  10   3         91.04         93.65        10.39 o                         
   0  10   3         94.29        106.45        10.83 o                         
   1  10   3         89.67         69.16         9.70 o                         
   2  10   3       1561.17       1549.89        30.69 o                         
   3  10   3         93.79        133.93        11.31 o                         
   4  10   3        332.45        295.54        13.49 o                         
   5  10   3       1530.85       1401.82        29.64 o                         
   6  10   3        119.58        141.90        12.84 o                         
   7  10   3       1825.72       1812.05        38.82 o                         
   8  10   3        956.95        949.15        25.42 o                         
   9  10   3        448.83        452.11        25.28 o                         
  10  10   3       1944.79       1937.16        50.58 o                         
  11  10   3       2098.73       2102.02        55.34 o                         
  12  10   3       2259.11       2112.02        58.40 o                         
  13  10   3       1282.16       1185.94        45.82 o                         
  14  10   3       1146.77       1095.48        56.20 o                         
  -8  11   3       1432.68       1447.71        72.84 o                         
  -7  11   3       1490.02       1574.48        69.22 o                         
  -6  11   3        718.56        761.52        45.65 o                         
  -5  11   3       1131.60       1198.12        44.38 o                         
  -4  11   3       2212.65       2192.39        57.74 o                         
  -3  11   3       2418.90       2563.42        60.47 o                         
  -2  11   3       1809.04       1902.35        47.54 o                         
  -1  11   3       2845.29       2961.37        52.21 o                         
   0  11   3       1973.77       2108.21        42.70 o                         
   1  11   3       2552.29       2522.85        47.45 o                         
   2  11   3       2136.05       2277.05        46.04 o                         
   3  11   3       2052.83       2020.49        42.25 o                         
   4  11   3       2416.98       2257.87        38.42 o                         
   5  11   3       1292.90       1378.42        30.71 o                         
   6  11   3       1691.77       1630.79        34.93 o                         
   7  11   3       1794.50       1672.39        38.36 o                         
   8  11   3       1285.61       1314.18        37.37 o                         
   9  11   3       1508.40       1514.20        47.71 o                         
  10  11   3         46.09         42.53        16.00 o                         
  11  11   3        479.37        545.51        35.81 o                         
  12  11   3       1311.04       1305.67        62.85 o                         
  13  11   3        363.27        342.17        33.19 o                         
  14  11   3        287.11        252.89        39.27 o                         
  -7  12   3        190.77        128.70        39.69 o                         
  -6  12   3         93.17        110.12        35.02 o                         
  -5  12   3        797.49        870.14        51.86 o                         
  -4  12   3        188.22        205.19        25.07 o                         
  -3  12   3         85.58        116.25        20.98 o                         
  -2  12   3        182.48        172.83        21.44 o                         
  -1  12   3        356.79        326.33        25.40 o                         
   0  12   3        771.21        812.99        27.70 o                         
   1  12   3        127.04        132.91        13.59 o                         
   2  12   3         40.10         44.50        13.44 o                         
   3  12   3         22.14         26.33        12.83 o                         
   4  12   3        215.67        219.18        15.73 o                         
   5  12   3       1930.18       1852.66        39.70 o                         
   6  12   3        414.54        412.60        20.45 o                         
   7  12   3        107.15         98.54        16.52 o                         
   8  12   3       2048.80       2030.94        55.11 o                         
   9  12   3       1771.10       1946.41        55.16 o                         
  10  12   3       1723.92       1737.18        59.20 o                         
  11  12   3       1598.85       1589.79        59.19 o                         
  12  12   3        411.45        329.58        31.00 o                         
  13  12   3       2269.27       2280.24        79.35 o                         
  -6  13   3       2163.19       2176.01        91.70 o                         
  -5  13   3       2802.39       2693.45        96.07 o                         
  -4  13   3       2623.67       2717.79        80.11 o                         
  -3  13   3       2749.53       2733.85        78.93 o                         
  -2  13   3       3133.89       3106.42        91.22 o                         
  -1  13   3       2826.40       2854.80       120.99 o                         
   0  13   3       1695.59       1650.97        47.45 o                         
   1  13   3       2343.95       2402.14        58.68 o                         
   2  13   3        566.77        616.14        31.28 o                         
   3  13   3       2963.31       2970.84        67.59 o                         
   4  13   3       2996.29       2977.88        63.81 o                         
   5  13   3       1516.07       1448.21        42.96 o                         
   6  13   3       3606.56       3520.49        80.86 o                         
   7  13   3       2401.56       2334.80        60.59 o                         
   8  13   3       2500.02       2535.92        65.11 o                         
   9  13   3       2828.76       2781.55        83.49 o                         
  10  13   3       1724.31       1707.46        74.38 o                         
  11  13   3        996.08       1023.01        59.82 o                         
  12  13   3        256.96        240.30        43.44 o                         
  -4  14   3         33.40         37.42        42.78 o                         
  -3  14   3         28.14         34.54        32.69 o                         
  -2  14   3        113.18        118.24        31.79 o                         
  -1  14   3        504.02        499.11        40.37 o                         
   0  14   3          1.03         15.43        26.68 o                         
   1  14   3         52.20         35.94        21.55 o                         
   2  14   3        683.48        699.96        38.68 o                         
   3  14   3        415.60        442.92        31.71 o                         
   4  14   3        243.12        291.58        25.63 o                         
   5  14   3        843.23        873.15        42.38 o                         
   6  14   3       2359.37       2480.04        71.09 o                         
   7  14   3        515.08        538.15        36.06 o                         
   8  14   3       2021.33       1894.84        71.14 o                         
   9  14   3        512.82        507.53        38.57 o                         
  10  14   3        396.83        367.36        50.93 o                         
  11  14   3       1866.68       1848.85        79.87 o                         
  -2  15   3       1719.84       1661.04        78.10 o                         
  -1  15   3        542.08        612.01        47.95 o                         
   0  15   3       1256.16       1364.05        67.81 o                         
   1  15   3       1174.28       1042.26        60.61 o                         
   2  15   3       1005.91        961.70        56.69 o                         
   3  15   3       1179.56       1226.28        53.40 o                         
   4  15   3       1188.16       1218.72        50.28 o                         
   5  15   3       2127.97       2219.24        74.03 o                         
   6  15   3       1005.16        991.95        48.66 o                         
   7  15   3        481.37        460.42        36.21 o                         
   8  15   3       1854.78       1912.57        69.93 o                         
   9  15   3        221.86        237.16        37.77 o                         
  10  15   3        459.98        386.96        40.52 o                         
   0  16   3          0.72        -42.27        42.27 o                         
   1  16   3         15.27         81.02        51.49 o                         
   2  16   3        906.85        876.40        57.64 o                         
   3  16   3        921.71        911.39        49.68 o                         
   4  16   3        952.14       1028.40        51.59 o                         
   5  16   3        463.29        510.57        45.91 o                         
   6  16   3        164.57        152.71        32.76 o                         
   7  16   3        156.91        112.64        34.61 o                         
   8  16   3        795.18        891.49        67.89 o                         
  -6 -15   4        493.17        664.24        69.72 o                         
  -5 -15   4        834.47        829.24        51.45 o                         
  -4 -15   4       1033.07       1072.12        67.22 o                         
  -3 -15   4        361.33        387.45        34.82 o                         
  -2 -15   4        526.40        524.74        36.55 o                         
  -1 -15   4        348.00        355.46        42.00 o                         
  -8 -14   4       1246.07       1149.67        66.17 o                         
  -7 -14   4       1408.76       1387.41        61.05 o                         
  -6 -14   4       1063.80        976.02        52.83 o                         
  -5 -14   4       2587.82       2588.86        75.13 o                         
  -4 -14   4       2008.16       2157.41        63.78 o                         
  -3 -14   4        644.70        587.38        35.93 o                         
  -2 -14   4       3808.21       3618.15        88.94 o                         
  -1 -14   4       3219.15       3277.96        94.46 o                         
   0 -14   4       1371.22       1300.48        64.01 o                         
   1 -14   4       2457.45       2379.70        83.81 o                         
   2 -14   4       2512.51       2477.29       105.34 o                         
 -10 -13   4       1907.92       1900.78        83.63 o                         
  -9 -13   4        781.94        762.84        47.98 o                         
  -8 -13   4       1303.30       1397.33        80.75 o                         
  -7 -13   4       1926.36       1868.37        63.80 o                         
  -6 -13   4        927.70        906.59        45.68 o                         
  -5 -13   4       1091.86       1060.11        43.42 o                         
  -4 -13   4       1820.09       1828.86        54.39 o                         
  -3 -13   4          9.39          6.38        19.59 o                         
  -2 -13   4        192.04        204.66        23.85 o                         
  -1 -13   4        117.83        158.74        23.25 o                         
   0 -13   4          9.84         -6.62        31.18 o                         
   1 -13   4        108.08        125.29        28.71 o                         
   2 -13   4          7.95         18.23        28.59 o                         
   3 -13   4         17.81        -16.49        28.85 o                         
   4 -13   4         59.96        101.21        40.52 o                         
 -11 -12   4       1405.00       1332.51        84.64 o                         
 -10 -12   4       2072.10       2147.38        73.21 o                         
  -9 -12   4       2572.70       2321.55        72.82 o                         
  -8 -12   4       3929.40       3877.07       103.23 o                         
  -7 -12   4       4396.39       4622.18       114.16 o                         
  -6 -12   4       3705.24       3742.06        88.60 o                         
  -5 -12   4       4688.25       4663.07        93.51 o                         
  -4 -12   4       4684.66       4763.20        94.64 o                         
  -3 -12   4       2939.07       2851.00        60.72 o                         
  -2 -12   4       1059.67       1104.26        37.74 o                         
  -1 -12   4       2570.49       2617.52        66.37 o                         
   0 -12   4       8967.16       8846.35       184.96 o                         
   1 -12   4       5832.61       5989.91       136.58 o                         
   2 -12   4       1993.51       1970.04        62.60 o                         
   3 -12   4       1624.09       1635.54        58.76 o                         
   4 -12   4       2167.17       2304.14        76.72 o                         
   5 -12   4       3111.85       3297.90       116.62 o                         
   6 -12   4       1653.11       1692.46        84.05 o                         
 -12 -11   4       2706.81       2778.13        81.24 o                         
 -11 -11   4       1863.17       1737.28        60.56 o                         
 -10 -11   4       1806.97       1744.33        56.45 o                         
  -9 -11   4       1147.38       1103.90        44.20 o                         
  -8 -11   4        974.71        971.44        46.74 o                         
  -7 -11   4       1799.99       1799.96        52.94 o                         
  -6 -11   4       1323.95       1377.71        56.83 o                         
  -5 -11   4        288.20        287.02        18.25 o                         
  -4 -11   4        366.75        365.32        18.20 o                         
  -3 -11   4        115.85        112.10         9.89 o                         
  -2 -11   4          9.45         -2.20        12.47 o                         
  -1 -11   4        566.87        605.17        25.89 o                         
   0 -11   4         32.87         37.31        13.64 o                         
   1 -11   4        209.93        223.76        20.10 o                         
   2 -11   4        479.92        476.70        30.98 o                         
   3 -11   4         11.60          9.02        19.47 o                         
   4 -11   4        175.47        148.57        23.57 o                         
   5 -11   4        303.71        298.83        35.77 o                         
   6 -11   4       1650.91       1581.97        94.44 o                         
   7 -11   4          7.40         81.23        38.69 o                         
 -13 -10   4       1114.84       1205.12        89.58 o                         
 -12 -10   4        346.60        356.63        34.42 o                         
 -11 -10   4       1244.69       1244.93        50.02 o                         
 -10 -10   4        887.64        905.90        42.45 o                         
  -9 -10   4       2360.63       2365.35        60.51 o                         
  -8 -10   4       4384.55       4420.27        96.07 o                         
  -7 -10   4       5012.47       5033.96        87.24 o                         
  -6 -10   4       3513.65       3444.99        53.86 o                         
  -5 -10   4       2050.33       2126.44        34.28 o                         
  -4 -10   4       2583.49       2541.09        45.80 o                         
  -3 -10   4       2536.05       2469.51        41.93 o                         
  -2 -10   4       6452.91       6579.73        88.58 o                         
  -1 -10   4       2066.20       2202.13        45.95 o                         
   0 -10   4       1236.90       1193.18        36.20 o                         
   1 -10   4       3384.99       3320.06        65.24 o                         
   2 -10   4       8947.01       8964.59       153.96 o                         
   3 -10   4       4883.59       4677.95        80.54 o                         
   4 -10   4       3263.76       3313.44        86.40 o                         
   5 -10   4       1778.13       1638.96        57.17 o                         
   6 -10   4        621.48        545.47        44.50 o                         
   7 -10   4       1439.38       1600.77        73.19 o                         
   8 -10   4       1479.84       1413.68        75.64 o                         
 -13  -9   4       1567.64       1385.02        64.08 o                         
 -12  -9   4       1472.50       1497.66        58.71 o                         
 -11  -9   4       1395.23       1357.97        49.69 o                         
 -10  -9   4       1766.21       1750.43        52.32 o                         
  -9  -9   4       1570.02       1589.69        47.67 o                         
  -8  -9   4       1576.63       1495.96        36.83 o                         
  -7  -9   4        627.75        600.63        23.86 o                         
  -6  -9   4        561.22        578.91        19.46 o                         
  -5  -9   4        617.84        637.43        17.07 o                         
  -4  -9   4        755.17        757.56        15.82 o                         
  -3  -9   4        820.78        846.37        21.92 o                         
  -2  -9   4        224.59        214.77        12.09 o                         
  -1  -9   4       2185.85       2178.16        36.28 o                         
   0  -9   4        128.47        115.83        10.47 o                         
   1  -9   4        176.63        155.31        13.36 o                         
   2  -9   4        689.19        645.51        20.55 o                         
   3  -9   4         74.76         97.20        11.77 o                         
   4  -9   4        350.42        296.07        23.37 o                         
   5  -9   4        277.88        274.40        20.14 o                         
   6  -9   4        325.32        266.21        30.82 o                         
   7  -9   4        914.11        903.37        56.22 o                         
   8  -9   4       1417.74       1471.42        71.20 o                         
   9  -9   4        377.61        391.79        63.37 o                         
 -13  -8   4        223.96        255.90        32.59 o                         
 -12  -8   4       1113.51       1237.44        59.28 o                         
 -11  -8   4       1272.91       1214.35        40.32 o                         
 -10  -8   4       2044.80       2075.63        47.54 o                         
  -9  -8   4       1817.17       1814.37        37.73 o                         
  -8  -8   4       1684.76       1655.42        36.57 o                         
  -7  -8   4      11700.45      11956.10       169.44 o                         
  -6  -8   4      10324.65      10260.94       131.89 o                         
  -5  -8   4       9317.85       9224.80       108.71 o                         
  -4  -8   4      17326.34      17261.88       193.81 o                         
  -3  -8   4       4944.66       5158.12        67.45 o                         
  -2  -8   4       7780.09       7631.67        91.72 o                         
  -1  -8   4       7534.54       7482.63        89.08 o                         
   0  -8   4      13536.84      13724.43       162.80 o                         
   1  -8   4       4959.97       4872.92        69.23 o                         
   2  -8   4       2750.58       2723.53        44.62 o                         
   3  -8   4       5122.20       5012.46        77.83 o                         
   4  -8   4       7348.19       7059.32       121.68 o                         
   5  -8   4        886.40        904.56        29.58 o                         
   6  -8   4       2135.86       2033.30        58.16 o                         
   7  -8   4       3350.88       3482.33        81.86 o                         
   8  -8   4       2121.16       2119.07        79.97 o                         
   9  -8   4       2472.50       2444.96        89.83 o                         
  10  -8   4       1455.89       1721.99        80.58 o                         
 -14  -7   4       1246.08       1321.49        99.71 o                         
 -13  -7   4       1516.16       1465.04        54.14 o                         
 -12  -7   4       3137.01       3087.57        67.99 o                         
 -11  -7   4       1195.51       1196.67        38.94 o                         
 -10  -7   4       2715.56       2745.45        50.77 o                         
  -9  -7   4       1639.33       1596.17        38.68 o                         
  -8  -7   4       4535.09       4491.22        64.18 o                         
  -7  -7   4        421.91        422.76        16.22 o                         
  -6  -7   4        196.99        188.19        10.18 o                         
  -5  -7   4       1195.53       1222.46        22.86 o                         
  -4  -7   4        727.53        800.28        14.89 o                         
  -3  -7   4         12.88         12.13         3.69 o                         
  -2  -7   4          2.99          3.37         5.08 o                         
  -1  -7   4          2.44         -0.25         5.28 o                         
   0  -7   4         46.27         36.74         4.76 o                         
   1  -7   4        496.56        535.62        12.13 o                         
   2  -7   4        136.53        128.06         6.82 o                         
   3  -7   4        677.59        742.74        17.03 o                         
   4  -7   4       1355.67       1205.35        24.63 o                         
   5  -7   4        297.41        300.15        18.88 o                         
   6  -7   4         10.14         36.41        11.92 o                         
   7  -7   4        323.42        339.81        20.92 o                         
   8  -7   4         60.96         14.62        18.73 o                         
   9  -7   4       1102.80       1190.52        48.09 o                         
  10  -7   4       2019.69       1842.22        79.12 o                         
  11  -7   4       1791.47       1608.95        71.07 o                         
 -14  -6   4        367.28        400.73        40.38 o                         
 -13  -6   4        320.10        279.85        28.42 o                         
 -12  -6   4         87.26         78.76        23.82 o                         
 -11  -6   4        343.05        357.51        22.98 o                         
 -10  -6   4       1731.26       1741.81        48.47 o                         
  -9  -6   4       4686.66       4746.52        70.26 o                         
  -8  -6   4       7540.06       7598.88       102.58 o                         
  -7  -6   4       8461.16       8484.45       106.61 o                         
  -6  -6   4       5010.96       5173.92        67.50 o                         
  -5  -6   4       7047.15       6922.39        75.14 o                         
  -4  -6   4      11712.15      11786.92       117.83 o                         
  -3  -6   4       6878.72       6996.09        72.22 o                         
  -2  -6   4       3692.64       3908.46        48.07 o                         
  -1  -6   4       4956.31       5075.79        60.19 o                         
   0  -6   4       5200.59       5214.95        62.38 o                         
   1  -6   4       1565.40       1659.99        20.83 o                         
   2  -6   4      11604.85      11528.87       119.30 o                         
   3  -6   4         68.37         83.88         6.78 o                         
   4  -6   4       1522.03       1492.18        25.07 o                         
   5  -6   4      12030.00      12253.07       152.05 o                         
   6  -6   4       2133.78       2046.18        38.40 o                         
   7  -6   4       2401.52       2436.82        48.38 o                         
   8  -6   4       1967.22       1996.44        45.62 o                         
   9  -6   4       1743.49       1675.69        52.08 o                         
  10  -6   4       2528.22       2434.89        82.48 o                         
  11  -6   4       1557.98       1560.42        59.89 o                         
  12  -6   4        204.85        120.60        42.74 o                         
 -14  -5   4       2693.36       2826.19        82.66 o                         
 -13  -5   4       1062.03       1061.32        49.66 o                         
 -12  -5   4       2149.58       2105.17        61.34 o                         
 -11  -5   4       2533.98       2429.97        58.30 o                         
 -10  -5   4       1363.79       1392.94        40.34 o                         
  -9  -5   4        986.33       1051.36        27.91 o                         
  -8  -5   4       3138.89       3067.62        46.45 o                         
  -7  -5   4         58.20         83.75         8.10 o                         
  -6  -5   4       3018.09       3061.15        37.21 o                         
  -5  -5   4        113.79         75.16         6.03 o                         
  -4  -5   4        744.66        698.20        12.19 o                         
  -3  -5   4        585.04        460.48         8.71 o                         
  -2  -5   4        854.72        966.72        14.42 o                         
  -1  -5   4        733.52        805.42        13.42 o                         
   0  -5   4         11.36         14.94         3.27 o                         
   1  -5   4        361.57        376.43         7.48 o                         
   2  -5   4          2.99          7.09         3.34 o                         
   3  -5   4       1060.54       1002.96        16.08 o                         
   4  -5   4        689.80        639.28        12.74 o                         
   5  -5   4       2209.49       2105.47        29.71 o                         
   6  -5   4       1613.57       1631.98        28.09 o                         
   7  -5   4       1061.81       1010.98        20.10 o                         
   8  -5   4        837.28        810.02        27.88 o                         
   9  -5   4       1762.33       1710.73        48.70 o                         
  10  -5   4        418.61        378.06        27.17 o                         
  11  -5   4        696.81        679.30        40.05 o                         
  12  -5   4       1325.27       1214.12        65.91 o                         
 -14  -4   4        638.04        645.52        50.51 o                         
 -13  -4   4       1474.66       1386.18        54.79 o                         
 -12  -4   4       1282.54       1325.59        53.70 o                         
 -11  -4   4       3617.47       3591.47        89.09 o                         
 -10  -4   4       1621.83       1591.11        44.41 o                         
  -9  -4   4       5251.92       5414.58        86.83 o                         
  -8  -4   4       4729.55       4730.21        67.04 o                         
  -7  -4   4       6446.48       6201.89        69.45 o                         
  -6  -4   4       9741.92      10050.87       105.32 o                         
  -5  -4   4       5463.10       5430.53        56.42 o                         
  -4  -4   4      13832.51      13904.68       153.73 o                         
  -3  -4   4      17041.46      17029.93       164.54 o                         
  -2  -4   4       8251.59       8158.09        76.69 o                         
  -1  -4   4      26948.57      25746.23       253.22 o                         
   0  -4   4      38440.16      36645.88       481.86 o                         
   1  -4   4      15307.58      15297.21       168.37 o                         
   2  -4   4      19609.64      19059.68       178.83 o                         
   3  -4   4       6467.93       6488.70        64.69 o                         
   4  -4   4       4267.09       4109.27        48.02 o                         
   5  -4   4       3080.13       3036.86        38.18 o                         
   6  -4   4       1455.35       1395.05        22.65 o                         
   7  -4   4       9126.07       8849.00       156.12 o                         
   8  -4   4       4269.45       4291.63        60.45 o                         
   9  -4   4       1125.42       1098.27        31.60 o                         
  10  -4   4        859.32        868.64        29.69 o                         
  11  -4   4       2853.85       2908.35        73.02 o                         
  12  -4   4       1098.04       1008.67        58.40 o                         
  13  -4   4       2698.78       2769.68        91.70 o                         
 -14  -3   4       1212.72       1144.19        61.03 o                         
 -13  -3   4       1560.60       1578.44        61.85 o                         
 -12  -3   4       1928.16       2008.63        55.98 o                         
 -11  -3   4       1883.21       1800.56        49.35 o                         
 -10  -3   4        572.70        552.62        25.24 o                         
  -9  -3   4       1792.66       1831.90        37.92 o                         
  -8  -3   4       3053.40       2927.76        46.14 o                         
  -7  -3   4        427.75        483.18        15.23 o                         
  -6  -3   4       3488.53       3570.02        41.09 o                         
  -5  -3   4       3574.47       3358.91        38.08 o                         
  -4  -3   4         21.99         64.52         4.34 o                         
  -3  -3   4        222.90         85.65         3.99 o                         
  -2  -3   4       1419.96       1741.92        19.31 o                         
  -1  -3   4       2309.88       2013.72        23.96 o                         
   0  -3   4        747.45        533.47         8.61 o                         
   1  -3   4        101.58        129.50         4.54 o                         
   2  -3   4       2833.52       2791.01        32.69 o                         
   3  -3   4       1063.15       1057.90        14.95 o                         
   4  -3   4        541.36        500.74        11.03 o                         
   5  -3   4        391.02        395.60        11.00 o                         
   6  -3   4        750.31        893.49        17.88 o                         
   7  -3   4       2770.93       2672.09        37.75 o                         
   8  -3   4       1426.86       1457.99        27.29 o                         
   9  -3   4        296.56        312.16        14.49 o                         
  10  -3   4       1816.84       1767.67        42.75 o                         
  11  -3   4        475.17        516.38        24.43 o                         
  12  -3   4        952.09        889.87        39.56 o                         
  13  -3   4       1760.99       1718.22        63.08 o                         
  14  -3   4       1034.53       1059.83        84.91 o                         
 -14  -2   4        104.99         81.72        33.55 o                         
 -13  -2   4        124.45        103.93        24.61 o                         
 -12  -2   4       1395.05       1388.73        41.12 o                         
 -11  -2   4       1571.18       1627.16        40.19 o                         
 -10  -2   4        564.18        526.01        21.92 o                         
  -9  -2   4       3164.48       3217.09        56.88 o                         
  -8  -2   4       1160.36       1199.65        28.46 o                         
  -7  -2   4       8260.61       8270.32       105.29 o                         
  -6  -2   4       8132.88       8403.45        94.94 o                         
  -5  -2   4       2951.63       2759.59        33.62 o                         
  -4  -2   4      11743.06      11323.71       118.23 o                         
  -3  -2   4       6440.78       6245.93        62.79 o                         
  -2  -2   4      68377.12      50507.84       913.17 o                         
  -1  -2   4      29043.31      24357.50       238.60 o                         
   0  -2   4       4373.76       4679.52        51.07 o                         
   1  -2   4       2641.73       2674.71        29.00 o                         
   2  -2   4       3033.64       2704.40        30.15 o                         
   3  -2   4       4030.52       4309.37        47.60 o                         
   4  -2   4       6681.85       6474.89        72.23 o                         
   5  -2   4       2966.02       2963.53        39.89 o                         
   6  -2   4        101.19        153.45         7.96 o                         
   7  -2   4        643.53        668.06        21.59 o                         
   8  -2   4       6974.90       6959.04        97.46 o                         
   9  -2   4       5598.86       5568.99        86.33 o                         
  10  -2   4        481.60        507.03        24.53 o                         
  11  -2   4       2165.26       2200.86        50.75 o                         
  12  -2   4        963.50        935.92        32.42 o                         
  13  -2   4       1196.77       1270.93        62.96 o                         
  14  -2   4       1622.03       1557.68        77.71 o                         
 -14  -1   4       2644.75       2679.11        87.42 o                         
 -13  -1   4       1374.63       1317.05        53.08 o                         
 -12  -1   4        958.95       1027.62        35.71 o                         
 -11  -1   4       1207.61       1167.67        34.56 o                         
 -10  -1   4       1531.94       1540.98        36.67 o                         
  -9  -1   4       1790.27       1903.50        39.72 o                         
  -8  -1   4       3189.37       3109.07        49.94 o                         
  -7  -1   4        764.67        851.38        19.61 o                         
  -6  -1   4        227.80        185.65         9.05 o                         
  -5  -1   4       1228.01       1056.21        20.53 o                         
  -4  -1   4         16.34         12.39         3.60 o                         
  -3  -1   4        136.26         93.80         3.92 o                         
  -2  -1   4        256.01        353.37         5.53 o                         
  -1  -1   4       1350.18       1193.73        13.28 o                         
   0  -1   4        158.82         88.18         2.96 o                         
   1  -1   4       1576.46       1735.85        19.51 o                         
   2  -1   4        193.09         61.08         2.55 o                         
   3  -1   4       1024.75        936.03        13.39 o                         
   4  -1   4        400.30        360.98         7.60 o                         
   5  -1   4       1821.01       1783.17        26.24 o                         
   6  -1   4        278.05        359.73        11.32 o                         
   7  -1   4        580.07        610.09        16.71 o                         
   8  -1   4       6343.83       6119.40       109.54 o                         
   9  -1   4       1740.75       1822.74        40.13 o                         
  10  -1   4        774.91        748.77        25.37 o                         
  11  -1   4        878.13        836.71        30.70 o                         
  12  -1   4       1819.18       1871.73        51.24 o                         
  13  -1   4       1366.11       1371.70        48.50 o                         
  14  -1   4       1351.54       1349.31        63.78 o                         
 -14   0   4        817.47        892.85        79.45 o                         
 -13   0   4       1803.98       1758.26        59.77 o                         
 -12   0   4       1224.74       1264.42        47.81 o                         
 -11   0   4       4208.01       4308.21        82.40 o                         
 -10   0   4       5142.49       5123.48        86.00 o                         
  -9   0   4       5576.60       5534.19       107.76 o                         
  -8   0   4       4269.51       4347.78        65.48 o                         
  -7   0   4       3002.84       2920.59        43.01 o                         
  -6   0   4       4364.52       4461.82        52.31 o                         
  -5   0   4       9640.50       9764.15       103.91 o                         
  -4   0   4      34019.29      31164.54       353.70 o                         
  -3   0   4      23152.83      21215.41       222.87 o                         
  -2   0   4      13220.41      12649.71       124.99 o                         
  -1   0   4       1303.01       1318.35        15.75 o                         
   1   0   4       9505.89       9450.54        99.90 o                         
   2   0   4      17935.91      16199.18       176.18 o                         
   3   0   4       3347.22       3078.22        38.12 o                         
   4   0   4      18229.11      17608.16       209.49 o                         
   5   0   4      29599.86      27815.84       330.37 o                         
   6   0   4      15562.75      15711.99       215.73 o                         
   7   0   4      17902.36      17435.42       195.29 o                         
   8   0   4        312.93        310.68        13.73 o                         
   9   0   4         40.04         51.50        10.96 o                         
  10   0   4       4661.91       4623.47        75.26 o                         
  11   0   4       2820.34       2870.40        54.13 o                         
  12   0   4       1212.28       1232.82        36.33 o                         
  13   0   4       1397.63       1376.43        43.85 o                         
  14   0   4       1202.69       1174.78        50.41 o                         
  15   0   4       2177.41       2244.65        93.06 o                         
 -14   1   4       1298.86       1413.05       110.00 o                         
 -13   1   4        882.87        792.94        46.90 o                         
 -12   1   4       2376.88       2301.65        68.93 o                         
 -11   1   4        642.49        720.97        28.85 o                         
 -10   1   4        565.76        562.74        22.61 o                         
  -9   1   4        593.71        643.94        28.98 o                         
  -8   1   4       2978.64       2872.14        58.14 o                         
  -7   1   4        935.93        929.46        20.23 o                         
  -6   1   4       1647.58       1708.72        27.99 o                         
  -5   1   4        806.66        668.53        13.17 o                         
  -4   1   4        119.50        209.27         6.68 o                         
  -3   1   4        837.12        790.55        13.53 o                         
  -2   1   4         81.82         70.39         3.96 o                         
  -1   1   4       2066.87       2444.30        29.55 o                         
   0   1   4        678.94        676.08         9.85 o                         
   1   1   4       4116.74       4658.38        52.55 o                         
   2   1   4        115.97         89.49         3.51 o                         
   3   1   4         55.46         62.55         4.14 o                         
   4   1   4       2291.25       2583.44        33.84 o                         
   5   1   4       3941.90       3765.90        48.28 o                         
   6   1   4        483.05        577.80        15.97 o                         
   7   1   4        507.11        508.83        13.90 o                         
   8   1   4        309.32        259.55        11.53 o                         
   9   1   4        692.92        715.02        19.95 o                         
  10   1   4       2697.30       2743.91        51.96 o                         
  11   1   4       2788.11       2767.75        51.53 o                         
  12   1   4       1447.76       1480.96        39.16 o                         
  13   1   4       1850.16       1808.11        46.63 o                         
  14   1   4       2936.01       2854.91        76.96 o                         
  15   1   4       1007.01        913.41        49.79 o                         
 -13   2   4       1261.64       1230.58        69.58 o                         
 -12   2   4       1166.89       1027.25        49.71 o                         
 -11   2   4       3522.50       3688.64        90.29 o                         
 -10   2   4        478.49        476.10        33.18 o                         
  -9   2   4       1890.11       1882.97        41.85 o                         
  -8   2   4       3788.19       3842.16        66.30 o                         
  -7   2   4        736.00        759.47        19.63 o                         
  -6   2   4       1765.74       1834.42        27.03 o                         
  -5   2   4       5603.49       5419.05        60.96 o                         
  -4   2   4      10170.63      10363.38       117.74 o                         
  -3   2   4      19911.30      19793.14       225.86 o                         
  -2   2   4      18639.74      18179.80       226.85 o                         
  -1   2   4       1250.52       1378.71        19.51 o                         
   0   2   4      14388.72      13579.91       154.67 o                         
   1   2   4       2120.03       2124.15        27.13 o                         
   2   2   4      20240.90      19540.35       225.13 o                         
   3   2   4      11565.87      11612.14       133.81 o                         
   4   2   4      22309.47      21251.78       241.94 o                         
   5   2   4      13299.96      13766.97       175.77 o                         
   6   2   4       6953.43       6896.22        84.63 o                         
   7   2   4       4199.35       4165.42        53.21 o                         
   8   2   4        774.74        772.56        17.58 o                         
   9   2   4       1718.34       1680.28        36.11 o                         
  10   2   4        239.71        217.42        13.09 o                         
  11   2   4        871.32        933.94        27.36 o                         
  12   2   4       2720.53       2746.69        54.20 o                         
  13   2   4       2520.98       2439.45        54.93 o                         
  14   2   4       1761.83       1808.32        49.18 o                         
  15   2   4        849.64        976.11        64.10 o                         
 -13   3   4       1191.19       1193.09        81.29 o                         
 -12   3   4       1075.14       1097.29        63.87 o                         
 -11   3   4       1464.64       1504.70        53.91 o                         
 -10   3   4       2596.06       2435.98        66.54 o                         
  -9   3   4        384.71        410.95        22.37 o                         
  -8   3   4       1732.41       1804.21        44.02 o                         
  -7   3   4        185.89        172.82        11.16 o                         
  -6   3   4        742.16        769.06        19.70 o                         
  -5   3   4       2517.51       2566.00        37.65 o                         
  -4   3   4       1050.70       1046.42        17.82 o                         
  -3   3   4        531.23        571.56        12.91 o                         
  -2   3   4        424.26        368.29         9.03 o                         
  -1   3   4         27.95         25.82         3.57 o                         
   0   3   4        106.61         73.33         4.10 o                         
   1   3   4        418.45        342.57         7.97 o                         
   2   3   4       1730.86       1629.94        21.61 o                         
   3   3   4        195.79        176.91         5.33 o                         
   4   3   4         78.58         52.68         3.84 o                         
   5   3   4       1513.17       1326.26        21.50 o                         
   6   3   4        151.88        125.04         7.28 o                         
   7   3   4        802.35        853.93        18.16 o                         
   8   3   4       2765.55       2723.35        41.19 o                         
   9   3   4       2307.99       2414.49        45.63 o                         
  10   3   4       2026.33       1862.38        39.85 o                         
  11   3   4       3025.39       3075.29        54.84 o                         
  12   3   4       3265.90       3194.11        60.85 o                         
  13   3   4       2061.81       2091.45        49.76 o                         
  14   3   4       1124.71       1122.57        40.43 o                         
  15   3   4       1901.04       1916.54        61.21 o                         
 -13   4   4       1313.84       1386.72        75.37 o                         
 -12   4   4        900.53        788.09        50.90 o                         
 -11   4   4       4353.76       4547.33       114.40 o                         
 -10   4   4       2683.05       2668.93        85.46 o                         
  -9   4   4        659.66        610.57        27.59 o                         
  -8   4   4       1858.73       1976.80        48.29 o                         
  -7   4   4      10274.21      10161.10       163.93 o                         
  -6   4   4       6762.56       6851.41       103.61 o                         
  -5   4   4      12323.08      12745.29       152.94 o                         
  -4   4   4       7917.60       8080.32        91.41 o                         
  -3   4   4       2897.80       2879.82        39.73 o                         
  -2   4   4      37003.98      36165.50       426.73 o                         
  -1   4   4      11024.16      11785.31       151.25 o                         
   0   4   4      15159.30      14900.19       188.29 o                         
   1   4   4      12443.83      12586.65       161.03 o                         
   2   4   4       1909.00       1726.20        25.63 o                         
   3   4   4      55277.95      49374.18       666.52 o                         
   4   4   4      41761.92      38386.50       566.98 o                         
   5   4   4       3572.63       3413.65        41.76 o                         
   6   4   4       9729.00      10023.35       115.71 o                         
   7   4   4       5966.39       5746.86        71.28 o                         
   8   4   4       4385.71       4478.64        59.31 o                         
   9   4   4      12138.70      11828.30       206.19 o                         
  10   4   4        987.34       1075.10        27.16 o                         
  11   4   4       2588.43       2646.31        49.75 o                         
  12   4   4       1384.80       1430.52        37.69 o                         
  13   4   4       1889.22       1853.28        48.50 o                         
  14   4   4       1394.49       1411.53        47.12 o                         
  15   4   4        795.20        808.40        52.71 o                         
 -12   5   4       3059.35       3015.69        95.91 o                         
 -11   5   4        701.78        733.97        51.19 o                         
 -10   5   4        404.60        404.36        34.23 o                         
  -9   5   4        833.41        845.31        42.78 o                         
  -8   5   4        878.13        959.07        30.82 o                         
  -7   5   4       1191.03       1294.53        33.85 o                         
  -6   5   4        840.83        899.29        26.79 o                         
  -5   5   4        259.13        223.23        11.45 o                         
  -4   5   4       1309.09       1380.78        24.29 o                         
  -3   5   4         16.89         18.56         5.71 o                         
  -2   5   4        695.71        694.13        15.14 o                         
  -1   5   4        827.19        837.51        18.18 o                         
   0   5   4        768.87        692.44        14.85 o                         
   1   5   4         26.93         19.66         4.08 o                         
   2   5   4        395.88        498.72        13.74 o                         
   3   5   4         39.13         13.14         4.18 o                         
   4   5   4         97.22         95.58         6.15 o                         
   5   5   4       1724.74       1687.20        25.73 o                         
   6   5   4       4722.58       5016.09        57.70 o                         
   7   5   4       1275.74       1422.52        23.60 o                         
   8   5   4       6734.43       6476.75        80.83 o                         
   9   5   4       1297.76       1329.22        27.74 o                         
  10   5   4       1370.97       1403.12        32.36 o                         
  11   5   4       2239.55       2183.41        41.88 o                         
  12   5   4        914.29        972.67        34.98 o                         
  13   5   4       2745.12       2703.85        61.54 o                         
  14   5   4       2647.73       2623.29        59.67 o                         
  15   5   4        376.10        383.60        34.07 o                         
 -12   6   4       1092.61       1083.41        73.36 o                         
 -11   6   4       1564.61       1604.81        70.71 o                         
 -10   6   4        678.59        726.32        48.50 o                         
  -9   6   4       2457.39       2381.21        74.35 o                         
  -8   6   4       4331.50       4348.65       113.04 o                         
  -7   6   4        959.44       1017.56        31.36 o                         
  -6   6   4       2392.07       2252.78        47.66 o                         
  -5   6   4      10122.35       9832.94       133.96 o                         
  -4   6   4       7539.03       7430.09        96.38 o                         
  -3   6   4       4502.85       4711.71        62.89 o                         
  -2   6   4       6868.25       6855.69        88.65 o                         
  -1   6   4        158.77        126.69         8.29 o                         
   0   6   4      11879.16      12555.69       179.43 o                         
   1   6   4      17118.04      18052.48       218.64 o                         
   2   6   4       8189.48       8111.50        97.98 o                         
   3   6   4       2064.66       1883.96        29.70 o                         
   4   6   4       5490.07       5487.79        70.75 o                         
   5   6   4      10214.34      10369.59       119.82 o                         
   6   6   4       7927.10       8493.08       100.71 o                         
   7   6   4       8006.09       7824.38        91.38 o                         
   8   6   4       1597.90       1594.09        30.42 o                         
   9   6   4       2918.00       3054.32        50.24 o                         
  10   6   4       3692.45       3443.99        54.81 o                         
  11   6   4       2421.93       2415.66        48.16 o                         
  12   6   4       2259.31       2279.89        73.25 o                         
  13   6   4         23.15          2.80        17.83 o                         
  14   6   4        330.35        344.44        25.83 o                         
  15   6   4       1083.74       1184.40        65.61 o                         
 -11   7   4       1075.16       1173.65        66.87 o                         
 -10   7   4       2080.37       2055.83        76.32 o                         
  -9   7   4       2140.38       2184.35        73.71 o                         
  -8   7   4        825.21        764.95        43.52 o                         
  -7   7   4       1012.87        971.56        40.93 o                         
  -6   7   4         78.16        110.18        15.57 o                         
  -5   7   4        114.89        148.23        13.68 o                         
  -4   7   4       1527.26       1452.81        40.75 o                         
  -3   7   4        366.17        406.97        15.43 o                         
  -2   7   4          1.95          2.22         3.40 o                         
  -1   7   4        163.21        151.34         6.70 o                         
   0   7   4         23.61         21.77         4.57 o                         
   1   7   4         50.11         67.25         6.07 o                         
   2   7   4          7.31         19.89         5.31 o                         
   3   7   4        858.53        816.21        16.46 o                         
   4   7   4       2860.80       3109.20        40.52 o                         
   5   7   4        848.96        833.89        17.59 o                         
   6   7   4        828.08        775.78        16.53 o                         
   7   7   4         22.77         26.51         7.39 o                         
   8   7   4       3670.21       3579.00        55.37 o                         
   9   7   4       5456.76       5305.96        81.17 o                         
  10   7   4       3068.46       3087.58        54.88 o                         
  11   7   4       1458.53       1283.47        36.29 o                         
  12   7   4       2678.01       2736.99        68.67 o                         
  13   7   4       1083.62       1040.23        39.70 o                         
  14   7   4       2388.96       2389.14        67.46 o                         
  15   7   4       3958.69       3996.12        99.05 o                         
 -10   8   4       1921.54       1913.43        94.67 o                         
  -9   8   4       2345.33       2250.08       107.28 o                         
  -8   8   4       4479.66       4672.37       129.86 o                         
  -7   8   4       4357.63       4361.63       121.99 o                         
  -6   8   4       5333.12       5270.88       118.33 o                         
  -5   8   4       2185.33       2528.81        65.16 o                         
  -4   8   4       7843.24       7341.43       117.58 o                         
  -3   8   4       9151.98       9094.45       161.53 o                         
  -2   8   4       8030.32       8208.73       102.52 o                         
  -1   8   4       2801.84       2915.04        42.02 o                         
   0   8   4      10897.12      10845.81       127.10 o                         
   1   8   4       7592.93       7863.76        97.84 o                         
   2   8   4      14728.42      15046.11       205.87 o                         
   3   8   4      13068.26      13941.13       162.94 o                         
   4   8   4      12967.20      12941.90       133.67 o                         
   5   8   4       7170.44       7110.46        86.71 o                         
   6   8   4       6436.89       6573.18        77.65 o                         
   7   8   4       9819.44       9844.92       116.92 o                         
   8   8   4       4145.36       4145.78        59.34 o                         
   9   8   4       4556.35       4500.96        75.60 o                         
  10   8   4       3292.83       3250.73        65.39 o                         
  11   8   4       1205.97       1213.70        38.68 o                         
  12   8   4       1199.59       1283.98        44.64 o                         
  13   8   4        487.76        485.27        39.10 o                         
  14   8   4        926.47        856.58        45.15 o                         
  15   8   4        259.97        271.32        38.27 o                         
 -10   9   4       1303.71       1399.71        75.44 o                         
  -9   9   4        563.37        573.11        50.90 o                         
  -8   9   4        704.30        653.35        44.20 o                         
  -7   9   4        598.51        639.30        41.51 o                         
  -6   9   4        573.73        604.09        32.03 o                         
  -5   9   4        563.34        546.02        25.63 o                         
  -4   9   4        327.31        326.99        19.45 o                         
  -3   9   4          1.27         17.73         6.70 o                         
  -2   9   4        469.81        516.46        22.73 o                         
  -1   9   4        708.12        687.31        19.73 o                         
   0   9   4        106.02        112.83        10.23 o                         
   1   9   4       3147.11       3260.13        47.61 o                         
   2   9   4       1777.87       1862.76        34.03 o                         
   3   9   4        304.16        308.25        14.01 o                         
   4   9   4        128.42        127.64         8.07 o                         
   5   9   4        683.73        659.82        17.40 o                         
   6   9   4       1462.49       1415.99        27.99 o                         
   7   9   4       2380.90       2235.89        38.12 o                         
   8   9   4       1837.33       1790.78        36.46 o                         
   9   9   4        992.61        998.69        30.52 o                         
  10   9   4       3674.61       3618.07        69.53 o                         
  11   9   4       4273.07       4148.94        84.23 o                         
  12   9   4       4199.07       4344.77        83.92 o                         
  13   9   4       2138.64       2099.34        61.97 o                         
  14   9   4        936.65       1030.82        45.94 o                         
  15   9   4        483.50        513.98        44.99 o                         
  -9  10   4       2055.79       1989.18        81.56 o                         
  -8  10   4       1337.43       1397.71        67.10 o                         
  -7  10   4       3452.02       3544.16        99.40 o                         
  -6  10   4       4073.44       4033.07       100.15 o                         
  -5  10   4       4194.32       4380.38        89.42 o                         
  -4  10   4       2363.89       2488.63        59.71 o                         
  -3  10   4       1136.56       1166.49        36.17 o                         
  -2  10   4       9691.81       9848.88       155.37 o                         
  -1  10   4       5661.06       5566.05        87.86 o                         
   0  10   4       8924.38       9042.39       140.31 o                         
   1  10   4       4719.46       4985.37        78.36 o                         
   2  10   4       1553.88       1454.06        35.21 o                         
   3  10   4       5955.04       6142.88        89.87 o                         
   4  10   4       6971.76       6984.30        94.50 o                         
   5  10   4       1133.70       1240.25        27.76 o                         
   6  10   4        987.66       1053.44        27.76 o                         
   7  10   4       1905.54       1785.45        38.24 o                         
   8  10   4       2831.69       2810.29        55.30 o                         
   9  10   4       3853.88       3942.00        68.55 o                         
  10  10   4        602.35        585.67        27.07 o                         
  11  10   4       1673.68       1631.10        59.28 o                         
  12  10   4       1045.84       1071.84        40.64 o                         
  13  10   4        971.37       1025.11        41.88 o                         
  14  10   4        807.17        787.66        55.87 o                         
  -8  11   4        711.57        711.86        52.54 o                         
  -7  11   4        388.20        383.57        36.27 o                         
  -6  11   4       1191.20       1250.36        55.16 o                         
  -5  11   4         98.03        147.22        21.91 o                         
  -4  11   4       1214.20       1271.80        44.13 o                         
  -3  11   4        209.31        246.13        21.97 o                         
  -2  11   4        164.40        149.84        17.30 o                         
  -1  11   4         13.40         28.37        10.55 o                         
   0  11   4        222.46        235.79        15.49 o                         
   1  11   4       1483.54       1466.85        33.63 o                         
   2  11   4         95.68         80.33        12.94 o                         
   3  11   4       1136.76       1141.78        30.53 o                         
   4  11   4        680.94        717.66        24.67 o                         
   5  11   4        396.19        323.68        16.82 o                         
   6  11   4        544.15        530.18        21.44 o                         
   7  11   4        846.14        767.11        26.88 o                         
   8  11   4       1881.88       1834.61        44.62 o                         
   9  11   4       3070.40       3035.97        69.43 o                         
  10  11   4       3169.68       3213.75        79.98 o                         
  11  11   4       1785.23       1844.77        60.24 o                         
  12  11   4       2377.59       2280.10        68.14 o                         
  13  11   4       1991.46       1922.68        63.89 o                         
  14  11   4       1369.87       1273.09        59.07 o                         
  -7  12   4       5914.10       5959.94       153.33 o                         
  -6  12   4       2259.88       2244.02        85.13 o                         
  -5  12   4       3423.34       3400.07        80.66 o                         
  -4  12   4       6756.73       6786.31       129.20 o                         
  -3  12   4       5725.18       5808.11       113.95 o                         
  -2  12   4       2026.72       2121.50        81.09 o                         
  -1  12   4       3687.90       3833.64        76.53 o                         
   0  12   4       7437.77       7448.27       114.30 o                         
   1  12   4       5808.15       5986.55        94.84 o                         
   2  12   4       6139.30       6182.11        99.47 o                         
   3  12   4       2093.22       2138.87        51.24 o                         
   4  12   4       1429.40       1543.38        38.24 o                         
   5  12   4       4001.63       4056.80        67.36 o                         
   6  12   4       4030.30       3977.53        67.28 o                         
   7  12   4       5381.00       5276.28        85.15 o                         
   8  12   4       2929.52       2922.91        68.42 o                         
   9  12   4       4063.49       4132.99        88.11 o                         
  10  12   4       3017.94       2935.29        78.32 o                         
  11  12   4       1358.54       1390.94        55.70 o                         
  12  12   4        636.94        618.36        40.82 o                         
  13  12   4        392.57        428.35        35.99 o                         
  -6  13   4        154.13        223.17       106.19 o                         
  -5  13   4        170.11        194.31        43.88 o                         
  -4  13   4        379.74        446.52        37.63 o                         
  -3  13   4        386.17        341.76        32.94 o                         
  -2  13   4         44.44         15.95        23.54 o                         
  -1  13   4         97.00        100.24        22.64 o                         
   0  13   4         86.78        116.11        17.61 o                         
   1  13   4        146.34        181.94        16.09 o                         
   2  13   4         25.64         37.54        16.24 o                         
   3  13   4         97.36         78.95        17.68 o                         
   4  13   4       3158.89       3147.50        66.66 o                         
   5  13   4        597.04        532.28        28.32 o                         
   6  13   4       1190.50       1114.87        38.57 o                         
   7  13   4       2160.81       2122.36        57.57 o                         
   8  13   4       1209.49       1247.97        46.09 o                         
   9  13   4       2811.91       2773.93        79.90 o                         
  10  13   4       2767.80       2906.70        74.23 o                         
  11  13   4        252.50        256.60        38.64 o                         
  12  13   4       1886.71       1881.47        78.15 o                         
  -4  14   4       2029.36       1875.82        91.37 o                         
  -3  14   4       2761.28       2733.16        89.89 o                         
  -2  14   4       3392.74       3440.29       100.53 o                         
  -1  14   4       5196.23       5401.09       134.17 o                         
   0  14   4       2668.43       2775.01        86.74 o                         
   1  14   4       2771.45       2924.49        88.47 o                         
   2  14   4       4081.21       4236.65        97.51 o                         
   3  14   4       1271.88       1195.70        48.73 o                         
   4  14   4       2409.02       2357.38        63.65 o                         
   5  14   4       2074.36       1995.83        58.49 o                         
   6  14   4        765.71        787.75        39.50 o                         
   7  14   4       2060.55       2078.81        65.98 o                         
   8  14   4       1235.93       1253.04        54.01 o                         
   9  14   4        221.29        219.12        29.83 o                         
  10  14   4        728.71        773.72        61.42 o                         
  11  14   4        632.97        560.07        47.29 o                         
  -2  15   4        182.27        258.80        41.38 o                         
  -1  15   4          7.24         33.90        34.91 o                         
   0  15   4         63.45        101.13        44.15 o                         
   1  15   4       1030.47       1022.54        60.16 o                         
   2  15   4       1989.44       1975.60        78.40 o                         
   3  15   4        180.31        225.51        28.65 o                         
   4  15   4        755.93        755.83        51.70 o                         
   5  15   4        600.37        647.42        38.18 o                         
   6  15   4       1878.47       1860.47        75.61 o                         
   7  15   4       1084.32       1083.57        53.54 o                         
   8  15   4        991.43        958.25        52.65 o                         
   9  15   4        672.45        646.82        61.76 o                         
  10  15   4       1199.79       1271.81        86.33 o                         
   0  16   4       3527.41       3328.06       109.66 o                         
   1  16   4       2054.73       2213.89        88.10 o                         
   2  16   4       2193.03       2276.62       101.14 o                         
   3  16   4       2387.07       2418.08        89.68 o                         
   4  16   4       1979.47       2051.65        67.25 o                         
   5  16   4       1237.51       1249.27        78.22 o                         
   6  16   4        580.59        600.52        40.42 o                         
   7  16   4        412.84        361.01        53.97 o                         
   8  16   4       2697.33       2607.25        86.23 o                         
  -4 -15   5       1458.06       1198.86        80.41 o                         
  -3 -15   5       1847.86       1798.19        73.29 o                         
  -2 -15   5       1384.64       1391.98       105.32 o                         
  -8 -14   5       2047.81       2072.59        82.76 o                         
  -7 -14   5         31.11         30.34        33.73 o                         
  -6 -14   5        766.84        791.37        51.87 o                         
  -5 -14   5        453.34        482.38        36.72 o                         
  -4 -14   5         88.64         96.01        26.04 o                         
  -3 -14   5         55.53         88.08        25.86 o                         
  -2 -14   5        759.70        863.19        64.73 o                         
  -1 -14   5        763.27        783.63        48.15 o                         
   0 -14   5        380.45        372.69        46.69 o                         
   1 -14   5         50.99        161.03        38.23 o                         
   2 -14   5        330.72        245.69        47.88 o                         
  -9 -13   5       1743.93       1646.67        68.44 o                         
  -8 -13   5       1561.23       1580.24        69.44 o                         
  -7 -13   5        861.51        825.53        51.29 o                         
  -6 -13   5       1609.44       1656.79        59.12 o                         
  -5 -13   5       1908.66       1947.91        76.50 o                         
  -4 -13   5       2746.41       2648.33        66.51 o                         
  -3 -13   5       2956.13       2945.82        72.35 o                         
  -2 -13   5       2259.76       2193.57        59.33 o                         
  -1 -13   5       4716.05       4684.73       103.58 o                         
   0 -13   5       2246.18       2320.09        75.01 o                         
   1 -13   5       2754.75       2612.85       107.83 o                         
   2 -13   5       4406.58       4382.50       122.85 o                         
   3 -13   5       1593.67       1743.84        86.39 o                         
   4 -13   5       1161.95       1322.12        73.21 o                         
 -11 -12   5       1766.52       1774.27        88.33 o                         
 -10 -12   5       1219.56       1207.26        59.92 o                         
  -9 -12   5       1594.69       1534.94        54.97 o                         
  -8 -12   5       1402.91       1414.92        49.28 o                         
  -7 -12   5        515.91        488.48        37.69 o                         
  -6 -12   5       1664.04       1609.27        54.92 o                         
  -5 -12   5        173.52        215.58        24.54 o                         
  -4 -12   5        111.61        122.16        19.41 o                         
  -3 -12   5        241.52        267.09        21.84 o                         
  -2 -12   5        178.32        176.87        18.72 o                         
  -1 -12   5        114.22        124.84        20.46 o                         
   0 -12   5        172.77        212.38        25.11 o                         
   1 -12   5        192.19        195.01        31.89 o                         
   2 -12   5         23.26         35.81        22.75 o                         
   3 -12   5        414.78        415.57        33.13 o                         
   4 -12   5        414.12        363.27        41.27 o                         
   5 -12   5        708.43        613.76        50.27 o                         
   6 -12   5         74.36         89.57        69.53 o                         
 -11 -11   5        236.36        276.52        40.37 o                         
 -10 -11   5         23.96         37.43        25.13 o                         
  -9 -11   5       1156.88       1190.62        47.13 o                         
  -8 -11   5       1137.69       1186.87        43.87 o                         
  -7 -11   5       1731.89       1581.58        50.20 o                         
  -6 -11   5       1996.69       2048.26        58.95 o                         
  -5 -11   5       1375.99       1349.02        41.31 o                         
  -4 -11   5       2147.76       2017.31        46.51 o                         
  -3 -11   5       3660.53       3788.71        57.89 o                         
  -2 -11   5       3665.43       3693.78        68.84 o                         
  -1 -11   5       2847.40       2749.27        56.41 o                         
   0 -11   5       5207.86       5289.98        97.72 o                         
   1 -11   5       2485.58       2438.89        58.58 o                         
   2 -11   5        191.33        146.56        21.94 o                         
   3 -11   5       1083.57       1095.60        45.75 o                         
   4 -11   5       1725.50       1630.98        83.63 o                         
   5 -11   5       1359.42       1554.85        71.21 o                         
   6 -11   5        577.98        575.95        52.08 o                         
   7 -11   5        596.20        607.97        52.63 o                         
 -12 -10   5       1683.30       1658.26        74.37 o                         
 -11 -10   5       1263.09       1281.58        51.80 o                         
 -10 -10   5       1063.88       1029.57        45.65 o                         
  -9 -10   5       1335.75       1254.96        45.70 o                         
  -8 -10   5       2684.05       2775.09        65.64 o                         
  -7 -10   5        768.19        720.00        27.99 o                         
  -6 -10   5         26.40         34.89        13.79 o                         
  -5 -10   5        869.93        845.54        25.24 o                         
  -4 -10   5        610.56        648.52        22.69 o                         
  -3 -10   5         88.32         80.27        10.72 o                         
  -2 -10   5        224.25        242.40        12.68 o                         
  -1 -10   5        107.58        112.82        12.44 o                         
   0 -10   5         21.94         43.97        11.61 o                         
   1 -10   5        247.06        258.56        18.23 o                         
   2 -10   5         16.58         22.33        14.06 o                         
   3 -10   5        269.07        234.34        21.69 o                         
   4 -10   5        430.59        425.97        40.17 o                         
   5 -10   5        291.95        306.87        32.24 o                         
   6 -10   5        316.45        357.21        38.27 o                         
   7 -10   5        232.74        250.70        49.06 o                         
   8 -10   5       1240.50       1181.85        78.40 o                         
 -13  -9   5         42.74         80.08        34.04 o                         
 -12  -9   5        246.79        238.15        32.91 o                         
 -11  -9   5       1246.32       1288.43        50.09 o                         
 -10  -9   5       1451.67       1426.55        47.99 o                         
  -9  -9   5       1105.18       1151.29        37.46 o                         
  -8  -9   5        911.73       1013.77        38.76 o                         
  -7  -9   5       2216.88       2054.76        43.69 o                         
  -6  -9   5       4434.60       4369.79        66.72 o                         
  -5  -9   5       5482.01       5719.38        84.03 o                         
  -4  -9   5       5279.58       5278.68        77.92 o                         
  -3  -9   5       5586.58       5557.01        77.41 o                         
  -2  -9   5       4762.37       4951.13        73.17 o                         
  -1  -9   5       3171.58       3068.69        46.52 o                         
   0  -9   5       5526.42       5631.16        76.61 o                         
   1  -9   5       2096.20       2101.64        45.52 o                         
   2  -9   5       6924.00       6771.57       129.08 o                         
   3  -9   5       3660.20       3728.49        63.89 o                         
   4  -9   5       2412.48       2278.07        45.19 o                         
   5  -9   5       2294.80       2264.29        76.95 o                         
   6  -9   5       2358.65       2541.93        85.59 o                         
   7  -9   5       1430.60       1335.70        75.96 o                         
   8  -9   5        962.55        890.55        61.92 o                         
   9  -9   5        901.66        894.29        66.52 o                         
 -13  -8   5        863.82        858.96        49.74 o                         
 -12  -8   5       1165.29       1139.08        57.53 o                         
 -11  -8   5       1490.35       1474.36        48.66 o                         
 -10  -8   5       2254.76       2369.70        51.95 o                         
  -9  -8   5       1163.22       1137.12        33.71 o                         
  -8  -8   5       1280.17       1312.20        30.77 o                         
  -7  -8   5        630.18        589.70        20.49 o                         
  -6  -8   5       3088.21       3119.16        46.55 o                         
  -5  -8   5        843.73        870.47        19.46 o                         
  -4  -8   5        269.60        265.33        12.73 o                         
  -3  -8   5          9.02          5.10         6.43 o                         
  -2  -8   5         27.59         29.68         7.98 o                         
  -1  -8   5        630.80        615.57        16.02 o                         
   0  -8   5        147.99        173.54         9.02 o                         
   1  -8   5        681.03        686.94        18.04 o                         
   2  -8   5        731.64        682.72        18.90 o                         
   3  -8   5          6.76         -3.37         6.52 o                         
   4  -8   5         26.67         29.42        10.36 o                         
   5  -8   5          3.67         -6.46        14.36 o                         
   6  -8   5        514.07        495.37        28.61 o                         
   7  -8   5        399.43        406.98        32.73 o                         
   8  -8   5       1040.25       1021.43        51.48 o                         
   9  -8   5         32.32         71.68        28.86 o                         
  10  -8   5         49.74         51.40        40.08 o                         
 -14  -7   5        399.66        463.78       168.63 o                         
 -13  -7   5        341.89        333.52        39.64 o                         
 -12  -7   5        635.69        699.84        33.80 o                         
 -11  -7   5        935.08        959.67        37.54 o                         
 -10  -7   5         20.93         29.55        15.33 o                         
  -9  -7   5        642.01        636.82        21.99 o                         
  -8  -7   5       2266.36       2307.32        38.80 o                         
  -7  -7   5        426.22        467.98        16.87 o                         
  -6  -7   5       1571.33       1617.67        27.37 o                         
  -5  -7   5       2110.28       2102.19        31.94 o                         
  -4  -7   5       3916.60       3963.09        51.70 o                         
  -3  -7   5      10978.78      10860.90       114.13 o                         
  -2  -7   5       2022.47       2029.65        27.59 o                         
  -1  -7   5        696.89        704.51        15.51 o                         
   0  -7   5       4452.62       4446.98        50.49 o                         
   1  -7   5       1301.46       1361.11        23.09 o                         
   2  -7   5       3583.72       3567.07        50.45 o                         
   3  -7   5       3224.68       3289.86        44.31 o                         
   4  -7   5       8725.91       8340.63       108.12 o                         
   5  -7   5       1054.40       1111.56        24.91 o                         
   6  -7   5       1163.85       1314.99        42.05 o                         
   7  -7   5       1577.86       1490.89        39.06 o                         
   8  -7   5        225.43        245.49        23.64 o                         
   9  -7   5        131.71        129.14        27.39 o                         
  10  -7   5        126.25        104.32        29.80 o                         
  11  -7   5        852.57        985.27        59.46 o                         
 -14  -6   5       1507.80       1421.60        69.89 o                         
 -13  -6   5        968.17        991.67        48.05 o                         
 -12  -6   5       2508.72       2389.44        94.95 o                         
 -11  -6   5       1851.04       1832.35        48.31 o                         
 -10  -6   5       1290.63       1256.53        36.69 o                         
  -9  -6   5       1902.26       1835.62        34.75 o                         
  -8  -6   5       3977.95       3950.81        55.20 o                         
  -7  -6   5        116.45        123.10         9.68 o                         
  -6  -6   5        970.77        974.13        19.31 o                         
  -5  -6   5         10.38          1.05         5.91 o                         
  -4  -6   5        683.39        673.98        12.53 o                         
  -3  -6   5         18.44         25.58         4.68 o                         
  -2  -6   5        186.45        225.50         8.05 o                         
  -1  -6   5        249.57        259.83         8.88 o                         
   0  -6   5          7.09          3.23         4.05 o                         
   1  -6   5         32.80         29.40         4.53 o                         
   2  -6   5        202.56        177.46         6.22 o                         
   3  -6   5          1.03          2.74         4.67 o                         
   4  -6   5       1860.25       1868.35        28.90 o                         
   5  -6   5        362.31        388.34        13.64 o                         
   6  -6   5         61.10         41.47         7.75 o                         
   7  -6   5         63.42         75.37        13.66 o                         
   8  -6   5         29.39         32.03        14.94 o                         
   9  -6   5       1877.60       1848.53        55.54 o                         
  10  -6   5       2430.34       2354.49        67.31 o                         
  11  -6   5        658.46        626.95        43.20 o                         
  12  -6   5        488.29        358.61        48.31 o                         
 -14  -5   5       1347.52       1343.43        59.64 o                         
 -13  -5   5       1132.47       1181.61        49.86 o                         
 -12  -5   5        607.64        621.56        34.14 o                         
 -11  -5   5       1522.91       1494.97        43.85 o                         
 -10  -5   5       1186.63       1160.02        34.19 o                         
  -9  -5   5         31.67         14.54        12.25 o                         
  -8  -5   5        671.08        680.29        19.23 o                         
  -7  -5   5       2986.02       3037.43        45.29 o                         
  -6  -5   5        898.32        945.76        16.96 o                         
  -5  -5   5      13421.99      13478.35       133.96 o                         
  -4  -5   5       5949.45       6354.76        73.93 o                         
  -3  -5   5       4452.21       4538.26        46.15 o                         
  -2  -5   5      15656.79      15437.54       175.39 o                         
  -1  -5   5       5636.84       5799.69        61.06 o                         
   0  -5   5       8610.39       8085.24       103.62 o                         
   1  -5   5       9083.34       9263.47        91.14 o                         
   2  -5   5       3996.26       4213.37        43.60 o                         
   3  -5   5      11798.15      12102.02       120.93 o                         
   4  -5   5       8645.74       8783.58        94.47 o                         
   5  -5   5       4086.65       4028.47        50.69 o                         
   6  -5   5       8731.67       8675.46       107.75 o                         
   7  -5   5         48.25         66.00         8.87 o                         
   8  -5   5        329.71        301.78        11.80 o                         
   9  -5   5       3142.82       3190.79        74.99 o                         
  10  -5   5        251.12        207.03        23.05 o                         
  11  -5   5       1740.44       1628.37        56.80 o                         
  12  -5   5        750.25        811.51        52.41 o                         
 -14  -4   5        912.88        973.26        52.05 o                         
 -13  -4   5       4060.07       4212.86        98.94 o                         
 -12  -4   5       2212.01       2166.66        63.04 o                         
 -11  -4   5        746.85        806.84        36.80 o                         
 -10  -4   5       1613.10       1553.76        44.24 o                         
  -9  -4   5        365.63        374.69        19.45 o                         
  -8  -4   5       1260.73       1355.43        32.03 o                         
  -7  -4   5       1759.25       1663.94        27.73 o                         
  -6  -4   5       1012.72       1013.48        16.96 o                         
  -5  -4   5        311.52        367.87         9.79 o                         
  -4  -4   5       2772.23       2602.24        31.55 o                         
  -3  -4   5         58.79         94.54         4.28 o                         
  -2  -4   5       2755.32       3088.27        33.84 o                         
  -1  -4   5          2.88         15.77         2.59 o                         
   0  -4   5        410.41        349.41         7.18 o                         
   1  -4   5        265.32        273.28         7.30 o                         
   2  -4   5       1229.36       1464.93        19.00 o                         
   3  -4   5         49.15        100.33         5.27 o                         
   4  -4   5        432.56        443.86        10.04 o                         
   5  -4   5        797.72        772.73        15.05 o                         
   6  -4   5       1354.08       1257.63        21.52 o                         
   7  -4   5        168.50        186.08        10.63 o                         
   8  -4   5       1053.47       1068.38        26.15 o                         
   9  -4   5        364.42        331.35        15.92 o                         
  10  -4   5        142.73        141.19        14.02 o                         
  11  -4   5        473.08        517.92        32.60 o                         
  12  -4   5       1204.21       1046.94        49.21 o                         
  13  -4   5       1902.08       1991.61        78.96 o                         
 -14  -3   5         22.33         26.51        31.17 o                         
 -13  -3   5        452.85        499.67        38.24 o                         
 -12  -3   5        215.33        207.33        22.43 o                         
 -11  -3   5        131.56        120.76        16.55 o                         
 -10  -3   5        384.85        410.33        21.26 o                         
  -9  -3   5         53.19         61.10        11.38 o                         
  -8  -3   5        280.73        306.41        15.70 o                         
  -7  -3   5       3599.32       3605.79        49.74 o                         
  -6  -3   5       1975.78       2007.04        27.35 o                         
  -5  -3   5      11891.53      12404.09       122.81 o                         
  -4  -3   5       3113.60       3283.67        35.68 o                         
  -3  -3   5        598.95        482.17         7.78 o                         
  -2  -3   5       3498.42       3417.51        36.58 o                         
  -1  -3   5        509.21        479.04         8.03 o                         
   0  -3   5       6131.21       6419.35        75.04 o                         
   1  -3   5      14320.79      14772.33       204.02 o                         
   2  -3   5       1733.17       1727.76        22.85 o                         
   3  -3   5       2595.54       2769.55        33.24 o                         
   4  -3   5      12407.91      12865.56       130.54 o                         
   5  -3   5         58.52         81.61         6.22 o                         
   6  -3   5        973.11        996.91        19.46 o                         
   7  -3   5       5888.37       5914.88        84.51 o                         
   8  -3   5       1386.34       1314.75        28.23 o                         
   9  -3   5        922.94        962.95        27.13 o                         
  10  -3   5        909.48        836.61        25.43 o                         
  11  -3   5        883.46        847.85        28.69 o                         
  12  -3   5       1170.95       1142.74        46.19 o                         
  13  -3   5        321.11        293.59        36.94 o                         
 -14  -2   5        642.81        609.38        45.23 o                         
 -13  -2   5       1755.14       1862.73        67.26 o                         
 -12  -2   5       1940.81       1912.54        64.48 o                         
 -11  -2   5        631.72        642.34        26.64 o                         
 -10  -2   5       2526.98       2524.16        51.09 o                         
  -9  -2   5       2693.57       2583.84        49.41 o                         
  -8  -2   5        265.95        298.31        15.46 o                         
  -7  -2   5       1743.62       1757.42        29.87 o                         
  -6  -2   5       2021.16       1936.90        31.75 o                         
  -5  -2   5       1190.88       1418.66        22.84 o                         
  -4  -2   5       8631.59       8038.45        80.63 o                         
  -3  -2   5       1252.81       1309.28        18.07 o                         
  -2  -2   5       5084.84       5186.19        51.52 o                         
  -1  -2   5       1193.32        747.14         9.39 o                         
   0  -2   5       1021.89        793.97        11.46 o                         
   1  -2   5        458.56        473.05         8.01 o                         
   2  -2   5        622.51        533.22        11.11 o                         
   3  -2   5         90.94         24.42         3.00 o                         
   4  -2   5        305.79        333.27         8.64 o                         
   5  -2   5        699.69        723.43        13.38 o                         
   6  -2   5       3133.46       2915.46        40.58 o                         
   7  -2   5         63.81         76.69         7.91 o                         
   8  -2   5       4017.19       4015.91        61.67 o                         
   9  -2   5       1351.00       1301.12        30.92 o                         
  10  -2   5        529.88        556.46        21.07 o                         
  11  -2   5       1368.32       1352.40        33.54 o                         
  12  -2   5        825.25        826.81        31.11 o                         
  13  -2   5        615.63        705.07        48.59 o                         
  14  -2   5       1621.54       1586.33        72.26 o                         
 -14  -1   5        806.03        867.08        70.12 o                         
 -13  -1   5        961.44       1039.89        54.33 o                         
 -12  -1   5       1442.25       1527.37        60.68 o                         
 -11  -1   5       2439.66       2440.69        52.80 o                         
 -10  -1   5        196.20        235.52        15.36 o                         
  -9  -1   5       4381.07       4420.89        81.84 o                         
  -8  -1   5       6930.64       6836.66        95.73 o                         
  -7  -1   5       4561.94       4731.21        63.94 o                         
  -6  -1   5       2965.06       2969.25        42.48 o                         
  -5  -1   5        173.31        279.24         9.65 o                         
  -4  -1   5       1832.87       1748.60        22.67 o                         
  -3  -1   5       9973.76      10027.82       104.38 o                         
  -2  -1   5       2114.14       2021.64        21.76 o                         
  -1  -1   5       4086.12       4009.86        39.64 o                         
   0  -1   5      10048.72       9591.08        85.73 o                         
   1  -1   5      11677.23      11383.79       104.00 o                         
   2  -1   5      72233.54      53876.04       934.66 o                         
   3  -1   5      11525.14      11215.18       129.89 o                         
   4  -1   5      15588.08      15893.00       175.38 o                         
   5  -1   5       4840.13       4977.64        61.51 o                         
   6  -1   5       4764.42       4798.37        64.02 o                         
   7  -1   5       5676.83       5686.66        75.76 o                         
   8  -1   5       3710.34       3627.47        63.21 o                         
   9  -1   5       5726.94       5748.11       108.31 o                         
  10  -1   5       2450.38       2423.52        48.89 o                         
  11  -1   5        191.96        208.60        16.14 o                         
  12  -1   5        476.22        527.21        24.54 o                         
  13  -1   5         77.53         85.27        20.08 o                         
  14  -1   5         14.73         -2.70        35.15 o                         
 -14   0   5       1216.89       1252.16       109.99 o                         
 -13   0   5       1571.48       1614.12        75.21 o                         
 -12   0   5       1884.56       1945.53        59.41 o                         
 -11   0   5        876.93        932.24        39.22 o                         
 -10   0   5       1532.07       1616.66        45.78 o                         
  -9   0   5       1283.17       1251.96        29.20 o                         
  -8   0   5       1176.02       1265.11        26.92 o                         
  -7   0   5       3217.45       3165.70        43.91 o                         
  -6   0   5       1919.24       1900.21        26.68 o                         
  -5   0   5        131.15        106.78         6.51 o                         
  -4   0   5       2897.36       2555.21        33.74 o                         
  -3   0   5        389.26        438.06         9.14 o                         
  -2   0   5        126.44        183.39         5.07 o                         
  -1   0   5       7802.30       7327.81        73.61 o                         
   0   0   5          2.44         11.95         1.50 o                         
   1   0   5       2824.40       2723.05        29.32 o                         
   2   0   5       2324.37       2205.58        28.43 o                         
   3   0   5        674.80        945.14        23.67 o                         
   4   0   5        171.93        158.42         5.27 o                         
   5   0   5         55.36         92.70         5.61 o                         
   6   0   5       4553.42       4425.41        55.19 o                         
   7   0   5       1260.33       1258.78        21.73 o                         
   8   0   5       2054.60       2112.76        37.89 o                         
   9   0   5       3719.88       3591.80        64.65 o                         
  10   0   5        755.27        806.94        30.17 o                         
  11   0   5        293.73        292.99        16.36 o                         
  12   0   5       2165.08       2134.67        51.54 o                         
  13   0   5        617.10        627.91        32.38 o                         
  14   0   5       1240.21       1137.57        46.79 o                         
  15   0   5       1739.34       1557.07        81.63 o                         
 -14   1   5        506.05        419.86        67.50 o                         
 -13   1   5        480.23        503.08        38.34 o                         
 -12   1   5        190.51        180.17        26.11 o                         
 -11   1   5       1032.08        990.73        40.82 o                         
 -10   1   5       1916.09       1855.15        46.43 o                         
  -9   1   5        696.53        702.48        26.13 o                         
  -8   1   5         29.08         46.95        10.83 o                         
  -7   1   5        650.09        629.42        18.49 o                         
  -6   1   5        301.46        294.55        11.13 o                         
  -5   1   5       4604.51       4867.92        62.87 o                         
  -4   1   5        930.23        941.01        15.89 o                         
  -3   1   5       1653.78       1560.92        22.45 o                         
  -2   1   5       8618.29       8847.60        99.51 o                         
  -1   1   5       1884.58       1764.64        22.68 o                         
   1   1   5       7446.64       7376.41        82.09 o                         
   2   1   5        263.16        355.01         6.78 o                         
   3   1   5       3541.31       3777.67        49.18 o                         
   4   1   5       7443.50       7851.78        97.77 o                         
   5   1   5        972.20       1051.98        18.38 o                         
   6   1   5       9647.33       9830.45       117.21 o                         
   7   1   5        893.30        913.83        17.34 o                         
   8   1   5       3105.98       3179.80        43.71 o                         
   9   1   5        918.20        893.28        22.15 o                         
  10   1   5        340.55        346.81        18.01 o                         
  11   1   5       3548.47       3508.87        64.25 o                         
  12   1   5         25.99         48.90        15.27 o                         
  13   1   5        326.61        334.83        22.70 o                         
  14   1   5        995.46       1067.04        42.96 o                         
  15   1   5        107.45         22.89        33.34 o                         
 -13   2   5        807.45        799.59        56.80 o                         
 -12   2   5       2463.09       2449.69        74.17 o                         
 -11   2   5       1308.98       1256.15        49.31 o                         
 -10   2   5       1319.93       1439.72        42.65 o                         
  -9   2   5       1173.17       1106.57        38.96 o                         
  -8   2   5       3167.12       3113.12        61.92 o                         
  -7   2   5        508.08        461.72        18.00 o                         
  -6   2   5       2090.43       2019.97        29.64 o                         
  -5   2   5       1287.95       1438.73        21.75 o                         
  -4   2   5       3545.73       3335.86        42.83 o                         
  -3   2   5        416.26        464.14        12.86 o                         
  -2   2   5        459.33        580.72        12.83 o                         
  -1   2   5         88.86         54.64         3.35 o                         
   0   2   5         17.03          5.17         2.27 o                         
   1   2   5        946.14        997.34        15.04 o                         
   2   2   5        225.14        300.04         6.47 o                         
   3   2   5         25.76         27.01         2.63 o                         
   4   2   5       2880.70       2846.49        39.72 o                         
   5   2   5        231.45        318.53         9.15 o                         
   6   2   5        227.13        340.90        10.21 o                         
   7   2   5        562.34        469.86        12.28 o                         
   8   2   5         82.74        115.13         7.72 o                         
   9   2   5       1752.94       1668.87        33.10 o                         
  10   2   5       5272.85       5184.99        84.51 o                         
  11   2   5       2425.25       2496.05        46.15 o                         
  12   2   5       1968.12       1858.45        51.99 o                         
  13   2   5       1590.94       1579.80        43.46 o                         
  14   2   5       1053.94       1062.79        40.66 o                         
  15   2   5       2014.24       1917.37        68.94 o                         
 -13   3   5         11.56         43.42        40.73 o                         
 -12   3   5        196.61        206.81        35.56 o                         
 -11   3   5        586.14        583.75        43.79 o                         
 -10   3   5       2102.21       2140.55        62.29 o                         
  -9   3   5       2118.13       2115.69        52.54 o                         
  -8   3   5       3666.55       3514.86        72.99 o                         
  -7   3   5      10397.08      10346.11       215.93 o                         
  -6   3   5       1566.71       1639.51        29.57 o                         
  -5   3   5       9175.98       9525.46       110.75 o                         
  -4   3   5       6785.44       7111.83        87.00 o                         
  -3   3   5       6201.96       6516.24        83.48 o                         
  -2   3   5      10016.25      10473.25       128.88 o                         
  -1   3   5       8404.04       7904.80       108.59 o                         
   0   3   5       6455.77       6704.02        83.57 o                         
   1   3   5        512.36        443.32         9.10 o                         
   2   3   5       7618.39       7472.95        84.54 o                         
   3   3   5       5741.16       5981.38        68.08 o                         
   4   3   5      13728.43      13943.40       161.38 o                         
   5   3   5      10193.26      10390.58       122.98 o                         
   6   3   5      19100.30      19650.09       227.37 o                         
   7   3   5      10980.53      10891.33       125.50 o                         
   8   3   5       9235.98       9206.21       104.77 o                         
   9   3   5       9332.67       9069.13       146.91 o                         
  10   3   5        448.84        517.49        19.88 o                         
  11   3   5        409.35        437.40        19.33 o                         
  12   3   5       1260.47       1291.33        35.94 o                         
  13   3   5       1177.00       1252.13        40.84 o                         
  14   3   5          9.48         24.07        19.55 o                         
  15   3   5        912.89        884.48        44.54 o                         
 -13   4   5       2502.48       2478.18       116.71 o                         
 -12   4   5       1158.81       1267.47        65.78 o                         
 -11   4   5       1500.04       1555.49        62.58 o                         
 -10   4   5       1385.16       1474.28        62.54 o                         
  -9   4   5        513.35        500.39        29.89 o                         
  -8   4   5        953.09        949.39        32.38 o                         
  -7   4   5        139.06        150.99        14.15 o                         
  -6   4   5       2002.96       1858.87        37.17 o                         
  -5   4   5       1822.05       1942.86        32.65 o                         
  -4   4   5       3659.56       3767.53        48.94 o                         
  -3   4   5        513.30        373.84        11.11 o                         
  -2   4   5        162.60        302.14         9.39 o                         
  -1   4   5        150.86        159.94         7.96 o                         
   0   4   5         20.63         41.67         4.68 o                         
   1   4   5        108.27         60.40         4.13 o                         
   2   4   5         50.73         95.06         4.30 o                         
   3   4   5        302.90        319.35         7.96 o                         
   4   4   5        299.16        236.18         8.72 o                         
   5   4   5         52.53         58.97         4.81 o                         
   6   4   5        784.47        840.56        16.48 o                         
   7   4   5       2879.25       2832.24        39.81 o                         
   8   4   5       2290.93       2457.73        35.58 o                         
   9   4   5       3326.04       3244.65        57.56 o                         
  10   4   5       2774.13       2713.79        48.72 o                         
  11   4   5       1017.30       1043.84        27.26 o                         
  12   4   5       3895.15       3688.92        62.07 o                         
  13   4   5       4271.32       4146.60        81.77 o                         
  14   4   5        685.47        700.79        36.91 o                         
  15   4   5        531.90        489.60        34.17 o                         
 -12   5   5        431.17        455.67        43.97 o                         
 -11   5   5        764.54        688.15        46.46 o                         
 -10   5   5        374.90        337.85        32.86 o                         
  -9   5   5       3502.13       3446.82        77.16 o                         
  -8   5   5        835.53        813.60        37.14 o                         
  -7   5   5       4078.19       3990.74        71.64 o                         
  -6   5   5       3520.31       3497.74        68.35 o                         
  -5   5   5        529.62        583.33        18.37 o                         
  -4   5   5       1549.02       1593.97        25.12 o                         
  -3   5   5       8008.61       8043.28        99.15 o                         
  -2   5   5        113.28         97.56         6.75 o                         
  -1   5   5      15123.13      15859.54       202.55 o                         
   0   5   5       4600.07       4648.32        64.83 o                         
   1   5   5       2119.24       2257.39        33.21 o                         
   2   5   5      28495.95      28893.63       526.26 o                         
   3   5   5         45.56         66.45         4.80 o                         
   4   5   5       7253.43       7802.49        90.07 o                         
   5   5   5       5182.83       5264.34        67.12 o                         
   6   5   5       1777.56       1754.05        25.04 o                         
   7   5   5      11599.56      11943.58       132.82 o                         
   8   5   5       3498.88       3623.69        50.08 o                         
   9   5   5        163.87        165.76        16.41 o                         
  10   5   5        795.66        850.42        24.64 o                         
  11   5   5        905.44        883.89        26.01 o                         
  12   5   5         17.15         33.86        12.90 o                         
  13   5   5        199.98        192.45        20.03 o                         
  14   5   5          8.76         36.73        20.31 o                         
  15   5   5        726.33        714.70        42.79 o                         
 -12   6   5       1955.23       2073.42        86.24 o                         
 -11   6   5       1312.79       1368.00        68.39 o                         
 -10   6   5         97.93        133.71        30.06 o                         
  -9   6   5        927.53        993.83        53.36 o                         
  -8   6   5       2430.66       2397.08        55.79 o                         
  -7   6   5       1153.01       1233.07        35.46 o                         
  -6   6   5       1796.75       1716.92        43.84 o                         
  -5   6   5       1636.04       1594.98        34.85 o                         
  -4   6   5        425.49        457.39        15.67 o                         
  -3   6   5       1354.68       1344.61        23.27 o                         
  -2   6   5        624.36        699.88        16.18 o                         
  -1   6   5        263.85        244.40        11.76 o                         
   0   6   5        201.37        153.58         8.24 o                         
   1   6   5        294.87        279.37         9.26 o                         
   2   6   5       1198.82       1299.72        23.14 o                         
   3   6   5        337.26        337.43        10.89 o                         
   4   6   5       1862.66       1780.35        27.51 o                         
   5   6   5        594.90        751.96        17.66 o                         
   6   6   5       2642.66       2654.41        37.96 o                         
   7   6   5       1982.97       1889.36        29.66 o                         
   8   6   5       2025.86       2129.91        34.58 o                         
   9   6   5       1464.22       1419.16        31.58 o                         
  10   6   5       2001.20       1957.51        41.16 o                         
  11   6   5        824.84        843.11        26.10 o                         
  12   6   5       1946.93       1847.02        43.05 o                         
  13   6   5       1625.34       1577.08        46.72 o                         
  14   6   5       2554.96       2468.26        61.70 o                         
  15   6   5       2651.68       2601.96        98.60 o                         
 -11   7   5       1227.95       1312.30        87.91 o                         
 -10   7   5        225.73        191.61        36.53 o                         
  -9   7   5       2798.28       3035.88        89.44 o                         
  -8   7   5       1086.30       1034.89        71.76 o                         
  -7   7   5        565.01        579.10        29.33 o                         
  -6   7   5       1908.50       1902.15        44.80 o                         
  -5   7   5       4720.13       4628.80        80.48 o                         
  -4   7   5      10469.35      10454.81       149.76 o                         
  -3   7   5      11024.72      11286.80       158.48 o                         
  -2   7   5      10424.93      10443.66       126.71 o                         
  -1   7   5      11903.04      12309.51       150.51 o                         
   0   7   5      18037.57      18501.74       228.45 o                         
   1   7   5       2334.38       2458.30        38.19 o                         
   2   7   5       6461.03       6349.12        80.44 o                         
   3   7   5       1847.07       1721.02        27.99 o                         
   4   7   5       1577.16       1650.02        25.74 o                         
   5   7   5       8409.32       9067.42       106.98 o                         
   6   7   5       4375.88       4572.63        59.60 o                         
   7   7   5        688.27        666.33        17.89 o                         
   8   7   5      13825.78      13757.66       173.76 o                         
   9   7   5       3802.97       3871.60        66.51 o                         
  10   7   5       1767.80       1808.26        41.06 o                         
  11   7   5       3608.45       3564.62        62.76 o                         
  12   7   5        110.94        101.02        22.94 o                         
  13   7   5        867.44        843.13        39.56 o                         
  14   7   5        342.99        363.31        25.08 o                         
  15   7   5         37.34         94.10        57.41 o                         
 -10   8   5       3318.36       3371.13       158.59 o                         
  -9   8   5       2017.57       1945.08        73.03 o                         
  -8   8   5        458.06        541.19        39.01 o                         
  -7   8   5        293.34        326.08        30.42 o                         
  -6   8   5        346.53        329.29        24.79 o                         
  -5   8   5        354.34        361.42        23.18 o                         
  -4   8   5        732.60        810.31        34.78 o                         
  -3   8   5         62.25         60.74        13.74 o                         
  -2   8   5         18.47         27.69         7.06 o                         
  -1   8   5        100.96        128.53         7.03 o                         
   0   8   5        351.76        328.70        12.24 o                         
   1   8   5         77.95         71.43         7.43 o                         
   2   8   5         96.14        109.97         8.11 o                         
   3   8   5        141.79        197.03         9.95 o                         
   4   8   5        854.39        872.23        18.28 o                         
   5   8   5       2005.52       2075.62        32.49 o                         
   6   8   5       1343.60       1411.88        29.81 o                         
   7   8   5        613.92        605.12        17.05 o                         
   8   8   5       1725.29       1795.17        34.31 o                         
   9   8   5       1516.05       1448.97        35.58 o                         
  10   8   5       3230.80       3124.04        59.82 o                         
  11   8   5       1377.95       1316.27        35.83 o                         
  12   8   5       3312.60       3259.63        73.87 o                         
  13   8   5       2398.65       2291.99        64.88 o                         
  14   8   5       1175.98       1204.70        47.60 o                         
  15   8   5       2633.32       2623.48        86.73 o                         
 -10   9   5       1489.77       1610.30        82.56 o                         
  -9   9   5        392.07        426.15        40.65 o                         
  -8   9   5         72.12         72.22        28.35 o                         
  -7   9   5       2721.52       2821.25       100.35 o                         
  -6   9   5       3114.45       3091.26        74.71 o                         
  -5   9   5       2623.48       2669.80        60.60 o                         
  -4   9   5       3142.20       3173.84        61.28 o                         
  -3   9   5       5711.69       5457.40        92.50 o                         
  -2   9   5       4426.07       4316.43        65.30 o                         
  -1   9   5       1503.58       1617.06        33.05 o                         
   0   9   5       9581.92       9439.69       136.20 o                         
   1   9   5        581.74        551.33        16.44 o                         
   2   9   5       1293.67       1417.09        29.64 o                         
   3   9   5       1713.94       1699.01        34.91 o                         
   4   9   5       3596.37       3440.80        49.38 o                         
   5   9   5       4219.68       4385.64        64.13 o                         
   6   9   5       3474.83       3368.55        50.21 o                         
   7   9   5       1453.12       1612.51        31.30 o                         
   8   9   5       1571.24       1690.91        31.94 o                         
   9   9   5        340.93        326.31        17.25 o                         
  10   9   5        644.20        638.14        25.39 o                         
  11   9   5       1803.41       1873.60        69.17 o                         
  12   9   5        189.61        171.81        22.04 o                         
  13   9   5         82.87         85.85        26.52 o                         
  14   9   5        233.16        284.36        27.59 o                         
  15   9   5         14.04         35.34        46.42 o                         
  -9  10   5        256.27        295.70        42.57 o                         
  -8  10   5       1519.13       1605.86        70.37 o                         
  -7  10   5        502.88        499.95        36.49 o                         
  -6  10   5        682.11        725.88        36.61 o                         
  -5  10   5        288.55        300.24        23.35 o                         
  -4  10   5        357.24        387.80        17.27 o                         
  -3  10   5         93.48         94.61        15.19 o                         
  -2  10   5        454.07        508.49        24.71 o                         
  -1  10   5        242.75        226.83        14.14 o                         
   0  10   5        157.41        163.18        13.27 o                         
   1  10   5        501.11        499.38        17.86 o                         
   2  10   5        338.67        348.41        17.82 o                         
   3  10   5        867.94        941.06        26.35 o                         
   4  10   5        900.88        898.07        21.00 o                         
   5  10   5       1810.68       1848.71        33.50 o                         
   6  10   5        724.64        790.85        23.36 o                         
   7  10   5       1289.38       1250.17        29.59 o                         
   8  10   5       1474.17       1450.20        35.54 o                         
   9  10   5       1372.77       1355.93        33.39 o                         
  10  10   5       1707.23       1742.94        44.18 o                         
  11  10   5       1839.00       1826.88        50.61 o                         
  12  10   5       2993.71       2973.38        65.49 o                         
  13  10   5       1595.19       1513.23        49.23 o                         
  14  10   5       2022.03       1999.97        82.14 o                         
  -8  11   5       2731.13       2895.69        98.18 o                         
  -7  11   5       2241.24       2261.27       107.40 o                         
  -6  11   5        900.05        909.93        50.73 o                         
  -5  11   5       2106.54       2144.26        59.47 o                         
  -4  11   5       3145.32       3321.19        83.52 o                         
  -3  11   5       4414.19       4609.04        93.23 o                         
  -2  11   5       4124.93       4021.73        78.01 o                         
  -1  11   5       6338.16       6585.52       109.14 o                         
   0  11   5       4059.48       4141.28        69.86 o                         
   1  11   5       4160.76       4030.80        67.62 o                         
   2  11   5      12572.79      12751.03       193.53 o                         
   3  11   5       4697.83       4703.91        83.18 o                         
   4  11   5       5881.63       5760.06        91.49 o                         
   5  11   5       1064.51       1292.36        33.74 o                         
   6  11   5        905.41        951.02        28.43 o                         
   7  11   5       2702.59       2669.68        51.09 o                         
   8  11   5        949.66        912.09        33.25 o                         
   9  11   5       1561.61       1502.71        43.72 o                         
  10  11   5        142.32        109.86        21.58 o                         
  11  11   5       1035.94       1071.63        47.91 o                         
  12  11   5       1884.08       1928.40        64.12 o                         
  13  11   5       1058.48       1103.61        51.25 o                         
  14  11   5        158.95        178.63        39.99 o                         
  -7  12   5        522.61        605.20        51.85 o                         
  -6  12   5        413.78        385.68        39.64 o                         
  -5  12   5        763.12        758.12        41.31 o                         
  -4  12   5        113.23        119.21        23.29 o                         
  -3  12   5          3.64         23.12        21.19 o                         
  -2  12   5          4.23         -6.26        19.04 o                         
  -1  12   5        340.45        299.96        17.15 o                         
   0  12   5          4.59         20.23        13.57 o                         
   1  12   5          6.19         22.43        10.95 o                         
   2  12   5         63.20         88.29        18.04 o                         
   3  12   5        193.97        186.54        16.53 o                         
   4  12   5       1171.06       1211.11        34.14 o                         
   5  12   5       1310.47       1184.93        34.75 o                         
   6  12   5        599.47        581.88        29.67 o                         
   7  12   5        594.43        602.80        26.90 o                         
   8  12   5        829.84        831.57        35.54 o                         
   9  12   5       1718.43       1721.60        51.80 o                         
  10  12   5       1707.90       1720.98        53.85 o                         
  11  12   5       1153.81       1220.69        75.81 o                         
  12  12   5       2385.79       2328.26        86.96 o                         
  13  12   5       2035.36       1991.64        68.40 o                         
  -6  13   5        968.86       1055.08        77.39 o                         
  -5  13   5       1045.89       1043.04        64.74 o                         
  -4  13   5       1419.37       1395.31        59.52 o                         
  -3  13   5       2307.68       2357.38        70.94 o                         
  -2  13   5       1865.57       1807.63        61.21 o                         
  -1  13   5       2619.37       2572.57        71.14 o                         
   0  13   5       5770.07       5876.94       110.59 o                         
   1  13   5       4595.67       4667.28        93.03 o                         
   2  13   5       1789.79       1803.92        50.01 o                         
   3  13   5       1786.76       1810.03        50.37 o                         
   4  13   5       2249.43       2253.65        57.82 o                         
   5  13   5        942.02        941.55        36.35 o                         
   6  13   5       1398.51       1347.82        48.70 o                         
   7  13   5         80.89        122.66        20.04 o                         
   8  13   5        339.32        346.10        27.14 o                         
   9  13   5       1000.89       1004.32        43.45 o                         
  10  13   5        331.69        355.55        29.62 o                         
  11  13   5        674.88        698.24        43.45 o                         
  12  13   5         20.70        -30.03        31.47 o                         
  13  13   5        235.21        242.03        37.61 o                         
  -4  14   5         39.81         58.35        44.17 o                         
  -3  14   5        316.08        363.15        39.95 o                         
  -2  14   5        294.44        298.99        35.45 o                         
  -1  14   5        461.99        446.43        51.05 o                         
   0  14   5          5.42         -1.51        24.77 o                         
   1  14   5         91.37        111.41        20.29 o                         
   2  14   5        760.12        820.83        37.79 o                         
   3  14   5        886.16        852.69        39.22 o                         
   4  14   5         52.37         55.61        19.39 o                         
   5  14   5       1270.44       1302.06        44.27 o                         
   6  14   5       1953.78       1915.40        53.42 o                         
   7  14   5        313.19        301.53        26.91 o                         
   8  14   5       1641.23       1684.27        60.63 o                         
   9  14   5        171.57        154.93        35.21 o                         
  10  14   5        823.44        949.46        53.84 o                         
  11  14   5       2245.96       2145.68        83.35 o                         
  12  14   5       1616.85       1645.36        86.82 o                         
  -2  15   5       3474.04       3533.80       109.38 o                         
  -1  15   5       2006.53       1973.68        78.97 o                         
   0  15   5       2050.60       2271.26        83.14 o                         
   1  15   5       2270.70       2368.83        81.88 o                         
   2  15   5       3338.22       3410.89        87.43 o                         
   3  15   5       2353.75       2240.11        69.68 o                         
   4  15   5       2999.75       2894.52        78.69 o                         
   5  15   5       2324.90       2350.29       106.61 o                         
   6  15   5       1684.06       1758.47        66.25 o                         
   7  15   5        695.73        649.92        41.16 o                         
   8  15   5       1129.90       1046.88        55.11 o                         
   9  15   5        209.22        205.87        34.18 o                         
  10  15   5        400.29        432.44        52.98 o                         
   0  16   5         23.90         34.74        60.15 o                         
   1  16   5         83.71        126.59        42.77 o                         
   2  16   5        404.05        381.04        43.22 o                         
   3  16   5       1037.11       1100.42        67.37 o                         
   4  16   5        365.32        414.48        34.33 o                         
   5  16   5        707.70        733.28        42.20 o                         
   6  16   5        379.02        375.62        41.52 o                         
   7  16   5         69.60        110.81        40.10 o                         
   8  16   5       1033.71       1039.27        68.61 o                         
  -7 -14   6       1689.27       1714.93        82.88 o                         
  -6 -14   6       1471.29       1592.99       114.32 o                         
  -5 -14   6       2413.31       2405.33        75.03 o                         
  -4 -14   6       2979.12       3000.13        91.38 o                         
  -3 -14   6       2300.01       2224.23        76.96 o                         
  -2 -14   6       2810.82       2855.52        73.22 o                         
  -1 -14   6       3169.87       3314.76        88.87 o                         
   0 -14   6       2945.08       2702.40        88.22 o                         
   1 -14   6       2646.03       2562.43        85.67 o                         
  -9 -13   6        515.49        464.43        42.56 o                         
  -8 -13   6       1806.00       1830.81        69.06 o                         
  -7 -13   6       1824.45       1871.24        71.65 o                         
  -6 -13   6        223.59        261.51        31.45 o                         
  -5 -13   6        154.60        141.52        25.48 o                         
  -4 -13   6        507.59        547.05        32.52 o                         
  -3 -13   6         16.85         47.79        20.60 o                         
  -2 -13   6       1188.04       1286.35        45.62 o                         
  -1 -13   6        331.01        328.35        29.64 o                         
   0 -13   6         44.91         84.98        28.93 o                         
   1 -13   6         68.06         65.31        28.67 o                         
   2 -13   6        172.10        129.84        40.67 o                         
   3 -13   6         38.06         39.99        40.72 o                         
   4 -13   6        136.99        122.97        42.26 o                         
 -10 -12   6        393.93        361.95        38.13 o                         
  -9 -12   6        334.16        358.33        31.22 o                         
  -8 -12   6        685.54        630.42        36.65 o                         
  -7 -12   6       1139.90       1185.09        55.29 o                         
  -6 -12   6       1636.15       1694.74        62.31 o                         
  -5 -12   6       4065.79       3809.80        81.19 o                         
  -4 -12   6       3863.87       4026.75        84.37 o                         
  -3 -12   6       3179.96       3261.36        72.65 o                         
  -2 -12   6       2540.92       2520.84        56.22 o                         
  -1 -12   6       1943.75       2064.96        58.23 o                         
   0 -12   6       2479.61       2520.30        73.66 o                         
   1 -12   6       4330.84       4178.05       105.27 o                         
   2 -12   6       2442.48       2357.22        69.86 o                         
   3 -12   6       1902.62       1803.56        79.54 o                         
   4 -12   6       1193.03       1232.23        81.86 o                         
   5 -12   6       1595.99       1547.76        75.55 o                         
 -11 -11   6       1113.72       1166.56        62.79 o                         
 -10 -11   6       1591.72       1597.66        57.81 o                         
  -9 -11   6       2061.61       2038.89        60.60 o                         
  -8 -11   6        355.42        301.46        29.72 o                         
  -7 -11   6       1890.58       1836.14        55.46 o                         
  -6 -11   6       1549.73       1601.70        49.32 o                         
  -5 -11   6        174.26        180.85        17.56 o                         
  -4 -11   6        620.20        677.79        27.65 o                         
  -3 -11   6         41.18         43.64        11.97 o                         
  -2 -11   6          7.10         12.95         8.49 o                         
  -1 -11   6         13.76         45.94        15.48 o                         
   0 -11   6          7.88         22.55        14.80 o                         
   1 -11   6         19.34         11.30        16.20 o                         
   2 -11   6        197.17        206.48        23.65 o                         
   3 -11   6        136.61        111.49        22.86 o                         
   4 -11   6        151.30        168.08        25.76 o                         
   5 -11   6        197.70        166.45        34.62 o                         
   6 -11   6        626.59        805.45        59.11 o                         
   7 -11   6        170.96        126.15        42.46 o                         
 -12 -10   6       1079.59       1194.48        69.34 o                         
 -11 -10   6        850.93        729.97        40.89 o                         
 -10 -10   6        235.07        208.58        39.73 o                         
  -9 -10   6       1987.75       1867.71        55.92 o                         
  -8 -10   6       4427.48       4298.60        89.24 o                         
  -7 -10   6       5572.62       5805.75       109.59 o                         
  -6 -10   6       3386.65       3310.87        68.90 o                         
  -5 -10   6        570.83        547.23        21.79 o                         
  -4 -10   6       2637.83       2713.55        50.98 o                         
  -3 -10   6       2394.46       2374.02        43.40 o                         
  -2 -10   6       3698.74       3700.68        55.63 o                         
  -1 -10   6       5633.82       5715.79        85.73 o                         
   0 -10   6       4324.29       4258.54        79.68 o                         
   1 -10   6       7624.40       7712.93       134.47 o                         
   2 -10   6       6441.98       6699.77       126.38 o                         
   3 -10   6       4777.36       4727.17        99.51 o                         
   4 -10   6       7684.84       7908.78       168.26 o                         
   5 -10   6       2505.28       2511.16        87.05 o                         
   6 -10   6       1787.76       1818.06        76.40 o                         
   7 -10   6       3563.71       3364.35       175.02 o                         
   8 -10   6       2379.26       2230.09        94.63 o                         
 -12  -9   6        906.06        830.84        47.64 o                         
 -11  -9   6        715.48        732.39        43.38 o                         
 -10  -9   6        864.38        829.47        37.25 o                         
  -9  -9   6       2842.26       2818.17        62.61 o                         
  -8  -9   6        651.61        640.73        29.23 o                         
  -7  -9   6       1270.60       1316.23        33.81 o                         
  -6  -9   6       1122.64       1127.51        35.18 o                         
  -5  -9   6        834.67        842.71        23.45 o                         
  -4  -9   6       3004.34       2987.57        50.06 o                         
  -3  -9   6         29.09         35.82        10.90 o                         
  -2  -9   6        756.75        722.96        20.01 o                         
  -1  -9   6        957.76        923.21        20.93 o                         
   0  -9   6        125.67        139.25         9.59 o                         
   1  -9   6        251.52        259.32        12.67 o                         
   2  -9   6        368.36        363.86        19.55 o                         
   3  -9   6         50.44         35.56        14.15 o                         
   4  -9   6         32.90         22.29        15.24 o                         
   5  -9   6         22.35         29.80        21.58 o                         
   6  -9   6       1846.79       1819.94        70.85 o                         
   7  -9   6        935.08       1019.42        57.70 o                         
   8  -9   6       1057.71       1073.53        65.28 o                         
   9  -9   6        556.61        452.33        52.15 o                         
 -13  -8   6        318.46        304.55        38.98 o                         
 -12  -8   6        443.51        447.69        36.26 o                         
 -11  -8   6       1415.56       1405.80        49.40 o                         
 -10  -8   6       3216.58       3320.37        70.45 o                         
  -9  -8   6        881.18        893.67        31.77 o                         
  -8  -8   6         97.32         77.18        12.75 o                         
  -7  -8   6        974.93        992.29        28.38 o                         
  -6  -8   6       1867.59       1812.89        31.88 o                         
  -5  -8   6       1165.27       1136.08        27.26 o                         
  -4  -8   6       1906.16       2027.20        35.32 o                         
  -3  -8   6       1139.85       1092.85        22.61 o                         
  -2  -8   6       3152.96       3027.88        46.86 o                         
  -1  -8   6       7738.76       8040.16       105.12 o                         
   0  -8   6      14295.10      13763.44       158.87 o                         
   1  -8   6       7668.64       7663.52       101.23 o                         
   2  -8   6       5732.79       5829.89        87.85 o                         
   3  -8   6       3865.80       3740.53        61.29 o                         
   4  -8   6       2353.00       2360.35        36.71 o                         
   5  -8   6       1793.19       1861.44        40.39 o                         
   6  -8   6       2886.79       2727.28        76.31 o                         
   7  -8   6       1463.50       1560.45        58.28 o                         
   8  -8   6       2626.47       2577.38        79.33 o                         
   9  -8   6       1313.37       1247.87        69.18 o                         
  10  -8   6       1531.89       1539.36        71.07 o                         
 -13  -7   6        863.27        839.87        58.94 o                         
 -12  -7   6       1658.76       1636.12        55.36 o                         
 -11  -7   6       1352.91       1377.69        44.23 o                         
 -10  -7   6       1315.57       1345.80        40.77 o                         
  -9  -7   6       1356.86       1386.90        31.96 o                         
  -8  -7   6       3603.37       3552.94        57.61 o                         
  -7  -7   6       2492.61       2397.17        38.81 o                         
  -6  -7   6       1546.70       1461.92        28.64 o                         
  -5  -7   6        441.21        451.56        13.73 o                         
  -4  -7   6        232.61        241.77        11.07 o                         
  -3  -7   6        194.03        214.14         9.58 o                         
  -2  -7   6        669.40        689.77        15.60 o                         
  -1  -7   6        194.39        199.79         9.12 o                         
   0  -7   6         30.13         23.84         5.84 o                         
   1  -7   6        153.24        137.76         8.71 o                         
   2  -7   6         88.75         83.53         7.69 o                         
   3  -7   6         72.14         55.93         8.11 o                         
   4  -7   6        693.36        683.65        17.13 o                         
   5  -7   6        526.32        542.21        24.78 o                         
   6  -7   6        333.60        362.88        15.27 o                         
   7  -7   6        525.61        507.75        30.18 o                         
   8  -7   6        291.32        344.96        33.94 o                         
   9  -7   6        832.10        886.40        53.25 o                         
  10  -7   6        895.76        867.83        51.72 o                         
  11  -7   6        368.81        316.55        45.12 o                         
 -13  -6   6       1478.30       1530.98        58.49 o                         
 -12  -6   6        929.37        977.44        45.10 o                         
 -11  -6   6        781.96        864.09        37.18 o                         
 -10  -6   6       3468.14       3604.68        71.62 o                         
  -9  -6   6       1778.13       1801.61        34.66 o                         
  -8  -6   6       6129.48       6019.85        78.07 o                         
  -7  -6   6       3495.37       3514.16        49.73 o                         
  -6  -6   6        159.79        195.53         9.99 o                         
  -5  -6   6       6493.71       6305.74        74.73 o                         
  -4  -6   6       9292.82       9232.17        99.81 o                         
  -3  -6   6      12012.17      11953.10       116.98 o                         
  -2  -6   6       9996.00       9857.81        97.88 o                         
  -1  -6   6       5681.06       5873.06        65.21 o                         
   0  -6   6       8055.65       8152.02        86.93 o                         
   1  -6   6       4898.13       4913.40        58.23 o                         
   2  -6   6       3568.58       3555.60        43.42 o                         
   3  -6   6       6598.75       6624.23        73.95 o                         
   4  -6   6      10587.22      10739.45       129.36 o                         
   5  -6   6      10821.40      11205.96       136.02 o                         
   6  -6   6       8929.22       8926.95       120.78 o                         
   7  -6   6       5156.07       5124.30        73.43 o                         
   8  -6   6       6451.43       6474.39       117.32 o                         
   9  -6   6       2788.73       2735.67        70.63 o                         
  10  -6   6       1494.81       1589.63        64.34 o                         
  11  -6   6       1519.45       1387.44        62.07 o                         
  12  -6   6        801.88        650.59        57.28 o                         
 -14  -5   6       1181.90       1326.97        76.90 o                         
 -13  -5   6       1899.54       1910.32        62.06 o                         
 -12  -5   6       1707.43       1756.26        55.32 o                         
 -11  -5   6       2258.22       2228.63        57.73 o                         
 -10  -5   6       1355.94       1392.56        49.43 o                         
  -9  -5   6        781.14        755.86        26.11 o                         
  -8  -5   6       2426.69       2440.79        39.59 o                         
  -7  -5   6        599.54        641.38        17.39 o                         
  -6  -5   6        685.83        716.39        15.98 o                         
  -5  -5   6        478.66        462.42        11.69 o                         
  -4  -5   6       1273.63       1282.89        19.74 o                         
  -3  -5   6         12.96          6.17         4.20 o                         
  -2  -5   6       3403.09       3483.98        38.78 o                         
  -1  -5   6       1116.71       1350.97        19.15 o                         
   0  -5   6        116.55        109.88         5.08 o                         
   1  -5   6         47.31         75.30         4.94 o                         
   2  -5   6        152.33        153.36         6.96 o                         
   3  -5   6        259.72        285.86         8.34 o                         
   4  -5   6        380.29        381.38        14.72 o                         
   5  -5   6        416.64        420.27        12.93 o                         
   6  -5   6        205.64        234.31        11.27 o                         
   7  -5   6        219.60        193.55        11.46 o                         
   8  -5   6       1042.98       1058.11        26.23 o                         
   9  -5   6       1014.13       1001.59        24.89 o                         
  10  -5   6       1921.81       1925.97        57.62 o                         
  11  -5   6        779.43        770.66        41.04 o                         
  12  -5   6        820.83        870.98        64.93 o                         
 -14  -4   6         84.25         80.65        35.00 o                         
 -13  -4   6        298.92        346.43        33.15 o                         
 -12  -4   6       2150.21       2241.43        65.42 o                         
 -11  -4   6       1982.75       2049.96        59.21 o                         
 -10  -4   6       1395.24       1337.44        38.01 o                         
  -9  -4   6       2055.84       2092.48        41.64 o                         
  -8  -4   6        543.64        492.79        18.50 o                         
  -7  -4   6       4723.04       4723.10        77.78 o                         
  -6  -4   6       5277.60       5297.69        56.86 o                         
  -5  -4   6         33.91         67.33         6.24 o                         
  -4  -4   6       3816.34       3944.46        44.82 o                         
  -3  -4   6       6900.58       7074.77        68.41 o                         
  -2  -4   6        983.86        996.26        15.18 o                         
  -1  -4   6      14431.17      14847.89       141.67 o                         
   0  -4   6         51.84         93.53         7.96 o                         
   1  -4   6       2623.64       2562.92        38.82 o                         
   2  -4   6      14870.40      14903.14       150.66 o                         
   3  -4   6       6709.83       6820.25        70.25 o                         
   4  -4   6      13975.62      14202.33       150.03 o                         
   5  -4   6      10796.41      10766.87       112.59 o                         
   6  -4   6      11798.86      11762.62       141.41 o                         
   7  -4   6       9394.59       9399.95       124.06 o                         
   8  -4   6       2589.85       2684.70        44.65 o                         
   9  -4   6        608.42        590.14        22.89 o                         
  10  -4   6        142.28        150.50        14.61 o                         
  11  -4   6        448.89        439.48        28.68 o                         
  12  -4   6       1707.43       1680.43        66.76 o                         
  13  -4   6       1329.31       1163.20        95.26 o                         
 -14  -3   6       1702.96       1814.97        69.05 o                         
 -13  -3   6       2919.69       2958.83       104.17 o                         
 -12  -3   6       1236.90       1230.29        49.32 o                         
 -11  -3   6       1339.13       1385.03        46.10 o                         
 -10  -3   6        499.46        502.10        23.65 o                         
  -9  -3   6       1935.06       1924.93        40.61 o                         
  -8  -3   6        964.32        893.36        24.94 o                         
  -7  -3   6        616.40        616.25        19.89 o                         
  -6  -3   6       3190.09       3297.36        40.71 o                         
  -5  -3   6       4840.42       4753.11        51.52 o                         
  -4  -3   6       4962.00       5276.63        54.18 o                         
  -3  -3   6        240.49        270.51         8.80 o                         
  -2  -3   6        182.85        184.92         5.73 o                         
  -1  -3   6        184.45        159.94         4.98 o                         
   0  -3   6        563.72        468.05        10.40 o                         
   1  -3   6         45.91         69.66         3.85 o                         
   2  -3   6       1949.69       1962.32        23.40 o                         
   3  -3   6        239.82        319.00         8.07 o                         
   4  -3   6          7.05          3.67         3.86 o                         
   5  -3   6         72.79         45.35         5.14 o                         
   6  -3   6       1512.26       1577.60        25.52 o                         
   7  -3   6        133.61        113.97         9.32 o                         
   8  -3   6       2191.47       2234.08        44.10 o                         
   9  -3   6        789.49        817.31        26.84 o                         
  10  -3   6       1499.62       1470.20        35.27 o                         
  11  -3   6       2119.93       2071.03        45.55 o                         
  12  -3   6       2517.79       2630.31        73.02 o                         
  13  -3   6        956.02       1041.58        78.34 o                         
 -14  -2   6        919.06        879.87        71.10 o                         
 -13  -2   6        194.99        188.84        35.72 o                         
 -12  -2   6       2019.43       2075.93        68.54 o                         
 -11  -2   6       3104.00       3090.87        72.53 o                         
 -10  -2   6       1123.42       1137.91        26.20 o                         
  -9  -2   6       5309.08       5227.24        80.09 o                         
  -8  -2   6       2976.78       2925.42        47.99 o                         
  -7  -2   6       1408.58       1384.94        24.39 o                         
  -6  -2   6       8502.88       8686.69        98.49 o                         
  -5  -2   6       4757.97       4739.87        56.55 o                         
  -4  -2   6       8876.16       8871.87        88.59 o                         
  -3  -2   6      16249.81      16000.60       159.52 o                         
  -2  -2   6       4916.31       4691.98        46.12 o                         
  -1  -2   6      24414.39      22250.72       201.12 o                         
   0  -2   6      23935.82      22041.57       238.99 o                         
   1  -2   6       9641.25       9275.12       129.37 o                         
   2  -2   6      13203.14      12887.93       128.99 o                         
   3  -2   6      12353.63      11701.93       114.28 o                         
   4  -2   6      12337.93      12841.87       138.69 o                         
   5  -2   6      24559.84      24236.11       248.28 o                         
   6  -2   6       6605.01       6586.49        79.12 o                         
   7  -2   6       4317.52       4243.10        67.37 o                         
   8  -2   6      19764.55      19311.44       282.10 o                         
   9  -2   6       1573.87       1571.50        34.38 o                         
  10  -2   6       3765.40       3875.36        75.00 o                         
  11  -2   6       5254.02       5202.31        83.87 o                         
  12  -2   6        509.12        516.03        31.72 o                         
  13  -2   6       1750.28       1711.55        64.06 o                         
  14  -2   6       1296.96       1322.32        80.92 o                         
 -14  -1   6       1880.52       2046.79       127.54 o                         
 -13  -1   6       1284.30       1339.98        66.17 o                         
 -12  -1   6       1014.35        958.37        43.60 o                         
 -11  -1   6       3243.35       3236.25        76.31 o                         
 -10  -1   6       1375.26       1364.93        38.74 o                         
  -9  -1   6       2223.05       2167.40        51.15 o                         
  -8  -1   6       3714.04       3660.62        57.28 o                         
  -7  -1   6        973.12       1065.72        19.20 o                         
  -6  -1   6        536.77        555.80        16.09 o                         
  -5  -1   6       3204.28       2908.67        36.01 o                         
  -4  -1   6        373.47        523.30        10.42 o                         
  -3  -1   6        648.20        798.85        11.86 o                         
  -2  -1   6       1938.82       1472.43        17.39 o                         
  -1  -1   6       4922.07       4241.27        42.43 o                         
   0  -1   6       1553.95       1347.31        16.27 o                         
   1  -1   6         22.76         19.28         2.03 o                         
   2  -1   6        418.97        869.27        12.77 o                         
   3  -1   6       6377.96       6252.52        69.38 o                         
   4  -1   6       1665.85       1570.75        23.59 o                         
   5  -1   6       1613.00       1521.61        23.79 o                         
   6  -1   6        931.66       1043.87        17.78 o                         
   7  -1   6       1712.54       1644.63        32.54 o                         
   8  -1   6       4822.94       4790.72        82.12 o                         
   9  -1   6       1945.01       1986.71        61.47 o                         
  10  -1   6       2995.63       3016.39        56.79 o                         
  11  -1   6        490.32        457.44        20.70 o                         
  12  -1   6       1572.85       1612.49        42.71 o                         
  13  -1   6       1380.23       1283.01        48.09 o                         
  14  -1   6       1623.58       1536.49        66.05 o                         
 -14   0   6        458.86        469.29        71.20 o                         
 -13   0   6       1373.38       1217.15        59.97 o                         
 -12   0   6        614.19        603.65        50.90 o                         
 -11   0   6       1155.78       1204.26        45.42 o                         
 -10   0   6       2689.19       2731.06        58.44 o                         
  -9   0   6        770.53        832.10        28.97 o                         
  -8   0   6       2611.84       2609.05        48.87 o                         
  -7   0   6        788.05        732.22        22.12 o                         
  -6   0   6       1467.56       1517.08        26.81 o                         
  -5   0   6      11223.57      11002.00       125.99 o                         
  -4   0   6       8416.35       8363.05        93.04 o                         
  -3   0   6      21440.02      21206.45       209.04 o                         
  -2   0   6       6167.91       6428.08        68.40 o                         
  -1   0   6        189.03        146.55         4.24 o                         
   0   0   6      37863.26      33702.84       368.93 o                         
   1   0   6       2868.33       2597.88        29.35 o                         
   2   0   6       1548.01       1575.51        18.15 o                         
   3   0   6       8307.90       8480.65       112.07 o                         
   4   0   6       2283.06       2147.32        35.66 o                         
   5   0   6      16053.73      15819.18       169.62 o                         
   6   0   6      18368.86      18412.41       197.56 o                         
   7   0   6       2055.00       2044.80        29.87 o                         
   8   0   6       9891.63       9990.10       122.43 o                         
   9   0   6       5107.98       5132.23        79.35 o                         
  10   0   6       6228.29       6194.73        98.63 o                         
  11   0   6       3097.45       3180.75        54.89 o                         
  12   0   6        337.34        379.11        19.84 o                         
  13   0   6        159.19        125.46        20.21 o                         
  14   0   6        374.13        395.96        31.49 o                         
  15   0   6         79.91        -14.16        42.74 o                         
 -13   1   6       1880.59       1876.71        71.49 o                         
 -12   1   6       2175.38       2230.74        94.01 o                         
 -11   1   6       2638.53       2511.31        66.54 o                         
 -10   1   6       1334.29       1285.43        48.60 o                         
  -9   1   6        327.67        309.42        21.03 o                         
  -8   1   6       3089.00       3001.99        57.77 o                         
  -7   1   6       1948.57       1971.19        38.85 o                         
  -6   1   6       1433.78       1619.09        26.45 o                         
  -5   1   6       1384.07       1254.99        21.09 o                         
  -4   1   6        114.01        157.23         5.91 o                         
  -3   1   6         70.54         99.86         5.72 o                         
  -2   1   6       8805.45       8201.75       104.15 o                         
  -1   1   6       2085.86       3089.13        37.23 o                         
   0   1   6       3466.47       3740.20        43.91 o                         
   1   1   6       1672.40       2383.22        28.51 o                         
   2   1   6       5056.32       4621.24        49.81 o                         
   3   1   6          7.48         34.21         2.72 o                         
   4   1   6         32.07         22.60         4.27 o                         
   5   1   6       4013.22       3778.20        49.34 o                         
   6   1   6        788.26        934.99        18.39 o                         
   7   1   6       1790.79       1795.41        24.79 o                         
   8   1   6       3393.49       3210.42        45.28 o                         
   9   1   6        839.23        848.70        20.76 o                         
  10   1   6       2431.50       2461.25        47.91 o                         
  11   1   6       1496.59       1449.39        38.28 o                         
  12   1   6       2338.32       2386.98        54.26 o                         
  13   1   6       3040.99       2935.46        62.84 o                         
  14   1   6       2091.16       2045.79        56.58 o                         
  15   1   6       1885.86       1717.74        71.25 o                         
 -13   2   6        607.90        617.70        88.34 o                         
 -12   2   6       1779.97       1775.42        91.06 o                         
 -11   2   6       1707.27       1759.76        59.20 o                         
 -10   2   6       1719.56       1716.79        54.80 o                         
  -9   2   6       1940.11       1984.10        53.40 o                         
  -8   2   6       2567.34       2672.71        68.62 o                         
  -7   2   6       9543.58       9536.32       155.73 o                         
  -6   2   6       8076.86       8046.02        92.67 o                         
  -5   2   6       6003.36       6017.68        70.61 o                         
  -4   2   6      14193.46      14246.86       177.07 o                         
  -3   2   6      21505.12      21787.91       288.64 o                         
  -2   2   6      18745.73      18709.24       247.57 o                         
  -1   2   6      28379.39      27281.70       322.00 o                         
   0   2   6        193.93        295.97         7.00 o                         
   1   2   6       9963.19       9466.52       105.79 o                         
   2   2   6      35186.77      31580.62       329.08 o                         
   3   2   6      17797.96      16913.28       185.69 o                         
   4   2   6      55564.67      49049.91       576.06 o                         
   5   2   6       4476.77       4088.46        58.07 o                         
   6   2   6       8732.56       8902.82       118.05 o                         
   7   2   6      20600.71      20516.89       219.71 o                         
   8   2   6      11278.29      11276.51       134.05 o                         
   9   2   6       4816.87       4690.58        69.09 o                         
  10   2   6       1879.22       1959.58        37.77 o                         
  11   2   6       3966.72       3913.40        68.21 o                         
  12   2   6       5809.70       5859.45        98.83 o                         
  13   2   6       1300.74       1320.95        40.62 o                         
  14   2   6        437.99        485.45        28.52 o                         
  15   2   6        292.03        226.42        40.75 o                         
 -13   3   6        450.50        474.91        51.60 o                         
 -12   3   6        765.26        769.85        54.54 o                         
 -11   3   6       1964.93       2023.13        76.81 o                         
 -10   3   6       1590.35       1594.56       112.52 o                         
  -9   3   6       1759.10       1759.16        65.58 o                         
  -8   3   6       3723.56       3715.96        87.18 o                         
  -7   3   6         92.56         87.19        10.57 o                         
  -6   3   6        854.12        856.80        20.25 o                         
  -5   3   6       2826.09       2676.24        39.46 o                         
  -4   3   6       3322.79       3490.54        49.66 o                         
  -3   3   6        473.30        522.35        12.82 o                         
  -2   3   6       1567.30       1431.94        23.64 o                         
  -1   3   6        402.91        355.04         9.10 o                         
   0   3   6         36.58         53.79         3.84 o                         
   1   3   6          7.38          6.19         2.94 o                         
   2   3   6       1226.19       1134.29        17.08 o                         
   3   3   6       3388.45       3579.76        44.36 o                         
   4   3   6        852.43       1016.77        15.82 o                         
   5   3   6        954.16        886.41        16.54 o                         
   6   3   6         27.36         17.41         4.35 o                         
   7   3   6         11.53          8.65         4.83 o                         
   8   3   6       1991.24       1958.77        29.66 o                         
   9   3   6       3405.25       3396.40        54.44 o                         
  10   3   6       5457.46       5400.70        83.23 o                         
  11   3   6       7070.26       7109.98       107.17 o                         
  12   3   6       3229.19       3125.21        56.27 o                         
  13   3   6       1792.49       1862.01        50.95 o                         
  14   3   6       1986.32       1989.46        61.18 o                         
  15   3   6       1260.88       1176.92        49.24 o                         
 -12   4   6        579.75        569.63        65.49 o                         
 -11   4   6       1952.74       1923.11        77.69 o                         
 -10   4   6        775.79        829.20        50.57 o                         
  -9   4   6       1448.98       1483.20        50.34 o                         
  -8   4   6       2107.02       2159.93        52.51 o                         
  -7   4   6       4733.10       4581.01        89.93 o                         
  -6   4   6       3515.82       3600.09        64.08 o                         
  -5   4   6       5602.81       5670.56        71.20 o                         
  -4   4   6       4215.98       4327.11        55.12 o                         
  -3   4   6       4528.64       4714.85        61.07 o                         
  -2   4   6       1460.55       1414.09        22.11 o                         
  -1   4   6      20840.13      22343.97       311.46 o                         
   0   4   6      16125.49      16766.49       201.88 o                         
   1   4   6      22972.67      22892.85       304.68 o                         
   2   4   6      17387.14      17536.98       201.12 o                         
   3   4   6      11528.44      11315.60       126.99 o                         
   4   4   6      12201.54      13039.01       151.91 o                         
   5   4   6       7290.41       7795.84        91.07 o                         
   6   4   6       5426.20       5852.71        74.18 o                         
   7   4   6        468.97        448.01        13.24 o                         
   8   4   6       2539.80       2564.88        38.38 o                         
   9   4   6       3300.73       3321.75        58.31 o                         
  10   4   6       4775.03       4999.70        78.46 o                         
  11   4   6       2375.77       2422.92        46.38 o                         
  12   4   6        953.75        989.04        28.03 o                         
  13   4   6       2954.29       2885.63        60.51 o                         
  14   4   6         23.11         30.39        25.82 o                         
  15   4   6        663.04        670.53        36.31 o                         
 -12   5   6       1363.48       1465.01        74.12 o                         
 -11   5   6        524.97        509.88        48.92 o                         
 -10   5   6        674.46        636.25        43.03 o                         
  -9   5   6       1238.82       1276.23        56.77 o                         
  -8   5   6       1285.69       1293.12        38.40 o                         
  -7   5   6       1225.63       1200.60        35.29 o                         
  -6   5   6        984.27       1008.64        31.67 o                         
  -5   5   6       1037.89        979.71        26.04 o                         
  -4   5   6       2089.96       2100.56        33.91 o                         
  -3   5   6        121.07        100.59         8.27 o                         
  -2   5   6        859.80        736.50        15.96 o                         
  -1   5   6         60.01         90.08         7.20 o                         
   0   5   6         71.63         43.49         5.58 o                         
   1   5   6        137.75        210.58         7.87 o                         
   2   5   6       1607.67       1653.77        25.27 o                         
   3   5   6        779.01        707.51        13.22 o                         
   4   5   6       1034.35       1082.44        17.95 o                         
   5   5   6        840.45        805.12        16.66 o                         
   6   5   6       3759.69       3750.54        47.03 o                         
   7   5   6        816.36        885.97        18.05 o                         
   8   5   6       4164.79       3971.49        55.63 o                         
   9   5   6       3129.82       3209.02        54.84 o                         
  10   5   6       1634.51       1732.32        38.09 o                         
  11   5   6       2407.99       2341.74        43.41 o                         
  12   5   6       4273.42       4263.49        69.64 o                         
  13   5   6       3582.21       3535.93        70.11 o                         
  14   5   6       2123.88       2038.64        55.45 o                         
  15   5   6        303.36        319.56        31.42 o                         
 -11   6   6        288.49        290.65        39.26 o                         
 -10   6   6       2128.25       2280.23        87.93 o                         
  -9   6   6       1297.41       1382.61        57.94 o                         
  -8   6   6       5157.69       5334.01       102.00 o                         
  -7   6   6       2639.08       2691.81        59.78 o                         
  -6   6   6       1918.40       1758.42        45.02 o                         
  -5   6   6      15029.82      15053.14       280.27 o                         
  -4   6   6       5684.47       5847.04        79.46 o                         
  -3   6   6      12706.53      13091.86       156.89 o                         
  -2   6   6      14863.31      15635.84       184.12 o                         
  -1   6   6       8565.92       8825.01       113.37 o                         
   0   6   6      34304.50      33784.39       430.85 o                         
   1   6   6      40716.50      38925.74       587.00 o                         
   2   6   6       9495.00       9916.78       113.96 o                         
   3   6   6       6177.14       6286.38        82.02 o                         
   4   6   6       5026.65       5263.64        63.73 o                         
   5   6   6       5442.18       5447.36        69.69 o                         
   6   6   6       7651.22       7930.85        98.82 o                         
   7   6   6       2873.99       3052.32        43.46 o                         
   8   6   6      10263.04      10165.93       125.14 o                         
   9   6   6       4696.80       4800.15        80.49 o                         
  10   6   6       7771.99       7784.42       116.37 o                         
  11   6   6       5639.27       5665.51        89.54 o                         
  12   6   6       1476.86       1495.76        39.05 o                         
  13   6   6        447.13        428.87        24.45 o                         
  14   6   6        454.25        415.03        28.18 o                         
  15   6   6       1602.96       1672.23        60.78 o                         
 -11   7   6       2267.71       2334.79        89.85 o                         
 -10   7   6       1241.46       1052.75        62.45 o                         
  -9   7   6       1595.19       1598.54        65.13 o                         
  -8   7   6        483.39        470.95        35.94 o                         
  -7   7   6       1155.48       1050.36        37.91 o                         
  -6   7   6        154.46        212.74        22.23 o                         
  -5   7   6         79.14         80.04        13.51 o                         
  -4   7   6        879.83        765.13        24.28 o                         
  -3   7   6         12.26         19.69         5.64 o                         
  -2   7   6        934.23        924.66        21.36 o                         
  -1   7   6        345.80        358.59        14.53 o                         
   0   7   6        139.71        120.58         8.64 o                         
   1   7   6        112.82        127.49         7.43 o                         
   2   7   6       1838.85       1918.15        28.76 o                         
   3   7   6       2086.62       1994.62        31.35 o                         
   4   7   6        560.10        659.83        15.02 o                         
   5   7   6       2082.06       2081.97        34.85 o                         
   6   7   6       3468.25       3321.81        43.89 o                         
   7   7   6         43.44         67.84         8.59 o                         
   8   7   6       2958.60       2916.12        49.74 o                         
   9   7   6       2131.22       2187.56        47.22 o                         
  10   7   6       1680.90       1727.23        42.84 o                         
  11   7   6       2459.68       2354.52        47.59 o                         
  12   7   6       2902.03       3085.55        68.80 o                         
  13   7   6       1462.09       1439.12        45.20 o                         
  14   7   6       3909.10       3874.94        88.40 o                         
  15   7   6       4119.26       4064.04       100.51 o                         
 -10   8   6        444.43        492.28        55.79 o                         
  -9   8   6        378.47        355.99        38.44 o                         
  -8   8   6       2780.05       2893.28        95.71 o                         
  -7   8   6       4276.65       4510.64       112.52 o                         
  -6   8   6       2245.28       2070.17        61.64 o                         
  -5   8   6       2859.24       3002.40        65.09 o                         
  -4   8   6       4865.60       4729.16        88.19 o                         
  -3   8   6       3649.17       3544.48        60.88 o                         
  -2   8   6       8930.03       9133.92       130.68 o                         
  -1   8   6       6337.60       6318.35        85.83 o                         
   0   8   6       1008.34       1018.29        22.66 o                         
   1   8   6       8823.89       9149.51       112.53 o                         
   2   8   6       8826.37       8801.10       114.18 o                         
   3   8   6       8108.14       8446.31       110.27 o                         
   4   8   6      18480.61      19146.33       218.87 o                         
   5   8   6         35.02         46.20         7.91 o                         
   6   8   6       3716.44       3767.39        59.43 o                         
   7   8   6       8721.12       8737.29       109.41 o                         
   8   8   6       4438.50       4332.46        72.01 o                         
   9   8   6       3940.95       4180.46        76.31 o                         
  10   8   6       1024.99       1017.10        32.15 o                         
  11   8   6         22.87         50.18        15.60 o                         
  12   8   6       2265.99       2450.25        57.89 o                         
  13   8   6        208.80        211.03        29.98 o                         
  14   8   6          7.48         13.94        26.21 o                         
  15   8   6         68.42         56.29        31.57 o                         
  -9   9   6        990.37       1058.64        87.07 o                         
  -8   9   6         17.98          1.33        34.15 o                         
  -7   9   6         40.01         25.42        21.70 o                         
  -6   9   6        193.83        203.94        28.99 o                         
  -5   9   6          6.14        -16.34        16.34 o                         
  -4   9   6        630.81        536.39        33.18 o                         
  -3   9   6        414.00        426.21        19.88 o                         
  -2   9   6        270.62        257.89         9.96 o                         
  -1   9   6        766.96        704.10        16.71 o                         
   0   9   6         31.51         51.62         7.97 o                         
   1   9   6       2745.81       2784.20        45.76 o                         
   2   9   6        226.45        216.49        12.67 o                         
   3   9   6        851.45        871.33        24.11 o                         
   4   9   6       1157.74       1238.52        26.47 o                         
   5   9   6       1915.26       1938.57        35.47 o                         
   6   9   6       2273.13       2382.58        43.34 o                         
   7   9   6        619.95        733.68        22.30 o                         
   8   9   6       1865.21       1945.36        34.58 o                         
   9   9   6       2782.73       2804.30        47.64 o                         
  10   9   6       2197.97       2216.80        52.52 o                         
  11   9   6       2710.65       2677.79        64.93 o                         
  12   9   6       2470.64       2525.07        64.42 o                         
  13   9   6       1315.94       1265.15        50.19 o                         
  14   9   6       1834.51       1784.70        69.23 o                         
  15   9   6       1305.34       1241.00        60.89 o                         
  -9  10   6       1599.31       1619.94        79.61 o                         
  -8  10   6        426.24        389.08        43.37 o                         
  -7  10   6       3104.09       3157.22       104.45 o                         
  -6  10   6       3763.42       3641.30        81.04 o                         
  -5  10   6       2789.16       2866.01        67.15 o                         
  -4  10   6       1827.84       1813.08        48.21 o                         
  -3  10   6       3080.82       3001.62        52.99 o                         
  -2  10   6       5987.74       6142.06       113.20 o                         
  -1  10   6       8362.08       8384.11       132.92 o                         
   0  10   6      13981.00      14205.46       211.72 o                         
   1  10   6      15895.91      15830.94       219.10 o                         
   2  10   6       7647.94       7652.85       108.15 o                         
   3  10   6       6583.75       6774.85       103.67 o                         
   4  10   6      15427.13      14878.25       197.81 o                         
   5  10   6       5618.06       5761.55        85.43 o                         
   6  10   6       4167.04       4267.43        64.66 o                         
   7  10   6       1668.75       1793.04        36.64 o                         
   8  10   6       1013.19       1063.80        31.46 o                         
   9  10   6       1144.24       1234.95        35.36 o                         
  10  10   6       2900.28       2866.70        56.66 o                         
  11  10   6       2598.39       2650.13        62.30 o                         
  12  10   6       1059.85       1131.25        42.35 o                         
  13  10   6        954.03        921.78        40.55 o                         
  14  10   6        550.80        515.02        38.01 o                         
  -8  11   6       2191.21       2272.86        89.44 o                         
  -7  11   6        339.77        285.81        35.30 o                         
  -6  11   6        100.57         87.75        26.07 o                         
  -5  11   6        196.60        239.01        35.58 o                         
  -4  11   6        741.74        744.49        35.91 o                         
  -3  11   6         51.86         75.90        17.57 o                         
  -2  11   6        201.84        200.34        19.75 o                         
  -1  11   6        290.40        310.95        17.69 o                         
   0  11   6         85.03         73.77        13.27 o                         
   1  11   6        296.38        292.25        13.69 o                         
   2  11   6        165.40        153.38        14.61 o                         
   3  11   6       1396.66       1350.16        36.10 o                         
   4  11   6        497.48        555.75        22.43 o                         
   5  11   6        393.98        400.43        17.80 o                         
   6  11   6        321.11        402.02        18.90 o                         
   7  11   6       2086.84       2077.17        45.69 o                         
   8  11   6       2898.82       2689.40        68.90 o                         
   9  11   6       2261.50       2263.02        54.23 o                         
  10  11   6       1286.14       1259.41        49.33 o                         
  11  11   6        838.56        839.86        54.28 o                         
  12  11   6       1510.86       1515.57        57.75 o                         
  13  11   6       1606.10       1600.60        57.91 o                         
  14  11   6       1986.97       1983.62        84.66 o                         
  -7  12   6       1847.53       2082.32        88.86 o                         
  -6  12   6         32.49         78.84        35.32 o                         
  -5  12   6       3477.94       3553.45        92.03 o                         
  -4  12   6       2592.29       2674.53        69.09 o                         
  -3  12   6       3273.21       3219.15        75.81 o                         
  -2  12   6       1606.55       1641.07        53.95 o                         
  -1  12   6       2967.38       2984.62        64.15 o                         
   0  12   6       6259.81       6230.43       114.39 o                         
   1  12   6       5425.79       5440.57        81.51 o                         
   2  12   6       5380.02       5221.21        93.04 o                         
   3  12   6       3106.71       3058.38        62.66 o                         
   4  12   6       1195.97       1289.45        35.26 o                         
   5  12   6       1116.12       1147.97        34.24 o                         
   6  12   6       2962.51       3044.49        56.47 o                         
   7  12   6       2207.83       2227.69        52.20 o                         
   8  12   6       2648.39       2490.54        62.04 o                         
   9  12   6       2096.55       2188.86        58.64 o                         
  10  12   6       1757.09       1768.60        53.70 o                         
  11  12   6        877.23        865.31        46.17 o                         
  12  12   6        310.89        305.89        31.60 o                         
  13  12   6        862.86        833.40        45.33 o                         
  -5  13   6        156.99         72.84        37.65 o                         
  -4  13   6          1.59        -24.04        27.60 o                         
  -3  13   6        333.78        384.42        38.68 o                         
  -2  13   6        207.83        189.85        26.21 o                         
  -1  13   6        159.19        152.57        24.20 o                         
   0  13   6        115.39         77.35        16.85 o                         
   1  13   6          2.87          1.31        16.65 o                         
   2  13   6          5.68         15.29        15.96 o                         
   3  13   6        264.74        228.13        20.72 o                         
   4  13   6        491.34        516.15        28.99 o                         
   5  13   6       1602.33       1542.38        44.63 o                         
   6  13   6       1568.50       1560.42        47.61 o                         
   7  13   6       2659.60       2733.18        66.51 o                         
   8  13   6       1281.48       1334.71        46.47 o                         
   9  13   6        899.32        937.40        48.93 o                         
  10  13   6       1685.95       1754.74        62.90 o                         
  11  13   6        519.99        425.77        36.08 o                         
  12  13   6       1443.37       1553.84        84.68 o                         
  13  13   6       2043.53       2038.06        85.47 o                         
  -4  14   6        425.45        496.64        76.01 o                         
  -3  14   6       2581.66       2591.93        88.75 o                         
  -2  14   6       2468.25       2499.27        85.01 o                         
  -1  14   6       4183.31       4274.81       114.91 o                         
   0  14   6       2374.59       2365.63       103.15 o                         
   1  14   6       3962.64       3999.27        86.14 o                         
   2  14   6       3913.42       4023.47        86.42 o                         
   3  14   6       2572.33       2452.02        63.16 o                         
   4  14   6       7881.97       8071.42       137.47 o                         
   5  14   6       3967.73       3963.13        89.79 o                         
   6  14   6       3998.87       3852.32        81.82 o                         
   7  14   6       3840.51       4015.72        88.64 o                         
   8  14   6       3431.92       3483.34        82.07 o                         
   9  14   6       1330.37       1327.60        52.59 o                         
  10  14   6        539.57        569.72        38.38 o                         
  11  14   6        272.87        217.66        44.64 o                         
  12  14   6        570.07        496.07        47.78 o                         
  -2  15   6          0.96         15.82        43.02 o                         
  -1  15   6          2.44         -8.39        34.54 o                         
   0  15   6         45.17         87.01        33.38 o                         
   1  15   6        485.13        595.58        45.99 o                         
   2  15   6        508.14        528.70        37.53 o                         
   3  15   6         85.05         50.35        24.44 o                         
   4  15   6        644.64        618.87        37.05 o                         
   5  15   6        752.63        767.19        42.65 o                         
   6  15   6       2348.52       2402.00       113.82 o                         
   7  15   6        854.06        854.86        59.57 o                         
   8  15   6        268.48        222.12        33.16 o                         
   9  15   6        466.17        394.86        37.84 o                         
  10  15   6        819.68        861.85        52.88 o                         
  11  15   6        593.47        491.20       107.91 o                         
   0  16   6       1230.32       1416.21        77.03 o                         
   1  16   6        817.74        815.36        56.66 o                         
   2  16   6       2761.88       2885.00        99.30 o                         
   3  16   6       2539.61       2513.85        78.57 o                         
   4  16   6       2813.15       2775.14        88.77 o                         
   5  16   6       2450.10       2407.28        72.43 o                         
   6  16   6       2065.50       1962.64        95.10 o                         
   7  16   6        723.72        794.85        58.22 o                         
   8  16   6       2194.57       2191.27        84.16 o                         
   9  16   6        225.98        202.06        46.96 o                         
  -6 -14   7        644.77        757.59       122.25 o                         
  -5 -14   7        650.70        611.36        71.94 o                         
  -4 -14   7        110.96         19.00        40.85 o                         
  -3 -14   7        243.43        322.62        64.24 o                         
  -2 -14   7        530.53        491.38        48.84 o                         
  -1 -14   7        116.07        149.28        42.49 o                         
   0 -14   7         10.54         -1.55        51.52 o                         
  -8 -13   7        231.44        232.90        35.71 o                         
  -7 -13   7        267.26        243.41        45.61 o                         
  -6 -13   7        186.99        207.07        31.56 o                         
  -5 -13   7        734.79        846.01        50.36 o                         
  -4 -13   7       2433.40       2388.06        67.80 o                         
  -3 -13   7       1512.00       1440.83        47.07 o                         
  -2 -13   7        552.04        586.15        32.12 o                         
  -1 -13   7        884.59        860.48        55.27 o                         
   0 -13   7        641.38        765.19        43.70 o                         
   1 -13   7       1080.77       1026.29        62.24 o                         
   2 -13   7        977.03        891.76        55.06 o                         
   3 -13   7       1840.68       1926.04        83.66 o                         
  -9 -12   7       1802.87       1855.37        63.23 o                         
  -8 -12   7       1309.87       1288.93        51.48 o                         
  -7 -12   7        616.97        545.87        37.88 o                         
  -6 -12   7        255.66        261.09        29.11 o                         
  -5 -12   7        400.32        463.03        32.24 o                         
  -4 -12   7       1149.17       1079.70        35.72 o                         
  -3 -12   7        494.71        503.71        28.41 o                         
  -2 -12   7        204.67        209.76        16.51 o                         
  -1 -12   7        183.98        181.54        19.29 o                         
   0 -12   7        101.38         83.82        21.05 o                         
   1 -12   7          3.94        -16.64        22.73 o                         
   2 -12   7        289.23        287.91        29.18 o                         
   3 -12   7        185.54        152.89        29.00 o                         
   4 -12   7          5.65         35.41        32.40 o                         
   5 -12   7         97.15          7.66        35.52 o                         
 -11 -11   7        808.26        757.93        83.45 o                         
 -10 -11   7        315.21        287.57        32.22 o                         
  -9 -11   7       1304.02       1264.92        59.70 o                         
  -8 -11   7        362.49        389.21        29.43 o                         
  -7 -11   7        924.83        969.94        41.23 o                         
  -6 -11   7       2145.71       2011.17        58.14 o                         
  -5 -11   7       1029.93       1127.96        48.30 o                         
  -4 -11   7       2255.21       2102.86        47.32 o                         
  -3 -11   7       1879.19       1831.78        39.39 o                         
  -2 -11   7       2636.58       2762.89        50.39 o                         
  -1 -11   7       1705.66       1676.71        41.75 o                         
   0 -11   7        471.32        484.63        26.63 o                         
   1 -11   7       1563.16       1674.20        48.28 o                         
   2 -11   7       2089.10       2028.58        60.36 o                         
   3 -11   7       3707.28       3685.19       110.58 o                         
   4 -11   7       5033.21       4842.04       132.28 o                         
   5 -11   7       4972.30       4839.37       153.78 o
[truncated: 693,120 more chars]
