# Supplementary material for: Crystal structures of two SmIII complexes with dipicolinate [DPA]2− ligands: comparison of luminescent properties of products obtained at different pH values
Source: Acta Crystallogr E Crystallogr Commun. 2023 Jun 9;79(Pt 7):619–25. doi: 10.1107/S2056989023004814 (PMC10439428; doi:10.1107/S2056989023004814)
Supplement: Supplementary file 3 [file e-79-00619-IIsup3.hkl]

data_II
#SmDPAHDPAH2O~2~__cdot4H~2~O                                                
_shelx_title ' mo_d8v5802_0ma_a.res in P2(1)/c'                                 
_shelx_refln_list_code          4                                               
_shelx_F_calc_maximum      300.33                                               
_exptl_crystal_F_000      1164.00                                               
_reflns_d_resolution_high  0.6500                                               
                                                                                
loop_                                                                           
 _space_group_symop_operation_xyz                                               
 'x, y, z'                                                                      
 '-x, y+1/2, -z+1/2'                                                            
 '-x, -y, -z'                                                                   
 'x, -y-1/2, z-1/2'                                                             
                                                                                
_cell_length_a    13.9292                                                       
_cell_length_b    11.1969                                                       
_cell_length_c    12.8086                                                       
_cell_angle_alpha  90.000                                                       
_cell_angle_beta  103.049                                                       
_cell_angle_gamma  90.000                                                       
                                                                                
_shelx_F_squared_multiplier     1.000                                           
                                                                                
loop_                                                                           
 _refln_index_h                                                                 
 _refln_index_k                                                                 
 _refln_index_l                                                                 
 _refln_F_squared_calc                                                          
 _refln_F_squared_meas                                                          
 _refln_F_squared_sigma                                                         
 _refln_observed_status                                                         
   2   0   0      18959.74      18420.45       259.66 o                         
   3   0   0        959.28       1137.22        21.03 o                         
   4   0   0       5199.81       4910.09        67.93 o                         
   5   0   0      14795.61      15017.42       191.71 o                         
   6   0   0      11132.37      10331.85       143.95 o                         
   7   0   0       4816.29       4468.96        71.98 o                         
   8   0   0      22830.82      23220.29       364.77 o                         
   9   0   0      17443.32      16861.70       262.77 o                         
  10   0   0       9571.56       9505.42       169.19 o                         
  11   0   0      21569.20      21141.68       516.86 o                         
  12   0   0        237.82        153.24        26.26 o                         
  13   0   0      28317.21      27918.98       543.45 o                         
  14   0   0        756.65        541.25        40.94 o                         
  15   0   0       9278.78       9531.26       202.57 o                         
  16   0   0       2623.70       2656.04        91.18 o                         
  17   0   0       9617.37       9995.35       218.16 o                         
  18   0   0       2894.13       2985.95       117.23 o                         
  19   0   0       4033.05       4161.87       131.88 o                         
  20   0   0       3731.81       3651.79       130.17 o                         
   2   1   0        616.87        725.11         9.56 o                         
   3   1   0      81771.98      74862.99       802.16 o                         
   4   1   0       3342.67       3178.06        34.00 o                         
   5   1   0      35854.75      34756.31       310.29 o                         
   6   1   0      18363.76      18465.49       174.77 o                         
   7   1   0       8330.62       7545.04        79.06 o                         
   8   1   0      21687.38      21677.53       290.00 o                         
   9   1   0      14021.16      13895.19       137.86 o                         
  10   1   0      10082.31       9952.31       125.74 o                         
  11   1   0       3678.46       3720.47        61.68 o                         
  12   1   0      18252.42      17866.86       231.36 o                         
  13   1   0        433.87        373.77        24.32 o                         
  14   1   0      13498.11      14135.99       203.30 o                         
  15   1   0         55.40         67.25        21.57 o                         
  16   1   0       9621.76       9721.31       148.26 o                         
  17   1   0       2905.79       2841.02        69.29 o                         
  18   1   0       8541.01       8571.46       135.55 o                         
  19   1   0       6069.52       6136.51       115.92 o                         
  20   1   0       4568.14       4622.24       102.31 o                         
   0   2   0      20295.72      19231.31       225.63 o                         
   1   2   0       3865.71       4012.62        36.85 o                         
   2   2   0      44997.63      43057.44       361.76 o                         
   3   2   0      27092.64      27489.14       239.38 o                         
   4   2   0      40194.73      39400.12       334.21 o                         
   5   2   0       8374.79       8004.81        78.25 o                         
   6   2   0      37879.65      38975.61       349.18 o                         
   7   2   0       4592.43       4307.46        47.91 o                         
   8   2   0      12572.28      12771.07       163.45 o                         
   9   2   0      15706.93      15656.07       152.01 o                         
  10   2   0        925.43        835.08        27.79 o                         
  11   2   0      14377.75      14191.47       188.57 o                         
  12   2   0         19.50         13.85        13.88 o                         
  13   2   0      11923.64      12105.57       176.23 o                         
  14   2   0        159.49        136.10        24.33 o                         
  15   2   0       8300.78       8266.08       134.71 o                         
  16   2   0        449.54        473.38        31.71 o                         
  17   2   0       9102.84       9112.35       150.34 o                         
  18   2   0       2042.93       2015.25        64.24 o                         
  19   2   0       4904.20       5117.11       104.84 o                         
  20   2   0       1353.71       1393.19        61.20 o                         
   1   3   0      22687.81      22638.66       197.23 o                         
   2   3   0       4518.81       4778.18        46.37 o                         
   3   3   0       6835.22       6445.75        60.32 o                         
   4   3   0       6622.59       6984.76        67.58 o                         
   5   3   0      51035.76      52241.26       453.09 o                         
   6   3   0      13038.17      13966.24       126.68 o                         
   7   3   0       8865.50       9403.15        90.07 o                         
   8   3   0       5455.69       5189.50        57.72 o                         
   9   3   0       2595.90       2540.15        36.65 o                         
  10   3   0       7040.96       6857.62       102.35 o                         
  11   3   0       1481.82       1422.16        37.66 o                         
  12   3   0       6140.38       6190.89        99.19 o                         
  13   3   0        101.09         83.24        17.38 o                         
  14   3   0      11287.44      11314.73       162.61 o                         
  15   3   0         17.17         28.43        21.60 o                         
  16   3   0       8990.23       9187.88       148.85 o                         
  17   3   0        154.49        131.22        29.50 o                         
  18   3   0       3013.37       3115.55        80.44 o                         
  19   3   0        583.33        559.74        41.50 o                         
  20   3   0        738.95        676.48        51.23 o                         
   0   4   0       3197.08       3176.80        43.60 o                         
   1   4   0        875.70       1081.02        14.54 o                         
   2   4   0       7823.82       8241.44        77.41 o                         
   3   4   0       3318.14       3422.57        36.21 o                         
   4   4   0       4440.79       4171.82        42.57 o                         
   5   4   0       1589.75       1668.94        25.53 o                         
   6   4   0       1055.98       1101.11        19.86 o                         
   7   4   0      13539.80      13959.38       134.97 o                         
   8   4   0       2787.07       2890.26        40.44 o                         
   9   4   0       2033.63       2172.52        39.30 o                         
  10   4   0       6250.87       6383.95        97.30 o                         
  11   4   0       5261.98       5119.47        88.38 o                         
  12   4   0        580.52        523.82        28.83 o                         
  13   4   0       4022.41       4048.96        79.82 o                         
  14   4   0         54.22         73.65        22.27 o                         
  15   4   0       2767.59       2813.84        65.62 o                         
  16   4   0         40.07         49.20        25.99 o                         
  17   4   0        369.82        317.14        33.99 o                         
  18   4   0        401.31        357.05        38.29 o                         
  19   4   0        989.33        894.92        50.12 o                         
  20   4   0        983.05        819.78        62.67 o                         
   1   5   0         27.78         47.86         4.98 o                         
   2   5   0         50.78         77.31         5.61 o                         
   3   5   0        938.55        986.79        16.03 o                         
   4   5   0         73.42         97.91         7.05 o                         
   5   5   0        238.17        264.47        10.48 o                         
   6   5   0       3166.59       3142.78        40.76 o                         
   7   5   0         68.00         81.44         9.59 o                         
   8   5   0       2292.18       2289.87        38.67 o                         
   9   5   0       2171.34       2139.51        43.98 o                         
  10   5   0       3966.18       4101.38        71.68 o                         
  11   5   0       2573.15       2613.66        58.19 o                         
  12   5   0        772.83        798.78        34.96 o                         
  13   5   0       2727.07       2749.76        64.73 o                         
  14   5   0         30.35         51.03        23.52 o                         
  15   5   0         82.50          7.80        25.37 o                         
  16   5   0        129.82        171.62        29.03 o                         
  17   5   0        678.36        649.66        41.54 o                         
  18   5   0        552.18        570.78        44.70 o                         
  19   5   0         11.78         29.41        42.00 o                         
   0   6   0       1803.45       1740.26        34.14 o                         
   1   6   0        150.39        177.42         7.99 o                         
   2   6   0        470.53        481.26        12.78 o                         
   3   6   0        381.75        452.59        12.33 o                         
   4   6   0        279.74        314.10        11.59 o                         
   5   6   0        451.21        408.45        13.38 o                         
   6   6   0       3043.47       2899.93        38.35 o                         
   7   6   0         28.71         27.89        10.16 o                         
   8   6   0       1640.53       1632.75        35.71 o                         
   9   6   0        942.94        924.83        29.77 o                         
  10   6   0         53.03        102.71        16.15 o                         
  11   6   0        190.98        211.24        19.96 o                         
  12   6   0       1061.17       1087.07        38.82 o                         
  13   6   0        320.85        346.79        26.01 o                         
  14   6   0          0.90        -19.07        23.96 o                         
  15   6   0         74.92         86.95        28.26 o                         
  16   6   0         69.26         71.35        37.78 o                         
  17   6   0          3.21         -7.91        30.25 o                         
  18   6   0        110.59        140.58        37.80 o                         
  19   6   0        215.61        222.12        46.16 o                         
   1   7   0      11793.61      12030.08       107.22 o                         
   2   7   0        294.24        271.54        10.92 o                         
   3   7   0       5221.20       5017.07        56.74 o                         
   4   7   0        158.45        132.31         9.88 o                         
   5   7   0       4983.37       4951.61        58.32 o                         
   6   7   0         29.19         45.08        10.38 o                         
   7   7   0       1075.45       1090.10        30.11 o                         
   8   7   0       1023.95        971.55        34.06 o                         
   9   7   0        202.06        199.13        17.46 o                         
  10   7   0       7463.35       7385.30       115.99 o                         
  11   7   0         39.77         46.18        17.65 o                         
  12   7   0       1535.60       1491.05        45.79 o                         
  13   7   0         65.15         61.18        22.49 o                         
  14   7   0        780.80        775.97        38.52 o                         
  15   7   0        142.33        120.46        28.55 o                         
  16   7   0        885.27        880.61        49.19 o                         
  17   7   0        313.15        228.38        43.83 o                         
  18   7   0       2454.51       2622.91        88.42 o                         
  19   7   0        896.68        852.07        60.09 o                         
   0   8   0      21579.14      21244.27       321.05 o                         
   1   8   0       1479.21       1447.52        28.66 o                         
   2   8   0      11955.72      11765.62       126.11 o                         
   3   8   0         17.54         26.80        10.17 o                         
   4   8   0       8079.39       8088.06       101.02 o                         
   5   8   0        364.44        407.45        18.70 o                         
   6   8   0       2988.76       2981.25        53.20 o                         
   7   8   0      11794.61      11579.17       150.81 o                         
   8   8   0       2745.55       2687.30        56.57 o                         
   9   8   0      10368.11      10264.38       159.56 o                         
  10   8   0       2487.41       2468.07        56.09 o                         
  11   8   0       1480.35       1486.13        45.78 o                         
  12   8   0          5.03         29.42        21.18 o                         
  13   8   0       6563.15       6492.75       112.84 o                         
  14   8   0         14.52         25.30        26.15 o                         
  15   8   0       3126.44       3110.45        83.24 o                         
  16   8   0        135.42        143.81        34.58 o                         
  17   8   0       3554.36       3557.74       111.90 o                         
  18   8   0       1460.36       1459.43       106.44 o                         
   1   9   0      21029.41      20500.29       238.18 o                         
   2   9   0        114.47        113.43        13.98 o                         
   3   9   0       4901.01       4948.15        72.67 o                         
   4   9   0       3200.41       3240.20        58.42 o                         
   5   9   0      12179.73      11823.94       204.17 o                         
   6   9   0      18177.20      17332.96       207.91 o                         
   7   9   0       6343.89       6438.15        92.28 o                         
   8   9   0       6607.11       6743.72       114.72 o                         
   9   9   0       5761.66       5662.24       102.46 o                         
  10   9   0       4595.55       4504.74        83.63 o                         
  11   9   0        570.17        567.94        31.98 o                         
  12   9   0      10016.00       9914.47       154.81 o                         
  13   9   0          6.92          6.81        25.01 o                         
  14   9   0       7744.24       7687.87       151.29 o                         
  15   9   0          2.06         10.51        31.83 o                         
  16   9   0       6233.83       6074.80       137.11 o                         
  17   9   0        970.74        903.48        59.86 o                         
   0  10   0      31806.27      30650.91       513.81 o                         
   1  10   0       6832.56       6471.31        97.21 o                         
   2  10   0       8182.45       8283.40       125.24 o                         
   3  10   0       3086.68       2998.40        55.45 o                         
   4  10   0      17150.80      16927.98       204.59 o                         
   5  10   0       7472.71       7114.82       106.40 o                         
   6  10   0       8372.25       8154.26       116.36 o                         
   7  10   0       3873.52       3834.56        71.49 o                         
   8  10   0       4033.81       4013.26        77.59 o                         
   9  10   0       9214.31       9126.50       141.72 o                         
  10  10   0       2273.88       2226.43        58.12 o                         
  11  10   0       9713.85       9551.22       150.15 o                         
  12  10   0        759.96        751.63        41.86 o                         
  13  10   0      16572.97      17092.01       277.88 o                         
  14  10   0        279.02        197.42        33.53 o                         
  15  10   0      12149.45      12026.28       217.01 o                         
  16  10   0        151.42         62.35        46.89 o                         
   1  11   0       9207.75       9200.99       137.90 o                         
   2  11   0       1286.88       1274.54        38.61 o                         
   3  11   0      16930.58      16653.78       244.58 o                         
   4  11   0       8025.36       7883.77       119.06 o                         
   5  11   0      13442.55      13261.96       170.88 o                         
   6  11   0       6087.95       5820.87        89.92 o                         
   7  11   0       5392.18       5359.97        89.35 o                         
   8  11   0      11106.49      11252.28       188.14 o                         
   9  11   0       2833.51       2783.84        69.98 o                         
  10  11   0       7333.27       7354.75       132.38 o                         
  11  11   0       1444.90       1443.39        63.06 o                         
  12  11   0      14967.25      15206.37       252.70 o                         
  13  11   0        151.72         34.10        32.54 o                         
  14  11   0      10156.71       9988.97       212.05 o                         
  15  11   0         16.08         55.23        46.87 o                         
  16  11   0       8595.02       8700.89       179.97 o                         
   0  12   0      13958.01      14249.17       300.04 o                         
   1  12   0         62.17         46.82        18.34 o                         
   2  12   0      10176.53      10269.49       154.10 o                         
   3  12   0       1230.73       1241.09        43.39 o                         
   4  12   0       8215.24       8330.65       132.41 o                         
   5  12   0       7471.88       7480.10       125.19 o                         
   6  12   0       5865.33       5882.46       100.95 o                         
   7  12   0       8197.11       8074.68       123.57 o                         
   8  12   0       5833.10       5843.67       118.19 o                         
   9  12   0      10042.85       9800.18       173.77 o                         
  10  12   0       2112.20       2101.43        78.35 o                         
  11  12   0      10382.76      10550.59       190.25 o                         
  12  12   0        180.37        186.41        37.91 o                         
  13  12   0       7724.03       7940.66       175.00 o                         
  14  12   0        283.42        353.61        51.13 o                         
   1  13   0       8718.94       8616.96       142.96 o                         
   2  13   0        194.86        180.68        23.90 o                         
   3  13   0       7414.02       7320.39       129.43 o                         
   4  13   0         21.58         27.29        25.01 o                         
   5  13   0       8270.73       8390.41       146.42 o                         
   6  13   0       6554.18       6584.10       117.95 o                         
   7  13   0       2159.50       2158.88        63.66 o                         
   8  13   0       7227.66       7238.44       132.96 o                         
   9  13   0        905.14        865.13        48.70 o                         
  10  13   0       9825.11       9853.70       195.13 o                         
  11  13   0        519.29        498.18        50.67 o                         
  12  13   0       3733.94       3952.66       117.11 o                         
  13  13   0        444.55        385.05        64.76 o                         
   0  14   0       3710.65       3875.06       146.20 o                         
   1  14   0        144.81        130.52        29.83 o                         
   2  14   0       5631.98       5712.54       129.00 o                         
   3  14   0       1921.12       2091.75        70.88 o                         
   4  14   0       2514.92       2488.06        77.69 o                         
   5  14   0        616.39        592.78        44.48 o                         
   6  14   0       3623.69       3647.79        90.84 o                         
   7  14   0       2487.07       2404.98        80.14 o                         
   8  14   0        477.69        554.28        51.08 o                         
   9  14   0       1504.81       1440.46        74.46 o                         
  10  14   0       2430.55       2496.44        95.25 o                         
  11  14   0       8292.44       8144.37       181.79 o                         
  12  14   0        170.21        182.75        54.24 o                         
   1  15   0       1204.09       1160.21        63.97 o                         
   2  15   0        712.48        778.77        53.48 o                         
   3  15   0       1465.61       1492.01        75.22 o                         
   4  15   0        275.50        301.15        42.65 o                         
   5  15   0       1864.03       1958.05        77.81 o                         
   6  15   0        489.97        482.41        51.65 o                         
   7  15   0       1179.69        997.52        64.52 o                         
   8  15   0       1342.39       1343.56        79.60 o                         
   9  15   0        463.85        435.50        57.51 o                         
  10  15   0        239.96        246.99        68.10 o                         
   0  16   0        523.69        451.93       120.47 o                         
   1  16   0        146.76        259.57        50.80 o                         
   2  16   0        591.14        590.81        54.31 o                         
   3  16   0         14.40         19.32        57.33 o                         
   4  16   0         18.60         -9.02        46.31 o                         
   5  16   0         54.42        171.43        49.86 o                         
   6  16   0        214.17         99.49        50.12 o                         
   7  16   0        126.32        -51.35        51.35 o                         
   1  17   0        272.32        276.94        56.40 o                         
   2  17   0          4.67         41.70        57.03 o                         
   3  17   0         21.71         57.21        58.86 o                         
 -21   1   1       1018.01       1005.33        63.21 o                         
 -20   1   1         52.81         27.37        37.05 o                         
 -19   1   1        401.11        390.88        37.26 o                         
 -18   1   1          4.42         -3.81        28.48 o                         
 -17   1   1        174.47        167.74        26.91 o                         
 -16   1   1        152.97        142.22        24.07 o                         
 -15   1   1        110.60        120.28        21.11 o                         
 -14   1   1         84.63        127.94        20.09 o                         
 -13   1   1        132.67        122.33        17.54 o                         
 -12   1   1       4804.67       4638.41       104.78 o                         
 -11   1   1         43.82         51.08        12.68 o                         
 -10   1   1       2505.42       2449.42        40.86 o                         
  -9   1   1        147.55        129.28        10.07 o                         
  -8   1   1       7909.39       7888.70        97.51 o                         
  -7   1   1        178.10        193.00         9.08 o                         
  -6   1   1       2938.57       2912.68        34.51 o                         
  -5   1   1        568.88        650.45        12.02 o                         
  -4   1   1       2574.66       2559.23        27.54 o                         
  -3   1   1       2311.40       2483.38        25.59 o                         
  -2   1   1       3724.05       3763.15        35.98 o                         
  -1   1   1       4245.52       4502.12        47.63 o                         
   0   1   1      11637.49      11056.49       114.48 o                         
   1   1   1       1017.11       1023.26        12.02 o                         
   2   1   1       5480.63       5947.37        54.26 o                         
   3   1   1       8738.32       9326.49        93.27 o                         
   4   1   1       9272.85      10464.16       100.39 o                         
   5   1   1       9290.68       9312.52        91.86 o                         
   6   1   1         25.57         50.02         6.30 o                         
   7   1   1       3254.53       3325.73        41.30 o                         
   8   1   1        263.58        222.89        11.36 o                         
   9   1   1       5078.73       5153.01        63.58 o                         
  10   1   1        996.67        979.66        28.71 o                         
  11   1   1       2548.97       2588.65        56.73 o                         
  12   1   1        155.79        125.98        17.07 o                         
  13   1   1         99.93         98.06        18.05 o                         
  14   1   1        780.97        759.26        35.71 o                         
  15   1   1         12.81         14.64        21.93 o                         
  16   1   1        469.15        451.45        31.49 o                         
  17   1   1         72.91         61.68        27.20 o                         
  18   1   1       2381.07       2507.81        70.06 o                         
  19   1   1          7.69         34.66        35.61 o                         
  20   1   1        824.61        703.31        52.22 o                         
 -20   2   1       1569.29       1577.52        72.11 o                         
 -19   2   1        380.03        380.99        37.29 o                         
 -18   2   1       1308.95       1387.82        55.43 o                         
 -17   2   1        698.79        693.96        35.83 o                         
 -16   2   1       1960.64       1993.68        58.16 o                         
 -15   2   1       1949.60       1845.31        53.27 o                         
 -14   2   1        268.91        278.67        23.67 o                         
 -13   2   1       2877.92       2913.84        58.97 o                         
 -12   2   1       1714.33       1638.96        40.54 o                         
 -11   2   1       9388.78       9205.50       130.13 o                         
 -10   2   1         93.12         84.49        12.24 o                         
  -9   2   1      12298.38      12040.00       123.09 o                         
  -8   2   1        556.00        533.11        17.84 o                         
  -7   2   1       6433.54       6427.08        67.17 o                         
  -6   2   1       1726.53       1899.09        25.98 o                         
  -5   2   1       9005.42       9361.05        87.79 o                         
  -4   2   1       5943.05       6446.19        63.01 o                         
  -3   2   1      49694.40      47251.15       415.67 o                         
  -2   2   1       7137.91       7387.30        64.08 o                         
  -1   2   1       8190.31       8576.61        76.45 o                         
   0   2   1       8815.95       8742.13        74.24 o                         
   1   2   1       2186.40       2266.67        21.94 o                         
   2   2   1      12068.74      12354.43       112.55 o                         
   3   2   1      16885.22      17474.51       150.91 o                         
   4   2   1        172.25        359.24         9.16 o                         
   5   2   1       2122.92       2399.24        28.70 o                         
   6   2   1        717.10        636.88        13.60 o                         
   7   2   1       5817.50       6035.82        65.61 o                         
   8   2   1      19159.17      19288.93       210.58 o                         
   9   2   1       5741.66       5811.97        72.61 o                         
  10   2   1       9546.80       9561.73       139.65 o                         
  11   2   1       3708.12       3634.22        65.62 o                         
  12   2   1       1417.15       1412.27        38.07 o                         
  13   2   1       2888.19       2855.54        59.53 o                         
  14   2   1        883.30        822.03        36.70 o                         
  15   2   1       1609.29       1582.14        51.00 o                         
  16   2   1       1093.94       1043.27        49.48 o                         
  17   2   1       5603.40       5680.79       109.21 o                         
  18   2   1        171.46        179.66        34.47 o                         
  19   2   1       3661.03       3467.46        87.63 o                         
  20   2   1       1253.85       1253.01        81.90 o                         
 -20   3   1        351.36        262.89        41.64 o                         
 -19   3   1       3233.03       3181.88        82.49 o                         
 -18   3   1       1482.37       1489.22        60.44 o                         
 -17   3   1       5361.01       5518.18       106.65 o                         
 -16   3   1       1047.02       1163.69        45.54 o                         
 -15   3   1       2374.00       2305.72        57.13 o                         
 -14   3   1       5890.69       5854.35        97.76 o                         
 -13   3   1        118.12        115.99        17.58 o                         
 -12   3   1       7154.52       7092.49       108.12 o                         
 -11   3   1       2673.04       2494.77        53.94 o                         
 -10   3   1      17673.83      17568.76       216.69 o                         
  -9   3   1         36.90         65.10         9.62 o                         
  -8   3   1      17856.53      18197.80       183.93 o                         
  -7   3   1         91.14        114.74         8.59 o                         
  -6   3   1      37893.73      39108.96       328.24 o                         
  -5   3   1       4604.76       4557.31        47.58 o                         
  -4   3   1      56348.89      53724.37       453.54 o                         
  -3   3   1       2812.81       2637.00        28.79 o                         
  -2   3   1      16926.55      16836.92       152.20 o                         
  -1   3   1       3104.00       2928.55        33.26 o                         
   0   3   1       2644.55       2836.50        28.76 o                         
   1   3   1       8504.14       8526.45        75.93 o                         
   2   3   1        508.41        518.93        11.37 o                         
   3   3   1      11088.39      10845.57        97.17 o                         
   4   3   1      16790.16      17269.91       151.77 o                         
   5   3   1      39296.84      39601.17       354.13 o                         
   6   3   1        513.76        659.47        14.90 o                         
   7   3   1       7713.09       7259.78        88.58 o                         
   8   3   1       7235.18       7397.40        75.53 o                         
   9   3   1      10708.71      10206.59       150.03 o                         
  10   3   1      11715.90      12071.88       164.04 o                         
  11   3   1      11114.06      11483.76       166.01 o                         
  12   3   1       2266.18       2157.70        53.79 o                         
  13   3   1       2329.54       2415.66        54.97 o                         
  14   3   1       3968.22       4063.18        77.51 o                         
  15   3   1       2888.44       2852.53        68.01 o                         
  16   3   1      12058.85      12116.15       185.23 o                         
  17   3   1       1705.85       1691.10        65.59 o                         
  18   3   1       5114.44       5007.20       106.99 o                         
  19   3   1        752.86        791.45        48.30 o                         
  20   3   1       3617.94       3989.66       104.14 o                         
 -20   4   1       6886.55       7071.82       154.53 o                         
 -19   4   1        409.73        365.27        41.51 o                         
 -18   4   1       4233.09       4141.08        94.54 o                         
 -17   4   1       2613.01       2558.21        70.55 o                         
 -16   4   1       6884.94       6922.01       121.68 o                         
 -15   4   1       2327.91       2361.20        60.86 o                         
 -14   4   1       3838.51       3920.56        76.94 o                         
 -13   4   1       9709.24       9685.74       140.88 o                         
 -12   4   1       2239.30       2249.69        51.76 o                         
 -11   4   1      25947.38      25771.37       311.26 o                         
 -10   4   1        465.53        449.91        20.76 o                         
  -9   4   1      14735.16      14827.08       166.67 o                         
  -8   4   1          5.49         20.87         9.57 o                         
  -7   4   1      33906.43      34195.98       354.85 o                         
  -6   4   1        483.09        473.41        12.98 o                         
  -5   4   1      37663.28      37898.19       332.07 o                         
  -4   4   1       6182.17       5952.78        58.19 o                         
  -3   4   1      73055.74      70546.80       593.36 o                         
  -2   4   1       1243.08       1580.53        19.04 o                         
  -1   4   1      11140.33      11480.79       100.04 o                         
   0   4   1      27591.33      26785.29       224.21 o                         
   1   4   1       6389.28       6460.00        60.45 o                         
   2   4   1      38786.16      37925.64       308.82 o                         
   3   4   1        914.21       1165.11        17.54 o                         
   4   4   1      18484.57      18537.41       159.98 o                         
   5   4   1        295.34        386.38        12.30 o                         
   6   4   1      39035.05      40336.99       444.03 o                         
   7   4   1       1431.55       1534.59        26.09 o                         
   8   4   1      11781.17      11304.94       126.16 o                         
   9   4   1       3107.69       3041.45        52.77 o                         
  10   4   1      16575.07      15802.21       206.95 o                         
  11   4   1      10509.45      10278.22       165.97 o                         
  12   4   1       4299.85       4278.43        78.45 o                         
  13   4   1      14625.05      14851.21       213.34 o                         
  14   4   1       7320.99       7301.43       123.42 o                         
  15   4   1       5933.92       5910.66       103.59 o                         
  16   4   1       4061.92       4179.85        88.93 o                         
  17   4   1       6281.38       6453.09       120.34 o                         
  18   4   1        165.03        170.23        36.51 o                         
  19   4   1       7598.92       7599.27       140.81 o                         
  20   4   1        271.90        216.65        47.79 o                         
 -20   5   1        170.42        270.11        50.21 o                         
 -19   5   1       5064.65       5214.44       120.72 o                         
 -18   5   1        646.92        539.36        43.58 o                         
 -17   5   1       9685.93       9817.70       167.27 o                         
 -16   5   1       4652.78       4822.97        99.66 o                         
 -15   5   1       3332.43       3296.35        79.42 o                         
 -14   5   1       7378.26       7396.53       122.56 o                         
 -13   5   1       7310.02       7454.51       128.27 o                         
 -12   5   1      21425.04      21184.82       300.19 o                         
 -11   5   1       3144.68       3074.28        66.01 o                         
 -10   5   1      17202.23      17122.05       231.66 o                         
  -9   5   1        112.05        117.62        12.19 o                         
  -8   5   1      17750.40      18155.00       198.17 o                         
  -7   5   1          8.29         20.43         8.32 o                         
  -6   5   1      22518.06      23005.33       217.98 o                         
  -5   5   1       8602.17       8965.29        85.64 o                         
  -4   5   1      21516.87      20973.89       180.82 o                         
  -3   5   1       1924.44       1491.27        20.90 o                         
  -2   5   1      71386.14      71089.33       612.72 o                         
  -1   5   1      20866.77      21287.58       177.81 o                         
   0   5   1      12169.31      11937.14       105.24 o                         
   1   5   1      29243.25      28643.63       246.70 o                         
   2   5   1       8584.51       8799.16        81.98 o                         
   3   5   1      35116.77      35684.59       306.36 o                         
   4   5   1        936.02        978.00        17.35 o                         
   5   5   1      19473.42      19255.79       175.56 o                         
   6   5   1        209.79        228.15        11.72 o                         
   7   5   1      26510.62      25889.42       317.76 o                         
   8   5   1       9592.77       9161.10       109.61 o                         
   9   5   1       6404.47       6602.18        99.64 o                         
  10   5   1         39.48         80.85        15.43 o                         
  11   5   1      21769.46      21839.12       293.44 o                         
  12   5   1      13747.94      13850.46       199.34 o                         
  13   5   1       8521.23       8609.74       138.26 o                         
  14   5   1      14336.75      14526.53       213.55 o                         
  15   5   1       5996.75       6156.14       113.35 o                         
  16   5   1       8993.94       9372.10       148.82 o                         
  17   5   1        213.86        241.60        34.14 o                         
  18   5   1       7617.37       7649.03       140.27 o                         
  19   5   1         12.32         32.65        43.09 o                         
 -19   6   1       1271.09       1351.57        91.99 o                         
 -18   6   1       6237.07       6111.83       124.48 o                         
 -17   6   1        953.68        854.84        47.89 o                         
 -16   6   1       8373.50       8631.12       153.80 o                         
 -15   6   1       4964.86       4901.76       110.79 o                         
 -14   6   1       2473.79       2507.29        67.07 o                         
 -13   6   1      12293.17      12223.22       179.94 o                         
 -12   6   1       4717.98       4697.55        84.91 o                         
 -11   6   1      22753.74      22725.84       301.98 o                         
 -10   6   1       1012.04       1033.80        35.95 o                         
  -9   6   1      16428.60      16782.98       216.25 o                         
  -8   6   1        151.28        163.95        13.72 o                         
  -7   6   1      12403.40      11864.05       135.45 o                         
  -6   6   1       1172.49       1035.18        21.33 o                         
  -5   6   1      32193.92      32196.10       306.28 o                         
  -4   6   1       6582.53       6689.31        95.48 o                         
  -3   6   1      20220.58      19669.83       174.41 o                         
  -2   6   1       5081.35       4820.22        50.24 o                         
  -1   6   1      28081.57      29010.20       245.99 o                         
   0   6   1      31265.44      31110.10       262.95 o                         
   1   6   1      12234.32      12276.93       112.27 o                         
   2   6   1      35141.50      35430.75       298.64 o                         
   3   6   1        443.67        368.92        11.64 o                         
   4   6   1      22987.26      23026.11       203.92 o                         
   5   6   1        402.62        499.83        15.06 o                         
   6   6   1      19167.95      19073.91       204.25 o                         
   7   6   1        947.77        965.97        28.62 o                         
   8   6   1      15486.83      15071.59       174.62 o                         
   9   6   1       2169.59       2123.02        45.58 o                         
  10   6   1      40640.18      40641.06       515.86 o                         
  11   6   1       5968.92       5888.43        98.71 o                         
  12   6   1       9138.26       9055.76       147.91 o                         
  13   6   1       1220.83       1258.72        49.64 o                         
  14   6   1        930.99       1061.73        47.18 o                         
  15   6   1      11951.30      12066.16       195.04 o                         
  16   6   1        533.63        663.67        42.34 o                         
  17   6   1      12639.75      12644.64       209.63 o                         
  18   6   1       1052.75        973.12        56.57 o                         
  19   6   1       6669.08       6729.31       148.06 o                         
 -19   7   1       5045.38       5126.61       177.75 o                         
 -18   7   1       1491.81       1448.35        69.33 o                         
 -17   7   1       7018.47       6819.21       136.37 o                         
 -16   7   1       4558.96       4651.40       120.64 o                         
 -15   7   1       6747.90       6825.41       129.08 o                         
 -14   7   1       4328.63       4347.92        88.30 o                         
 -13   7   1        472.75        487.10        30.74 o                         
 -12   7   1       5047.83       5025.22        89.89 o                         
 -11   7   1       3225.34       3202.54        65.20 o                         
 -10   7   1      16200.69      16142.65       221.77 o                         
  -9   7   1       1851.27       1757.20        41.76 o                         
  -8   7   1      19673.07      19167.05       244.03 o                         
  -7   7   1        698.57        692.08        23.89 o                         
  -6   7   1      15852.69      15468.26       201.19 o                         
  -5   7   1       7543.40       7292.61        85.71 o                         
  -4   7   1      17516.18      17698.83       181.83 o                         
  -3   7   1      12705.20      12395.32       113.16 o                         
  -2   7   1       5973.24       5930.50        61.35 o                         
  -1   7   1       5244.16       5168.38        53.29 o                         
   0   7   1       3821.86       3782.01        41.84 o                         
   1   7   1      17570.90      18030.76       165.61 o                         
   2   7   1      17216.04      17057.46       154.18 o                         
   3   7   1      17113.62      16560.48       148.51 o                         
   4   7   1       2994.15       3125.87        39.52 o                         
   5   7   1      35446.89      35245.07       337.77 o                         
   6   7   1       1169.39       1176.02        28.87 o                         
   7   7   1      19340.46      19198.19       235.39 o                         
   8   7   1       2158.70       2171.14        45.74 o                         
   9   7   1      18815.03      18660.49       264.54 o                         
  10   7   1       1252.18       1365.86        40.32 o                         
  11   7   1       8290.05       8373.88       130.91 o                         
  12   7   1       1355.20       1327.51        44.58 o                         
  13   7   1       4385.03       4344.48        85.77 o                         
  14   7   1       3761.77       3818.92        81.55 o                         
  15   7   1       3798.91       3881.83        85.32 o                         
  16   7   1       8474.84       9064.30       172.77 o                         
  17   7   1        106.22        107.07        36.74 o                         
  18   7   1       8328.07       8135.91       158.27 o                         
 -18   8   1       6944.66       7004.03       163.05 o                         
 -17   8   1       2652.40       2397.21       152.72 o                         
 -16   8   1       4356.82       4430.99       103.03 o                         
 -15   8   1       4054.74       4088.37        95.52 o                         
 -14   8   1       1989.96       1932.55        65.06 o                         
 -13   8   1       2600.04       2501.10        63.55 o                         
 -12   8   1       5104.46       5206.68        93.90 o                         
 -11   8   1       2400.55       2512.92        57.52 o                         
 -10   8   1       1204.10       1135.33        40.08 o                         
  -9   8   1       7958.74       7576.80       113.72 o                         
  -8   8   1          0.50        -10.94        13.80 o                         
  -7   8   1      19699.65      19975.03       253.86 o                         
  -6   8   1        158.14        153.06        14.11 o                         
  -5   8   1       2934.98       3058.91        52.87 o                         
  -4   8   1       2106.27       2110.06        36.65 o                         
  -3   8   1       4652.25       4531.29        59.03 o                         
  -2   8   1      14463.46      14244.26       153.51 o                         
  -1   8   1       6410.75       6224.57        72.68 o                         
   0   8   1      10604.91      10463.52       124.32 o                         
   1   8   1       6814.35       6929.67        80.37 o                         
   2   8   1      11346.50      11179.75       120.88 o                         
   3   8   1       2740.91       2709.50        41.64 o                         
   4   8   1      16073.79      16023.42       190.15 o                         
   5   8   1        892.77        794.41        25.10 o                         
   6   8   1      14587.50      14233.18       161.29 o                         
   7   8   1         61.42         57.39        14.71 o                         
   8   8   1      10526.04      10321.53       159.03 o                         
   9   8   1       1143.63       1109.86        37.12 o                         
  10   8   1       5487.36       5603.38        95.83 o                         
  11   8   1       2030.77       2063.19        53.74 o                         
  12   8   1       4808.88       4974.36        98.55 o                         
  13   8   1       6796.67       6921.22       118.76 o                         
  14   8   1       1915.59       1966.21        65.18 o                         
  15   8   1       1737.11       1901.28        73.88 o                         
  16   8   1       1955.93       1913.44        80.49 o                         
  17   8   1       2551.85       2689.83        96.86 o                         
  18   8   1         10.59        -50.15        50.15 o                         
 -18   9   1        600.65        645.57        58.41 o                         
 -17   9   1       2003.44       2084.01        88.02 o                         
 -16   9   1       1093.50       1052.70        69.59 o                         
 -15   9   1       1929.52       1817.32        70.97 o                         
 -14   9   1        827.49        751.72        44.13 o                         
 -13   9   1       3351.26       3356.69        81.89 o                         
 -12   9   1       1781.86       1751.76        63.77 o                         
 -11   9   1        105.84         90.28        20.90 o                         
 -10   9   1       2261.77       2353.95        59.36 o                         
  -9   9   1        672.91        691.20        32.23 o                         
  -8   9   1       2212.62       2338.94        53.71 o                         
  -7   9   1         57.46         49.85        15.45 o                         
  -6   9   1      10922.45      10538.19       140.36 o                         
  -5   9   1       1047.69        999.02        33.30 o                         
  -4   9   1       5190.97       5048.89        75.96 o                         
  -3   9   1        433.01        405.94        18.04 o                         
  -2   9   1         73.20         85.51        12.56 o                         
  -1   9   1       1138.91       1152.49        28.03 o                         
   0   9   1       3329.24       3294.36        48.04 o                         
   1   9   1       8129.96       7882.68        99.62 o                         
   2   9   1        501.91        461.02        22.77 o                         
   3   9   1      10006.39       9910.49       126.25 o                         
   4   9   1       2599.10       2490.79        47.71 o                         
   5   9   1      12208.61      11906.54       168.79 o                         
   6   9   1         24.39         -2.21        13.49 o                         
   7   9   1       4990.94       5275.97        86.06 o                         
   8   9   1        340.90        266.67        21.75 o                         
   9   9   1       2715.17       2660.87        59.09 o                         
  10   9   1        384.39        396.21        26.23 o                         
  11   9   1       2390.43       2304.88        58.79 o                         
  12   9   1       1043.63       1117.14        48.84 o                         
  13   9   1       2112.53       2097.44        65.87 o                         
  14   9   1       1745.73       1700.08        91.35 o                         
  15   9   1        470.56        405.82        48.22 o                         
  16   9   1       1807.97       1696.97        91.72 o                         
  17   9   1        753.42        671.11        58.98 o                         
 -17  10   1        173.91        144.23        57.25 o                         
 -16  10   1        513.10        444.39        51.88 o                         
 -15  10   1        390.47        391.62        46.62 o                         
 -14  10   1        638.79        652.33        47.01 o                         
 -13  10   1        112.81        192.84        32.17 o                         
 -12  10   1        391.35        360.09        33.25 o                         
 -11  10   1        617.74        543.70        34.84 o                         
 -10  10   1        436.01        421.84        29.98 o                         
  -9  10   1        995.51        988.06        39.95 o                         
  -8  10   1          1.31         12.96        17.62 o                         
  -7  10   1         59.50         39.72        17.15 o                         
  -6  10   1         19.99         41.00        17.42 o                         
  -5  10   1        676.19        613.52        32.66 o                         
  -4  10   1        587.53        550.28        23.71 o                         
  -3  10   1       1273.40       1209.11        32.60 o                         
  -2  10   1        124.37        108.65        14.81 o                         
  -1  10   1       2948.11       2760.87        50.77 o                         
   0  10   1       1977.45       1956.54        40.97 o                         
   1  10   1        198.37        190.80        17.60 o                         
   2  10   1       2563.29       2531.00        51.59 o                         
   3  10   1         79.24         71.29        15.36 o                         
   4  10   1       1875.30       1908.60        42.14 o                         
   5  10   1        530.48        448.50        24.18 o                         
   6  10   1       1890.83       1789.45        42.39 o                         
   7  10   1        105.03         95.16        18.89 o                         
   8  10   1       1120.95       1073.20        40.47 o                         
   9  10   1        304.83        329.60        24.56 o                         
  10  10   1       1000.86        949.66        41.22 o                         
  11  10   1         80.93         81.56        24.66 o                         
  12  10   1        566.80        567.27        38.41 o                         
  13  10   1        867.22        852.38        50.60 o                         
  14  10   1         54.58         39.00        35.16 o                         
  15  10   1        194.57        103.03        48.55 o                         
  16  10   1         27.93          6.02        50.31 o                         
 -16  11   1         14.10         -2.69        50.55 o                         
 -15  11   1          0.19         28.02        44.79 o                         
 -14  11   1        160.03         96.05        38.54 o                         
 -13  11   1         66.94         98.67        34.72 o                         
 -12  11   1         14.09         59.10        33.99 o                         
 -11  11   1        141.69        129.25        26.43 o                         
 -10  11   1        621.42        588.44        39.74 o                         
  -9  11   1         42.56         26.00        23.78 o                         
  -8  11   1        169.41        240.16        26.43 o                         
  -7  11   1        413.94        357.67        25.75 o                         
  -6  11   1         26.75         32.55        19.98 o                         
  -5  11   1        179.24        207.09        20.96 o                         
  -4  11   1       1001.00        976.55        34.18 o                         
  -3  11   1       2018.68       1940.48        44.96 o                         
  -2  11   1        142.26        150.17        16.16 o                         
  -1  11   1        225.14        225.62        19.11 o                         
   0  11   1       1596.13       1595.10        44.34 o                         
   1  11   1       1648.82       1635.89        41.58 o                         
   2  11   1        167.05        165.95        19.40 o                         
   3  11   1        304.19        316.45        23.44 o                         
   4  11   1         35.48         62.52        17.80 o                         
   5  11   1        123.73        110.41        19.18 o                         
   6  11   1         27.32         15.92        18.39 o                         
   7  11   1         54.01         49.88        21.55 o                         
   8  11   1         52.03         61.37        23.28 o                         
   9  11   1        110.75        107.91        23.76 o                         
  10  11   1         84.62         22.27        24.39 o                         
  11  11   1        126.97         98.44        27.49 o                         
  12  11   1         76.86         86.58        38.06 o                         
  13  11   1         78.64         91.82        36.45 o                         
  14  11   1         18.59        -41.92        41.92 o                         
  15  11   1         88.93        120.71        49.32 o                         
 -15  12   1        245.80        277.57        53.21 o                         
 -14  12   1         29.32         40.65        45.38 o                         
 -13  12   1        774.86        764.81        52.99 o                         
 -12  12   1        726.52        745.60        54.82 o                         
 -11  12   1        652.40        615.02        48.03 o                         
 -10  12   1         93.98         93.51        31.39 o                         
  -9  12   1        396.29        384.65        38.27 o                         
  -8  12   1         72.33         76.18        27.82 o                         
  -7  12   1       2481.26       2403.78        63.35 o                         
  -6  12   1         68.35        100.71        23.78 o                         
  -5  12   1        401.67        420.07        27.16 o                         
  -4  12   1       2996.57       2976.97        72.85 o                         
  -3  12   1       1469.85       1387.98        40.41 o                         
  -2  12   1        339.79        301.56        20.99 o                         
  -1  12   1         79.67         71.85        18.26 o                         
   0  12   1        161.86        142.66        20.95 o                         
   1  12   1          8.92         14.93        17.93 o                         
   2  12   1       1699.46       1652.46        47.29 o                         
   3  12   1         14.34         53.78        22.69 o                         
   4  12   1       4687.40       4565.69        82.65 o                         
   5  12   1        612.80        611.29        34.63 o                         
   6  12   1       1698.78       1728.18        53.35 o                         
   7  12   1         10.26         20.11        22.69 o                         
   8  12   1         15.01         67.01        26.91 o                         
   9  12   1       1775.15       1820.90        65.85 o                         
  10  12   1       1317.20       1356.40        59.07 o                         
  11  12   1        197.54        189.67        35.07 o                         
  12  12   1        233.91        221.39        38.93 o                         
  13  12   1        538.62        538.47        51.48 o                         
  14  12   1        355.47        354.73        51.89 o                         
 -13  13   1        186.29         50.84        53.37 o                         
 -12  13   1       1933.40       1570.54        96.75 o                         
 -11  13   1       1101.97        998.08        65.09 o                         
 -10  13   1       2718.58       2825.95        98.50 o                         
  -9  13   1        710.04        669.96        47.58 o                         
  -8  13   1       2873.49       2666.69        77.30 o                         
  -7  13   1         82.39         32.04        25.91 o                         
  -6  13   1       1986.14       2039.03        57.46 o                         
  -5  13   1       3578.60       3601.14        84.19 o                         
  -4  13   1       2485.73       2518.61        68.77 o                         
  -3  13   1       2263.92       2169.50        63.18 o                         
  -2  13   1       1548.47       1609.22        54.60 o                         
  -1  13   1       1780.44       1795.69        60.14 o                         
   0  13   1       1170.17       1155.16        50.25 o                         
   1  13   1       3982.24       4133.96       100.67 o                         
   2  13   1        747.24        778.50        40.96 o                         
   3  13   1       2499.66       2354.27        64.91 o                         
   4  13   1         12.98         -7.01        24.89 o                         
   5  13   1       7671.06       7722.13       155.13 o                         
   6  13   1        116.41        125.46        28.40 o                         
   7  13   1       5075.65       4867.34        97.99 o                         
   8  13   1        127.27        104.41        29.83 o                         
   9  13   1       2434.64       2592.54        76.55 o                         
  10  13   1        461.64        481.50        45.18 o                         
  11  13   1       1218.26       1258.62        70.60 o                         
  12  13   1       1423.79       1480.71        77.23 o                         
  13  13   1        894.25        862.87        77.24 o                         
 -12  14   1       1480.35       1622.90        93.47 o                         
 -11  14   1       5229.18       5251.96       137.54 o                         
 -10  14   1         31.30        -35.02        44.32 o                         
  -9  14   1       2396.99       2318.22        82.74 o                         
  -8  14   1        560.15        561.14        45.24 o                         
  -7  14   1       5565.23       5695.50       124.16 o                         
  -6  14   1       1343.37       1328.23        68.89 o                         
  -5  14   1       5096.96       5011.81       114.24 o                         
  -4  14   1       2372.55       2322.11        76.14 o                         
  -3  14   1       3414.25       3394.49        89.87 o                         
  -2  14   1       3417.40       3495.86        96.58 o                         
  -1  14   1       1721.78       1771.98        71.47 o                         
   0  14   1       5107.91       5189.05       121.99 o                         
   1  14   1       2145.08       2139.54        76.09 o                         
   2  14   1       7657.07       8085.65       164.21 o                         
   3  14   1        273.29        208.85        31.01 o                         
   4  14   1       5971.80       5995.03       126.76 o                         
   5  14   1          6.43          5.01        31.82 o                         
   6  14   1       8653.43       8900.39       167.37 o                         
   7  14   1        976.59        979.18        61.41 o                         
   8  14   1       6855.22       6694.53       146.89 o                         
   9  14   1        450.00        544.46        53.14 o                         
  10  14   1       4952.63       4963.74       131.79 o                         
  11  14   1        238.95        212.24        46.94 o                         
 -10  15   1       5974.32       6116.37       162.43 o                         
  -9  15   1        153.01        115.00        48.16 o                         
  -8  15   1       5110.46       4966.93       139.48 o                         
  -7  15   1         17.57         -2.48        37.32 o                         
  -6  15   1       5234.74       5255.18       124.97 o                         
  -5  15   1       1632.66       1670.55        76.47 o                         
  -4  15   1       2778.94       2850.30        89.30 o                         
  -3  15   1       2336.88       2361.78        87.23 o                         
  -2  15   1       7707.54       7976.44       168.77 o                         
  -1  15   1       6559.60       6853.60       151.42 o                         
   0  15   1       2959.62       2993.42        95.09 o                         
   1  15   1      10992.65      11336.40       215.66 o                         
   2  15   1       1072.22       1048.36        60.83 o                         
   3  15   1      10695.65      10815.06       196.60 o                         
   4  15   1        170.92        162.34        40.22 o                         
   5  15   1       6756.08       6867.58       153.65 o                         
   6  15   1         38.76         46.16        41.34 o                         
   7  15   1       4309.76       4377.05       113.35 o                         
   8  15   1       1988.35       2060.55        95.80 o                         
   9  15   1       4897.65       4551.66       187.09 o                         
  -7  16   1       4598.48       4364.17       136.61 o                         
  -6  16   1         64.91         83.35        44.50 o                         
  -5  16   1       7250.89       7344.62       189.28 o                         
  -4  16   1       2348.09       2186.25       100.26 o                         
  -3  16   1       6032.10       6050.81       148.53 o                         
  -2  16   1       2532.48       2354.30        95.41 o                         
  -1  16   1       2802.03       3019.58       104.04 o                         
   0  16   1       9863.29      10050.25       216.58 o                         
   1  16   1       1837.40       1862.02        96.33 o                         
   2  16   1       9898.18      10108.07       233.75 o                         
   3  16   1        790.46        748.77        62.46 o                         
   4  16   1       7886.12       8150.73       190.26 o                         
   5  16   1          4.01        -22.34        48.86 o                         
   6  16   1       8441.08       8476.34       172.69 o                         
   7  16   1         33.73        -11.73        57.45 o                         
  -3  17   1       2471.03       2551.63       108.25 o                         
  -2  17   1       2341.68       2340.36       104.54 o                         
  -1  17   1       5080.95       5105.46       149.17 o                         
   0  17   1       2692.51       2649.33       142.88 o                         
   1  17   1       3621.36       3727.83       129.75 o                         
   2  17   1       1113.26       1243.88        79.39 o                         
 -21   0   2        217.50        149.99        83.22 o                         
 -20   0   2       4039.94       4150.38       151.13 o                         
 -19   0   2       2084.54       2229.48       109.83 o                         
 -18   0   2       7988.00       8414.34       194.54 o                         
 -17   0   2       1216.62       1208.31        67.47 o                         
 -16   0   2      13958.59      14635.27       288.95 o                         
 -15   0   2       1087.92       1123.34        57.19 o                         
 -14   0   2      26947.90      28364.56       505.35 o                         
 -13   0   2        340.48        383.93        31.12 o                         
 -12   0   2      18892.96      18755.22       313.82 o                         
 -11   0   2       6813.06       6738.63       128.81 o                         
 -10   0   2      13393.28      12711.79       203.18 o                         
  -9   0   2      17476.58      17474.89       308.20 o                         
  -8   0   2         54.76        132.80        11.99 o                         
  -7   0   2       4459.54       3735.30        82.30 o                         
  -6   0   2      37781.30      37845.26       574.36 o                         
  -5   0   2      20842.30      19237.86       230.28 o                         
  -4   0   2       3424.69       3117.51        42.80 o                         
  -3   0   2      33313.98      31347.76       422.18 o                         
  -2   0   2       3323.86       3548.66        51.22 o                         
   0   0   2       6109.01       6073.57       142.56 o                         
   1   0   2      34512.30      32026.28       644.45 o                         
   2   0   2      20032.20      19899.46       270.37 o                         
   3   0   2       8443.14       8510.18       121.75 o                         
   4   0   2       3073.78       3113.35        51.24 o                         
   5   0   2      13980.79      13788.61       178.23 o                         
   6   0   2      70222.98      68278.44       834.95 o                         
   7   0   2       4519.76       4285.13        68.00 o                         
   8   0   2       4287.39       4235.10        84.98 o                         
   9   0   2       3766.23       3885.32        85.96 o                         
  10   0   2      29631.08      29769.27       516.75 o                         
  11   0   2       1066.25       1055.01        47.88 o                         
  12   0   2      21196.35      20898.24       416.95 o                         
  13   0   2        678.74        674.63        55.36 o                         
  14   0   2      11217.51      11690.08       259.79 o                         
  15   0   2       1765.42       1957.28        93.93 o                         
  16   0   2       7810.96       8047.67       200.72 o                         
  17   0   2       1552.63       1536.46        76.77 o                         
  18   0   2       4189.35       4314.81       141.30 o                         
  19   0   2       8325.37       8567.58       248.67 o                         
  20   0   2       2245.21       1965.83       118.19 o                         
 -21   1   2       6692.41       6810.94       140.24 o                         
 -20   1   2         23.32         17.46        37.39 o                         
 -19   1   2       2370.05       2436.41        81.88 o                         
 -18   1   2        100.94         86.72        29.26 o                         
 -17   1   2      11369.54      11562.84       171.01 o                         
 -16   1   2         13.99          7.20        21.64 o                         
 -15   1   2      15027.53      15532.21       211.64 o                         
 -14   1   2        335.45        320.96        22.74 o                         
 -13   1   2      19309.38      19092.43       246.48 o                         
 -12   1   2       9998.81       9709.92       139.35 o                         
 -11   1   2      10312.72      10772.15       139.34 o                         
 -10   1   2       7168.40       6897.98        85.38 o                         
  -9   1   2       5934.61       5952.05        65.23 o                         
  -8   1   2      13622.50      13523.96       132.96 o                         
  -7   1   2      20179.91      20379.92       187.99 o                         
  -6   1   2      14242.20      13669.95       125.03 o                         
  -5   1   2       9848.87      10059.09        92.49 o                         
  -4   1   2      17596.06      16747.86       150.71 o                         
  -3   1   2        365.83        409.33         6.39 o                         
  -2   1   2      23084.50      21717.04       207.14 o                         
  -1   1   2         12.91         37.82         3.15 o                         
   0   1   2      48885.90      44553.70       730.74 o                         
   1   1   2      23045.31      21953.65       209.43 o                         
   2   1   2      11626.29      11286.87        99.82 o                         
   3   1   2       7542.09       7316.65        67.67 o                         
   4   1   2      12468.65      12208.85       113.59 o                         
   5   1   2      35258.12      34222.46       313.90 o                         
   6   1   2      18921.05      19076.37       185.64 o                         
   7   1   2      29661.34      29938.44       279.61 o                         
   8   1   2       5685.31       5990.50        67.84 o                         
   9   1   2      16202.80      16071.30       172.98 o                         
  10   1   2        377.65        344.00        18.29 o                         
  11   1   2      12402.92      12897.17       181.24 o                         
  12   1   2        447.53        450.59        26.79 o                         
  13   1   2      15956.15      16038.20       235.85 o                         
  14   1   2        629.02        580.57        31.47 o                         
  15   1   2       9183.36       9116.54       145.16 o                         
  16   1   2       2461.81       2536.15        66.66 o                         
  17   1   2       5438.51       5621.24       112.29 o                         
  18   1   2       7496.43       7446.55       134.16 o                         
  19   1   2       1406.61       1384.99        64.84 o                         
  20   1   2       1753.92       1790.40        81.93 o                         
 -21   2   2       1062.83        970.61        62.52 o                         
 -20   2   2       4231.45       4524.17       108.52 o                         
 -19   2   2        590.14        573.43        44.29 o                         
 -18   2   2       7817.99       7839.55       130.51 o                         
 -17   2   2         14.23         -5.30        25.62 o                         
 -16   2   2      11689.02      11774.71       179.79 o                         
 -15   2   2        670.95        541.40        31.55 o                         
 -14   2   2       4109.04       4182.79        75.64 o                         
 -13   2   2       1665.96       1623.44        42.09 o                         
 -12   2   2       7547.57       7394.03       108.60 o                         
 -11   2   2       3076.19       3178.58        55.60 o                         
 -10   2   2       9482.97       9303.58       110.84 o                         
  -9   2   2       9733.16       9516.48       108.11 o                         
  -8   2   2      20619.75      20639.59       206.92 o                         
  -7   2   2      16075.60      15927.13       142.75 o                         
  -6   2   2       6133.95       6100.34        62.29 o                         
  -5   2   2       8071.54       7795.92        72.28 o                         
  -4   2   2         31.69         63.81         4.87 o                         
  -3   2   2      34042.15      33181.84       300.96 o                         
  -2   2   2       2682.96       2894.42        29.35 o                         
  -1   2   2      10110.59      10206.99        97.47 o                         
   0   2   2       2099.68       2170.15        21.97 o                         
   1   2   2       8733.35       8744.16        80.53 o                         
   2   2   2       2295.66       2175.69        24.73 o                         
   3   2   2      24442.32      24920.33       223.00 o                         
   4   2   2      20064.92      19607.69       178.62 o                         
   5   2   2      17716.68      17465.05       157.66 o                         
   6   2   2      10709.16      10581.69       100.68 o                         
   7   2   2       8619.47       8389.27        87.49 o                         
   8   2   2      20918.54      20404.13       226.37 o                         
   9   2   2        509.70        459.15        18.10 o                         
  10   2   2      14414.68      14464.03       196.72 o                         
  11   2   2         24.09          4.44        13.55 o                         
  12   2   2       9166.10       8883.27       130.12 o                         
  13   2   2        252.11        224.47        21.65 o                         
  14   2   2       6242.56       6205.83       103.44 o                         
  15   2   2        153.70        181.70        25.00 o                         
  16   2   2       7145.03       6955.38       121.86 o                         
  17   2   2       1493.70       1636.12        59.69 o                         
  18   2   2       3016.98       3199.60        86.93 o                         
  19   2   2       3910.26       3990.97       124.66 o                         
  20   2   2        936.98        917.66        69.07 o                         
 -20   3   2        565.76        527.54        51.20 o                         
 -19   3   2       4197.07       4348.05       107.26 o                         
 -18   3   2        156.07        130.98        29.99 o                         
 -17   3   2       1866.46       1859.49        57.33 o                         
 -16   3   2        133.89        102.32        24.00 o                         
 -15   3   2       6725.69       6651.24       107.61 o                         
 -14   3   2        402.27        398.59        24.87 o                         
 -13   3   2       3099.92       3088.57        64.54 o                         
 -12   3   2        513.98        435.74        23.64 o                         
 -11   3   2       7358.09       7197.35       106.52 o                         
 -10   3   2       3315.52       3353.52        50.43 o                         
  -9   3   2       4264.38       4211.28        49.64 o                         
  -8   3   2       3757.18       3807.71        46.14 o                         
  -7   3   2       1751.23       1894.83        26.13 o                         
  -6   3   2       8517.69       8536.19        82.68 o                         
  -5   3   2       1792.33       1883.43        23.23 o                         
  -4   3   2      24930.48      24943.89       209.96 o                         
  -3   3   2       6437.04       6848.07        65.63 o                         
  -2   3   2      20250.49      19724.13       169.10 o                         
  -1   3   2         84.58        152.42         5.41 o                         
   0   3   2      10026.80      10222.22        91.96 o                         
   1   3   2       1963.62       1938.83        20.65 o                         
   2   3   2      15139.32      14867.83       129.73 o                         
   3   3   2       1305.33       1574.68        19.89 o                         
   4   3   2      13688.75      14420.03       128.19 o                         
   5   3   2      13549.15      13418.27       126.94 o                         
   6   3   2       5869.73       5945.32        63.13 o                         
   7   3   2       5591.38       5380.36        58.50 o                         
   8   3   2        901.22        878.92        20.52 o                         
   9   3   2       3951.92       3696.85        58.53 o                         
  10   3   2        365.50        373.38        21.78 o                         
  11   3   2      13001.71      12935.28       175.54 o                         
  12   3   2        103.92        112.78        18.89 o                         
  13   3   2       4994.49       5092.10        85.14 o                         
  14   3   2         50.24         51.89        20.59 o                         
  15   3   2       6570.12       6671.20       116.81 o                         
  16   3   2        369.79        383.93        32.13 o                         
  17   3   2       1016.20       1020.83        48.97 o                         
  18   3   2       1034.02       1007.60        50.99 o                         
  19   3   2        878.45        918.85        56.59 o                         
 -20   4   2       1361.42       1317.67        77.48 o                         
 -19   4   2         88.73         41.56        35.57 o                         
 -18   4   2        808.09        728.22        43.99 o                         
 -17   4   2        142.45         80.71        28.72 o                         
 -16   4   2       1053.82       1025.22        43.54 o                         
 -15   4   2        299.99        290.68        25.57 o                         
 -14   4   2        216.18        192.74        22.30 o                         
 -13   4   2        104.20         95.87        18.15 o                         
 -12   4   2       2612.14       2608.98        52.90 o                         
 -11   4   2        364.67        332.99        18.87 o                         
 -10   4   2       2033.43       1974.80        40.24 o                         
  -9   4   2       1845.35       1781.52        33.94 o                         
  -8   4   2        218.79        168.57        11.05 o                         
  -7   4   2       9819.09       9847.08        95.78 o                         
  -6   4   2        602.88        590.58        13.57 o                         
  -5   4   2       5084.54       5149.42        50.89 o                         
  -4   4   2         27.19         62.93         5.02 o                         
  -3   4   2        332.41        269.20         7.94 o                         
  -2   4   2       2980.00       3161.47        32.94 o                         
  -1   4   2      10613.52      10798.61        98.79 o                         
   0   4   2        145.70        183.41         5.73 o                         
   1   4   2      11042.88      11041.69        96.47 o                         
   2   4   2       4846.54       4986.31        49.99 o                         
   3   4   2        293.72        242.16         8.70 o                         
   4   4   2        646.81        619.17        12.58 o                         
   5   4   2       1477.70       1523.96        22.69 o                         
   6   4   2       2715.64       2906.58        38.87 o                         
   7   4   2       3109.08       3211.15        41.58 o                         
   8   4   2        950.60        838.75        22.92 o                         
   9   4   2       2212.82       2185.59        42.72 o                         
  10   4   2       1716.15       1635.90        39.75 o                         
  11   4   2         97.10         87.03        16.61 o                         
  12   4   2       2749.36       2658.66        58.41 o                         
  13   4   2        894.15        902.35        38.45 o                         
  14   4   2       1026.75       1062.36        41.73 o                         
  15   4   2         35.99         19.48        24.92 o                         
  16   4   2        744.02        723.22        40.93 o                         
  17   4   2       1029.61       1044.88        52.52 o                         
  18   4   2        548.99        514.75        42.90 o                         
  19   4   2        522.32        420.49        49.40 o                         
 -20   5   2        127.67         93.55        43.71 o                         
 -19   5   2         29.86         18.70        39.55 o                         
 -18   5   2          0.77        -34.09        34.09 o                         
 -17   5   2        152.09        140.68        31.63 o                         
 -16   5   2         19.71         55.40        26.82 o                         
 -15   5   2         40.43         85.12        26.10 o                         
 -14   5   2         42.69          2.18        20.62 o                         
 -13   5   2        158.64        189.65        21.33 o                         
 -12   5   2        163.56        165.77        18.12 o                         
 -11   5   2         16.25         34.75        14.98 o                         
 -10   5   2        622.41        565.46        22.12 o                         
  -9   5   2         49.18         47.84        10.73 o                         
  -8   5   2        384.45        403.91        16.16 o                         
  -7   5   2         14.35         33.22         7.70 o                         
  -6   5   2        453.39        464.70        13.29 o                         
  -5   5   2        991.27       1126.18        18.82 o                         
  -4   5   2       1787.24       2041.50        27.25 o                         
  -3   5   2       2206.94       2495.39        29.77 o                         
  -2   5   2        912.06        995.51        17.02 o                         
  -1   5   2        479.41        505.45        10.04 o                         
   0   5   2       1235.99       1194.83        16.66 o                         
   1   5   2       1252.94       1524.74        20.71 o                         
   2   5   2        307.75        337.62         9.30 o                         
   3   5   2       1100.52       1186.59        18.35 o                         
   4   5   2        652.32        752.91        15.99 o                         
   5   5   2        508.41        552.89        13.92 o                         
   6   5   2         45.89         67.22         8.37 o                         
   7   5   2          2.42         34.92         9.83 o                         
   8   5   2        149.29        143.63        13.83 o                         
   9   5   2        379.19        368.76        20.42 o                         
  10   5   2       2261.83       2291.55        49.93 o                         
  11   5   2         24.20         23.61        19.63 o                         
  12   5   2          2.90         19.68        19.06 o                         
  13   5   2          5.81         37.39        21.58 o                         
  14   5   2       1088.61       1138.84        49.77 o                         
  15   5   2         27.58         37.95        28.20 o                         
  16   5   2        552.40        558.30        36.42 o                         
  17   5   2        833.75        714.04        44.17 o                         
  18   5   2         42.15         25.67        37.99 o                         
  19   5   2        154.63         74.42        43.78 o                         
 -19   6   2          9.85        -41.62        41.62 o                         
 -18   6   2         13.97        -19.00        37.97 o                         
 -17   6   2         10.78         27.70        29.84 o                         
 -16   6   2        511.47        516.70        38.75 o                         
 -15   6   2        164.82        159.93        28.71 o                         
 -14   6   2        672.55        644.54        31.88 o                         
 -13   6   2        455.38        410.85        24.17 o                         
 -12   6   2       1777.35       1784.17        47.03 o                         
 -11   6   2        249.40        245.55        19.48 o                         
 -10   6   2        194.62        189.65        18.30 o                         
  -9   6   2       1262.42       1225.37        31.88 o                         
  -8   6   2        898.82        902.48        25.67 o                         
  -7   6   2         64.11         66.62         9.92 o                         
  -6   6   2       4010.41       4011.40        46.10 o                         
  -5   6   2         20.90         57.32         8.54 o                         
  -4   6   2        241.58        267.47        10.71 o                         
  -3   6   2        835.87        925.69        17.07 o                         
  -2   6   2        745.13        744.00        14.33 o                         
  -1   6   2        275.46        272.22         8.62 o                         
   0   6   2        411.91        458.41        11.22 o                         
   1   6   2        739.72        827.60        15.40 o                         
   2   6   2       1979.09       2035.85        25.71 o                         
   3   6   2          5.33         28.52         6.27 o                         
   4   6   2       2808.59       2980.90        36.19 o                         
   5   6   2       2756.51       2808.44        37.15 o                         
   6   6   2       3746.21       3658.44        53.42 o                         
   7   6   2        669.39        656.93        21.71 o                         
   8   6   2       1243.94       1251.77        31.50 o                         
   9   6   2        503.16        493.03        23.55 o                         
  10   6   2        380.00        379.33        22.37 o                         
  11   6   2         15.04         29.66        18.39 o                         
  12   6   2        101.97        146.01        22.24 o                         
  13   6   2        250.64        216.57        26.60 o                         
  14   6   2        665.45        596.85        36.89 o                         
  15   6   2         85.33         38.60        28.67 o                         
  16   6   2        383.83        354.60        39.21 o                         
  17   6   2         35.54         56.25        35.55 o                         
  18   6   2        192.07        137.68        44.03 o                         
 -19   7   2       1046.95       1015.47        62.94 o                         
 -18   7   2        375.32        340.76        43.00 o                         
 -17   7   2       2460.82       2348.62        79.46 o                         
 -16   7   2        329.87        237.32        31.59 o                         
 -15   7   2       4046.72       4061.71        92.29 o                         
 -14   7   2         11.83        -26.77        26.77 o                         
 -13   7   2       2777.07       2736.51        57.87 o                         
 -12   7   2        585.86        553.33        28.91 o                         
 -11   7   2       2988.85       3037.97        62.39 o                         
 -10   7   2        834.11        905.72        32.60 o                         
  -9   7   2       3310.56       3280.03        59.94 o                         
  -8   7   2       2003.62       1867.01        43.45 o                         
  -7   7   2        867.68        823.64        27.84 o                         
  -6   7   2       1473.56       1366.58        29.13 o                         
  -5   7   2         96.05        113.05        10.66 o                         
  -4   7   2       9180.89       9281.55        94.32 o                         
  -3   7   2        312.45        306.81        11.41 o                         
  -2   7   2       5422.82       5343.53        53.72 o                         
  -1   7   2        604.11        558.80        13.45 o                         
   0   7   2       3896.54       3811.53        42.01 o                         
   1   7   2        607.59        680.81        16.24 o                         
   2   7   2       1935.96       1819.07        26.17 o                         
   3   7   2        661.49        668.61        17.19 o                         
   4   7   2       1076.76       1100.63        22.88 o                         
   5   7   2       8901.33       8886.13        99.19 o                         
   6   7   2       2615.12       2497.50        42.56 o                         
   7   7   2       5003.92       4968.14        72.67 o                         
   8   7   2       1572.10       1460.50        36.08 o                         
   9   7   2       4189.99       4059.42        73.60 o                         
  10   7   2         59.02         71.83        17.28 o                         
  11   7   2       2865.85       2836.80        62.18 o                         
  12   7   2          2.79          7.49        20.64 o                         
  13   7   2       1553.94       1600.58        51.93 o                         
  14   7   2        450.55        385.40        34.09 o                         
  15   7   2       1567.43       1523.72        72.57 o                         
  16   7   2        602.56        546.58        43.09 o                         
  17   7   2       1483.71       1127.26        59.03 o                         
  18   7   2        248.94        209.72        44.23 o                         
 -18   8   2       3687.85       3768.14       107.52 o                         
 -17   8   2        389.44        339.46        45.15 o                         
 -16   8   2       7041.87       7169.17       138.25 o                         
 -15   8   2        562.56        498.81        39.74 o                         
 -14   8   2       4385.20       4416.96        96.60 o                         
 -13   8   2        341.80        324.94        30.25 o                         
 -12   8   2       4381.93       4402.12        83.19 o                         
 -11   8   2       2070.64       2040.30        53.37 o                         
 -10   8   2       4305.75       4330.79        79.34 o                         
  -9   8   2       2039.89       1965.14        45.28 o                         
  -8   8   2       2891.37       2901.46        55.56 o                         
  -7   8   2      12139.92      12276.83       164.16 o                         
  -6   8   2       3181.90       3105.83        51.76 o                         
  -5   8   2       6411.55       6197.45        92.02 o                         
  -4   8   2        262.05        187.50        13.33 o                         
  -3   8   2      15251.27      15171.70       192.54 o                         
  -2   8   2       1177.12       1131.03        22.33 o                         
  -1   8   2       7663.54       7701.53        88.94 o                         
   0   8   2        698.57        705.79        18.73 o                         
   1   8   2       4582.21       4676.82        62.23 o                         
   2   8   2       1859.60       1783.75        35.30 o                         
   3   8   2       9658.61       9477.62       110.87 o                         
   4   8   2       4689.77       4716.77        70.72 o                         
   5   8   2       3032.18       2831.72        47.90 o                         
   6   8   2      13916.06      13521.42       159.07 o                         
   7   8   2       5604.37       5512.81        78.96 o                         
   8   8   2       6919.57       6868.43       108.30 o                         
   9   8   2          4.79          7.93        18.52 o                         
  10   8   2       6585.37       6641.98       109.16 o                         
  11   8   2          8.68         15.61        19.72 o                         
  12   8   2       5043.45       5177.86       102.42 o                         
  13   8   2        136.93         93.65        25.34 o                         
  14   8   2       2386.30       2349.89        71.57 o                         
  15   8   2        460.70        415.11        40.00 o                         
  16   8   2       2510.51       2658.98        88.91 o                         
  17   8   2       2036.54       1912.82        87.75 o                         
 -18   9   2        305.23        443.91        83.40 o                         
 -17   9   2       4854.34       4715.99       121.99 o                         
 -16   9   2        163.64        175.43        39.94 o                         
 -15   9   2       6867.34       6839.87       132.94 o                         
 -14   9   2        299.21        288.94        34.15 o                         
 -13   9   2       8067.31       8276.50       145.00 o                         
 -12   9   2       1989.33       2101.74        65.43 o                         
 -11   9   2       4089.84       3975.99        81.88 o                         
 -10   9   2       5827.12       5800.77        99.92 o                         
  -9   9   2       2111.46       2075.60        55.90 o                         
  -8   9   2      15646.17      15643.45       207.02 o                         
  -7   9   2       7707.25       7923.04       121.24 o                         
  -6   9   2      10527.25      10544.85       146.11 o                         
  -5   9   2       1291.73       1264.11        36.07 o                         
  -4   9   2       7930.04       7791.78       111.51 o                         
  -3   9   2       1054.61       1001.27        25.56 o                         
  -2   9   2      11175.62      11138.80       123.93 o                         
  -1   9   2        298.90        260.35        14.80 o                         
   0   9   2      26601.70      26044.45       287.20 o                         
   1   9   2       9966.40       9723.68       123.07 o                         
   2   9   2       8329.69       8266.36       108.17 o                         
   3   9   2       4982.38       4939.64        78.14 o                         
   4   9   2       8517.80       8385.64       110.82 o                         
   5   9   2       8732.51       8384.67       115.06 o                         
   6   9   2       4239.59       4352.61        73.99 o                         
   7   9   2       8950.62       9032.02       124.82 o                         
   8   9   2       1153.90       1001.67        33.62 o                         
   9   9   2       8232.89       8029.40       119.15 o                         
  10   9   2        391.11        349.07        23.76 o                         
  11   9   2       8537.40       8456.59       144.98 o                         
  12   9   2          6.11          5.70        24.09 o                         
  13   9   2       7714.83       7869.93       142.45 o                         
  14   9   2       1406.13       1354.78        60.44 o                         
  15   9   2       5456.98       5476.80       128.11 o                         
  16   9   2       1184.99       1171.47        70.53 o                         
  17   9   2       1512.94       1573.94        79.69 o                         
 -17  10   2         53.98        125.73        47.78 o                         
 -16  10   2       8213.06       8165.31       167.11 o                         
 -15  10   2         33.81         45.39        38.16 o                         
 -14  10   2       5940.70       5974.78       121.64 o                         
 -13  10   2        860.82        865.59        45.85 o                         
 -12  10   2       7586.72       7658.58       137.72 o                         
 -11  10   2       5605.44       5721.67       117.21 o                         
 -10  10   2       6154.98       5997.79       104.85 o                         
  -9  10   2      12968.65      12736.74       177.02 o                         
  -8  10   2       1076.84       1235.70        41.82 o                         
  -7  10   2       6292.61       6575.91       111.50 o                         
  -6  10   2       2384.18       2065.73        49.45 o                         
  -5  10   2      17216.48      16716.57       239.82 o                         
  -4  10   2         72.01        118.01        18.07 o                         
  -3  10   2      11504.23      11608.82       144.45 o                         
  -2  10   2         15.83         10.57         9.69 o                         
  -1  10   2      25479.29      24668.68       283.36 o                         
   0  10   2       4299.10       4245.43        73.92 o                         
   1  10   2      32456.03      32371.57       397.49 o                         
   2  10   2       3177.52       3144.78        58.78 o                         
   3  10   2       7571.36       7638.27       112.64 o                         
   4  10   2       4419.13       4423.09        78.29 o                         
   5  10   2       4648.05       4385.64        72.98 o                         
   6  10   2      12660.35      12020.50       171.44 o                         
   7  10   2        961.72        972.00        36.61 o                         
   8  10   2       3060.64       3125.94        61.57 o                         
   9  10   2       1251.56       1225.15        47.57 o                         
  10  10   2      11235.81      11366.65       182.59 o                         
  11  10   2         19.42          0.08        23.43 o                         
  12  10   2      17832.33      18266.10       275.22 o                         
  13  10   2        674.73        639.86        42.99 o                         
  14  10   2       7666.13       7558.30       155.10 o                         
  15  10   2       1631.21       1674.03        78.92 o                         
  16  10   2       3287.31       3158.66       112.68 o                         
 -16  11   2         42.61        -34.64        49.79 o                         
 -15  11   2       5424.54       5514.96       132.42 o                         
 -14  11   2        205.17        190.93        38.84 o                         
 -13  11   2       7262.57       7315.82       138.73 o                         
 -12  11   2       4030.48       4365.27       104.62 o                         
 -11  11   2       6215.77       6262.20       127.78 o                         
 -10  11   2       5478.35       5573.91       117.38 o                         
  -9  11   2       4197.79       4132.26       100.30 o                         
  -8  11   2      12228.88      12241.43       200.58 o                         
  -7  11   2       1630.39       1598.03        53.42 o                         
  -6  11   2      10770.17      10596.21       166.01 o                         
  -5  11   2        255.58        271.00        21.66 o                         
  -4  11   2      12380.50      12396.04       155.92 o                         
  -3  11   2         31.17         40.39        13.81 o                         
  -2  11   2      26295.10      26294.28       364.89 o                         
  -1  11   2        235.27        238.96        22.27 o                         
   0  11   2      14462.31      14019.83       195.86 o                         
   1  11   2       3681.80       3700.87        70.02 o                         
   2  11   2      14088.53      14071.63       189.78 o                         
   3  11   2       9646.88       9444.47       136.61 o                         
   4  11   2       7399.46       7401.77       118.04 o                         
   5  11   2       6371.19       6356.47       106.07 o                         
   6  11   2       3059.99       3064.36        61.14 o                         
   7  11   2       4874.40       4882.24        88.90 o                         
   8  11   2       1673.62       1692.01        55.35 o                         
   9  11   2       9874.06       9928.63       164.69 o                         
  10  11   2        132.02        167.48        30.51 o                         
  11  11   2      10825.77      10927.52       181.79 o                         
  12  11   2          4.29         17.38        33.76 o                         
  13  11   2       8903.13       9183.19       176.69 o                         
  14  11   2       2694.78       2847.12        97.68 o                         
  15  11   2       6518.51       6622.10       150.47 o                         
 -15  12   2       1166.26       1179.94        77.03 o                         
 -14  12   2       4276.59       4091.52       135.04 o                         
 -13  12   2       1399.70       1277.49        74.36 o                         
 -12  12   2       3971.61       3991.38       117.87 o                         
 -11  12   2       1262.13       1257.19        69.73 o                         
 -10  12   2       5588.75       5582.79       127.97 o                         
  -9  12   2       5186.60       5161.10       119.51 o                         
  -8  12   2       2469.14       2338.25        75.59 o                         
  -7  12   2      12343.36      12156.84       191.76 o                         
  -6  12   2       1109.28       1198.21        46.46 o                         
  -5  12   2      14391.51      14488.48       210.38 o                         
  -4  12   2         32.14         96.59        21.67 o                         
  -3  12   2      16300.74      16251.36       241.85 o                         
  -2  12   2          3.04          9.42        20.81 o                         
  -1  12   2      11342.76      11365.37       188.26 o                         
   0  12   2         95.39        123.04        23.46 o                         
   1  12   2       6859.66       6976.21       118.27 o                         
   2  12   2       2333.90       2209.16        54.30 o                         
   3  12   2       7559.67       7424.72       116.46 o                         
   4  12   2       6524.15       6368.48       109.96 o                         
   5  12   2       5289.53       5185.81       100.26 o                         
   6  12   2       8259.55       8226.65       135.19 o                         
   7  12   2       4166.19       4139.32        86.07 o                         
   8  12   2       7034.30       6953.75       122.17 o                         
   9  12   2        659.74        645.59        38.95 o                         
  10  12   2       8339.98       8561.25       152.97 o                         
  11  12   2        248.76        213.52        37.30 o                         
  12  12   2       4745.18       4600.44       116.71 o                         
  13  12   2        632.96        625.77        59.96 o                         
  14  12   2       5028.39       5174.40       131.88 o                         
 -14  13   2        790.96        761.65        69.25 o                         
 -13  13   2       2755.95       2864.52       125.87 o                         
 -12  13   2        243.82        253.35        46.81 o                         
 -11  13   2       5043.31       4940.29       135.17 o                         
 -10  13   2       2984.25       3062.44       102.40 o                         
  -9  13   2       1392.36       1387.99        63.62 o                         
  -8  13   2       3023.79       2932.25        79.44 o                         
  -7  13   2        782.52        722.86        41.82 o                         
  -6  13   2       8760.51       8523.44       135.44 o                         
  -5  13   2        502.81        536.40        35.66 o                         
  -4  13   2      14786.06      15079.65       231.30 o                         
  -3  13   2          7.12          8.27        24.52 o                         
  -2  13   2       4847.63       4999.97       100.32 o                         
  -1  13   2        758.66        785.22        45.39 o                         
   0  13   2      11008.41      10967.77       187.05 o                         
   1  13   2        203.53        157.76        28.61 o                         
   2  13   2       4639.68       4632.02        95.20 o                         
   3  13   2        115.35        102.47        32.20 o                         
   4  13   2       3767.98       3772.98        96.42 o                         
   5  13   2       6202.17       6305.91       127.99 o                         
   6  13   2       1836.64       1890.02        63.90 o                         
   7  13   2       7553.03       7568.80       139.60 o                         
   8  13   2        697.66        630.80        44.97 o                         
   9  13   2       3484.14       3541.39        94.92 o                         
  10  13   2        231.70        199.69        36.44 o                         
  11  13   2       6313.06       6289.55       140.46 o                         
  12  13   2        905.43        711.78        57.35 o                         
  13  13   2       3759.09       4115.49       121.15 o                         
 -12  14   2       2447.77       2286.20       106.77 o                         
 -11  14   2       1485.53       1376.65        84.00 o                         
 -10  14   2        477.38        476.76        47.48 o                         
  -9  14   2       1318.24       1175.25        59.19 o                         
  -8  14   2       2749.98       2760.12        82.80 o                         
  -7  14   2       4441.28       4465.65       101.78 o                         
  -6  14   2        979.73       1040.10        52.57 o                         
  -5  14   2       3235.10       3280.77        84.47 o                         
  -4  14   2         21.79         48.35        30.55 o                         
  -3  14   2       2186.06       2046.10        66.67 o                         
  -2  14   2        121.59        128.65        31.90 o                         
  -1  14   2       4413.88       4413.65       101.52 o                         
   0  14   2        121.92        163.50        32.20 o                         
   1  14   2       2684.08       2705.18        78.18 o                         
   2  14   2       3189.74       3150.78        89.75 o                         
   3  14   2       2286.66       2327.19        72.63 o                         
   4  14   2        197.93        155.20        36.96 o                         
   5  14   2       2631.98       2653.13        86.45 o                         
   6  14   2        568.36        538.25        43.80 o                         
   7  14   2         85.35         90.05        33.58 o                         
   8  14   2       6567.64       6511.47       139.29 o                         
   9  14   2         39.37         -7.78        45.58 o                         
  10  14   2       4132.78       4157.45       121.65 o                         
  11  14   2        427.02        365.70        55.30 o                         
 -10  15   2       1759.87       1814.54        83.03 o                         
  -9  15   2        261.97        165.75        48.93 o                         
  -8  15   2         24.54         45.75        42.76 o                         
  -7  15   2        469.55        407.17        46.16 o                         
  -6  15   2       1318.31       1396.95        87.40 o                         
  -5  15   2        657.62        467.56        58.54 o                         
  -4  15   2        517.49        450.58        41.01 o                         
  -3  15   2        382.47        328.41        46.29 o                         
  -2  15   2        537.84        597.01        49.29 o                         
  -1  15   2        568.24        558.55        48.55 o                         
   0  15   2        256.23        235.50        41.49 o                         
   1  15   2        325.44        394.04        47.99 o                         
   2  15   2       1617.98       1892.25        85.76 o                         
   3  15   2        281.57        244.90        41.21 o                         
   4  15   2        876.17        834.81        63.98 o                         
   5  15   2        132.32        163.27        43.02 o                         
   6  15   2        437.03        394.97        45.62 o                         
   7  15   2        875.90        811.93        56.04 o                         
   8  15   2         96.58        134.16        47.15 o                         
   9  15   2        467.88        478.50        66.18 o                         
  -7  16   2        130.37         43.09        50.46 o                         
  -6  16   2          1.98        -47.80        47.80 o                         
  -5  16   2        100.71        126.87        51.77 o                         
  -4  16   2        123.34         81.70        51.58 o                         
  -3  16   2         34.95         79.19        50.07 o                         
  -2  16   2          0.55        -48.31        48.31 o                         
  -1  16   2          2.42          2.27        54.09 o                         
   0  16   2         14.88         52.90        53.26 o                         
   1  16   2         83.87         76.96        48.90 o                         
   2  16   2         40.48        102.31        49.90 o                         
   3  16   2         11.01         20.53        49.67 o                         
   4  16   2          0.75         42.36        50.39 o                         
   5  16   2         83.76         54.34        46.80 o                         
   6  16   2          2.27        -47.10        47.10 o                         
  -3  17   2         37.59         83.30        59.93 o                         
  -2  17   2        413.32        493.05        64.07 o                         
  -1  17   2         96.65         94.93        90.15 o                         
   0  17   2        934.18       1027.48        93.94 o                         
   1  17   2        301.18        295.52        62.04 o                         
   2  17   2       1151.39       1247.85        82.11 o                         
 -21   1   3        456.56        442.15        54.55 o                         
 -20   1   3        120.86         77.83        42.41 o                         
 -19   1   3         11.82        -27.10        31.84 o                         
 -18   1   3        709.24        661.98        44.28 o                         
 -17   1   3        835.31        782.93        39.31 o                         
 -16   1   3          5.84         -0.15        21.31 o                         
 -15   1   3       1851.20       1992.26        51.19 o                         
 -14   1   3       1324.97       1322.49        38.23 o                         
 -13   1   3        809.27        885.91        30.66 o                         
 -12   1   3        161.74        194.47        15.19 o                         
 -11   1   3         57.69         27.62        11.52 o                         
 -10   1   3       1039.32       1019.99        25.06 o                         
  -9   1   3       2959.82       2925.80        38.63 o                         
  -8   1   3        697.20        784.73        16.08 o                         
  -7   1   3       1562.47       1588.69        23.39 o                         
  -6   1   3       3075.89       3249.96        38.20 o                         
  -5   1   3      11499.12      11724.66       108.46 o                         
  -4   1   3        121.74        175.65         5.19 o                         
  -3   1   3         28.35         37.91         2.54 o                         
  -2   1   3        213.13        221.66         7.35 o                         
  -1   1   3       1892.62       2058.17        28.82 o                         
   0   1   3       7747.83       7752.66       102.41 o                         
   1   1   3       3363.18       3482.62        42.05 o                         
   2   1   3       9816.15       9880.74       100.64 o                         
   3   1   3       1954.25       2146.59        25.43 o                         
   4   1   3       4837.99       4985.89        53.33 o                         
   5   1   3        116.70        133.80         7.07 o                         
   6   1   3       1503.86       1559.15        24.07 o                         
   7   1   3        946.35        860.02        19.04 o                         
   8   1   3       5688.32       5769.17        64.41 o                         
   9   1   3         76.43        126.72        13.64 o                         
  10   1   3         18.40         17.18        12.74 o                         
  11   1   3        675.13        692.52        29.09 o                         
  12   1   3        288.24        232.01        21.27 o                         
  13   1   3       1543.88       1473.20        47.08 o                         
  14   1   3         40.00        -20.84        20.84 o                         
  15   1   3       1037.33       1056.37        47.57 o                         
  16   1   3         20.16          1.06        27.76 o                         
  17   1   3        771.33        804.96        48.64 o                         
  18   1   3         61.01         52.93        32.67 o                         
  19   1   3        194.38        154.91        54.70 o                         
 -21   2   3       2174.12       2270.58        98.46 o                         
 -20   2   3       2670.69       2648.07        87.11 o                         
 -19   2   3       1354.65       1355.63        67.01 o                         
 -18   2   3       1866.67       1752.41        68.54 o                         
 -17   2   3       3083.81       3076.27        70.26 o                         
 -16   2   3       4662.99       4732.70        87.45 o                         
 -15   2   3        510.75        491.60        27.52 o                         
 -14   2   3       2141.11       2127.31        50.12 o                         
 -13   2   3         90.13         32.82        15.34 o                         
 -12   2   3       3832.99       3788.55        65.02 o                         
 -11   2   3       1543.23       1413.99        32.15 o                         
 -10   2   3       1134.02       1032.47        26.04 o                         
  -9   2   3         27.17         36.41         8.06 o                         
  -8   2   3       2886.90       2858.94        35.07 o                         
  -7   2   3      13307.20      14235.30       131.22 o                         
  -6   2   3      16403.69      17737.35       159.43 o                         
  -5   2   3      12102.11      12300.84       109.31 o                         
  -4   2   3       1535.33       1394.24        17.94 o                         
  -3   2   3      20033.79      19999.62       187.83 o                         
  -2   2   3        348.05        336.91         7.54 o                         
  -1   2   3       7372.60       7549.46        78.08 o                         
   0   2   3        396.49        451.08         8.50 o                         
   1   2   3       4947.21       4780.04        51.89 o                         
   2   2   3       4574.74       4661.10        47.30 o                         
   3   2   3      26298.37      25840.72       235.48 o                         
   4   2   3        368.38        479.00        10.49 o                         
   5   2   3      10420.81      10713.56       100.45 o                         
   6   2   3        191.04        166.89         8.59 o                         
   7   2   3       2707.73       2637.37        36.75 o                         
   8   2   3       4633.01       4471.61        54.95 o                         
   9   2   3       1251.01       1188.16        29.04 o                         
  10   2   3       4251.25       4223.11        66.21 o                         
  11   2   3       2790.72       2722.79        52.80 o                         
  12   2   3       3166.65       3133.50        59.82 o                         
  13   2   3         95.83         78.00        19.47 o                         
  14   2   3       2082.88       2158.37        55.92 o                         
  15   2   3        271.59        232.88        28.47 o                         
  16   2   3       4588.75       4628.09        98.40 o                         
  17   2   3          3.84         -4.13        32.07 o                         
  18   2   3       1546.48       1680.68        75.91 o                         
  19   2   3         73.55         39.75        42.31 o                         
 -21   3   3       1179.82       1180.33        69.46 o                         
 -20   3   3       5661.25       6019.33       139.44 o                         
 -19   3   3       3089.68       3206.78        91.74 o                         
 -18   3   3       3966.21       3937.07        92.39 o                         
 -17   3   3       2233.43       2175.29        59.95 o                         
 -16   3   3       3118.33       3109.86        70.95 o                         
 -15   3   3       8854.26       8800.93       139.43 o                         
 -14   3   3        253.40        269.88        24.14 o                         
 -13   3   3       5555.11       5614.93        89.44 o                         
 -12   3   3        285.76        306.09        21.13 o                         
 -11   3   3      10890.74      10980.18       143.96 o                         
 -10   3   3        106.52        151.94        12.06 o                         
  -9   3   3       7618.15       7479.00        79.07 o                         
  -8   3   3        379.16        298.27        11.80 o                         
  -7   3   3       7682.57       7369.29        73.19 o                         
  -6   3   3       7051.69       7323.28        70.33 o                         
  -5   3   3      21795.22      22231.74       197.64 o                         
  -4   3   3      56479.21      55717.21       531.20 o                         
  -3   3   3       1777.73       1707.88        21.18 o                         
  -2   3   3      16640.44      16732.58       155.39 o                         
  -1   3   3        119.62        117.16         4.62 o                         
   0   3   3      10332.61      10155.23        91.87 o                         
   1   3   3        165.12        211.54         6.08 o                         
   2   3   3      31450.21      30656.64       287.71 o                         
   3   3   3       9336.26       9883.63        96.56 o                         
   4   3   3      21093.83      20867.50       190.45 o                         
   5   3   3         41.89         44.73         6.24 o                         
   6   3   3      15271.40      15155.14       166.30 o                         
   7   3   3       9855.84       9675.40       120.26 o                         
   8   3   3       7094.16       7180.80        93.88 o                         
   9   3   3       4532.10       4664.82        71.90 o                         
  10   3   3       4843.42       4798.25        81.70 o                         
  11   3   3       6393.49       6305.94        98.90 o                         
  12   3   3        441.18        442.36        28.75 o                         
  13   3   3       2158.09       2193.44        53.05 o                         
  14   3   3        845.74        858.03        39.00 o                         
  15   3   3       7459.50       7501.65       127.51 o                         
  16   3   3          1.58          9.57        29.67 o                         
  17   3   3       5801.07       5723.92       124.38 o                         
  18   3   3        356.25        211.27        40.32 o                         
  19   3   3       3572.74       3384.11       106.09 o                         
 -20   4   3       2009.17       2095.91        88.68 o                         
 -19   4   3       7495.83       7590.64       155.51 o                         
 -18   4   3       2551.47       2652.01        84.53 o                         
 -17   4   3       4607.64       4722.04        95.38 o                         
 -16   4   3       6799.62       6905.47       119.21 o                         
 -15   4   3        327.69        338.64        25.61 o                         
 -14   4   3      10941.17      10933.92       162.77 o                         
 -13   4   3        304.70        332.65        22.12 o                         
 -12   4   3      10179.33      10406.81       145.76 o                         
 -11   4   3         63.71         93.60        13.67 o                         
 -10   4   3      21302.34      21055.97       235.28 o                         
  -9   4   3        223.98        248.94        13.22 o                         
  -8   4   3      12145.03      11762.33       121.49 o                         
  -7   4   3       8612.12       8253.03        83.97 o                         
  -6   4   3      17511.84      17565.00       185.82 o                         
  -5   4   3      16785.24      17262.24       156.56 o                         
  -4   4   3       2126.06       1970.48        25.80 o                         
  -3   4   3       7674.87       7738.34        73.35 o                         
  -2   4   3       4052.48       4094.36        44.32 o                         
  -1   4   3      44996.28      44709.52       416.31 o                         
   0   4   3       6893.63       7377.33        68.12 o                         
   1   4   3      37324.20      35962.77       320.10 o                         
   2   4   3         51.41         98.16         6.57 o                         
   3   4   3      30102.27      29698.46       274.77 o                         
   4   4   3        329.17        351.30        11.11 o                         
   5   4   3      13471.16      13361.85       138.53 o                         
   6   4   3      11449.70      11783.99       115.59 o                         
   7   4   3      21840.99      21389.24       232.11 o                         
   8   4   3       6452.25       6288.27        82.74 o                         
   9   4   3       4385.47       4400.07        69.69 o                         
  10   4   3       1760.70       1721.47        41.06 o                         
  11   4   3       6271.37       6369.96       100.55 o                         
  12   4   3       8389.97       8405.61       133.79 o                         
  13   4   3       1684.01       1636.98        49.60 o                         
  14   4   3       8078.16       7960.47       126.58 o                         
  15   4   3        114.36         61.88        25.63 o                         
  16   4   3      11903.76      12107.66       187.81 o                         
  17   4   3         21.42          4.32        34.44 o                         
  18   4   3       4865.94       4924.04       204.15 o                         
  19   4   3        748.63        697.33        57.96 o                         
 -20   5   3       3767.16       3769.23       112.79 o                         
 -19   5   3       3599.72       3439.03       111.90 o                         
 -18   5   3       4832.62       5046.25       126.02 o                         
 -17   5   3       3413.62       3542.79        85.10 o                         
 -16   5   3       4086.15       4217.99        86.37 o                         
 -15   5   3       8469.75       8621.37       147.14 o                         
 -14   5   3       1805.12       1766.79        49.74 o                         
 -13   5   3      17750.85      17782.21       225.11 o                         
 -12   5   3        640.35        613.69        28.29 o                         
 -11   5   3      36842.27      36207.15       417.97 o                         
 -10   5   3       5920.23       5632.76        78.50 o                         
  -9   5   3        318.83        373.69        14.85 o                         
  -8   5   3        983.72       1078.31        22.53 o                         
  -7   5   3      18795.93      18978.39       185.65 o                         
  -6   5   3      16251.79      16279.91       150.06 o                         
  -5   5   3      12553.31      12718.83       126.73 o                         
  -4   5   3       8660.23       8283.48        81.99 o                         
  -3   5   3      12416.39      12624.35       116.47 o                         
  -2   5   3      50446.17      50496.24       448.17 o                         
  -1   5   3      10871.71      11189.47       102.01 o                         
   0   5   3      28553.79      27984.44       241.25 o                         
   1   5   3       3629.20       3946.19        42.11 o                         
   2   5   3      46652.79      45600.20       396.48 o                         
   3   5   3       2492.35       2833.42        34.10 o                         
   4   5   3       9562.36       9105.08        93.28 o                         
   5   5   3        579.70        528.96        14.11 o                         
   6   5   3      12844.72      12690.76       152.71 o                         
   7   5   3       8970.93       9064.11       111.04 o                         
   8   5   3       8720.30       8850.36       118.23 o                         
   9   5   3       3502.49       3636.71        62.15 o                         
  10   5   3      10106.05      10129.71       143.36 o                         
  11   5   3       9600.36       9553.76       138.83 o                         
  12   5   3       3512.24       3585.16        71.62 o                         
  13   5   3      14823.96      15442.32       222.83 o                         
  14   5   3         52.59         85.62        25.16 o                         
  15   5   3      10626.32      10814.92       163.77 o                         
  16   5   3        520.46        465.64        38.52 o                         
  17   5   3       8441.23       8737.84       169.09 o                         
  18   5   3        488.52        425.13        55.75 o                         
 -20   6   3       3228.27       3212.48       115.29 o                         
 -19   6   3       5209.53       5176.62       134.50 o                         
 -18   6   3       3702.23       3633.05       105.34 o                         
 -17   6   3       2317.82       2324.60        77.02 o                         
 -16   6   3       8379.87       8584.80       158.56 o                         
 -15   6   3       1824.96       1882.83        61.77 o                         
 -14   6   3       9873.58       9995.95       164.69 o                         
 -13   6   3          6.64        -15.15        15.33 o                         
 -12   6   3      10492.77      10327.17       144.40 o                         
 -11   6   3        204.81        203.65        14.11 o                         
 -10   6   3      28647.74      28026.50       308.19 o                         
  -9   6   3       3272.61       3318.30        53.24 o                         
  -8   6   3      10660.45      10174.94       139.62 o                         
  -7   6   3       8769.86       8572.90       104.59 o                         
  -6   6   3      12349.24      11816.87       147.26 o                         
  -5   6   3      15804.08      16112.57       175.42 o                         
  -4   6   3      10497.51      10496.58       102.74 o                         
  -3   6   3       6884.29       6486.31        77.76 o                         
  -2   6   3      17995.00      19297.14       174.96 o                         
  -1   6   3       8620.04       8148.47        76.45 o                         
   0   6   3        504.46        409.27        12.19 o                         
   1   6   3      48597.32      48658.01       473.31 o                         
   2   6   3       1384.78       1661.77        24.43 o                         
   3   6   3      25453.53      25587.92       224.17 o                         
   4   6   3         31.84         33.10         9.36 o                         
   5   6   3      19382.53      19254.23       229.64 o                         
   6   6   3       5166.56       5176.31        65.53 o                         
   7   6   3       9855.98       9741.42       122.69 o                         
   8   6   3       3301.23       3349.52        53.88 o                         
   9   6   3       6938.04       7047.31       107.38 o                         
  10   6   3       5586.70       5572.51        87.28 o                         
  11   6   3       5349.36       5358.33        91.25 o                         
  12   6   3      11571.48      11927.10       178.17 o                         
  13   6   3        786.71        722.65        37.92 o                         
  14   6   3      10720.07      10787.93       180.46 o                         
  15   6   3        365.69        373.59        37.17 o                         
  16   6   3      11405.75      11757.96       200.35 o                         
  17   6   3        136.11        146.78        39.66 o                         
  18   6   3       4646.85       4852.51       137.20 o                         
 -19   7   3       3133.94       3106.30       109.30 o                         
 -18   7   3       1379.99       1224.43       100.39 o                         
 -17   7   3       3379.79       3467.62        94.96 o                         
 -16   7   3       2353.33       2358.56        73.19 o                         
 -15   7   3      10981.86      11121.85       183.54 o                         
 -14   7   3        329.93        310.11        30.02 o                         
 -13   7   3       8799.05       8816.02       148.09 o                         
 -12   7   3          3.38         -4.33        22.85 o                         
 -11   7   3      10597.95      10652.57       167.61 o                         
 -10   7   3        858.19        842.60        34.47 o                         
  -9   7   3      13787.72      13751.52       182.15 o                         
  -8   7   3       4064.52       3901.72        60.22 o                         
  -7   7   3      12101.98      12317.41       155.78 o                         
  -6   7   3       4673.54       4596.86        65.77 o                         
  -5   7   3      26063.69      26171.59       313.87 o                         
  -4   7   3       5588.42       5616.95        63.41 o                         
  -3   7   3       3652.32       3424.38        41.74 o                         
  -2   7   3      16404.38      15905.99       139.11 o                         
  -1   7   3        441.74        448.24        13.50 o                         
   0   7   3      14027.81      13753.84       126.73 o                         
   1   7   3        261.65        278.82        11.01 o                         
   2   7   3      12552.59      12081.45       126.27 o                         
   3   7   3         23.02         32.77         7.87 o                         
   4   7   3      18211.95      18470.36       188.83 o                         
   5   7   3        197.35        202.26        11.16 o                         
   6   7   3      13703.61      13609.58       152.48 o                         
   7   7   3       3651.59       3589.02        53.98 o                         
   8   7   3       8979.13       8609.72       113.65 o                         
   9   7   3       5994.86       5868.79        92.80 o                         
  10   7   3       4005.69       4032.74        75.29 o                         
  11   7   3      13501.76      13797.14       197.78 o                         
  12   7   3       1115.86       1070.38        42.85 o                         
  13   7   3       2904.30       2931.59        75.18 o                         
  14   7   3        406.24        347.99        34.63 o                         
  15   7   3       7651.36       7899.84       149.92 o                         
  16   7   3         15.38         12.65        36.84 o                         
  17   7   3       8122.87       8109.83       147.75 o                         
  18   7   3          4.83         98.07        49.34 o                         
 -18   8   3       3279.23       3333.20       131.57 o                         
 -17   8   3        624.52        611.20        49.02 o                         
 -16   8   3       6358.05       6252.30       126.64 o                         
 -15   8   3         25.78        -15.84        30.61 o                         
 -14   8   3       2806.05       2829.98        74.78 o                         
 -13   8   3       1029.49       1120.50        49.07 o                         
 -12   8   3       7088.06       7260.72       127.85 o                         
 -11   8   3          0.27         16.83        20.02 o                         
 -10   8   3       7228.29       7509.60       120.72 o                         
  -9   8   3        774.55        836.64        28.58 o                         
  -8   8   3      11415.63      11287.45       153.49 o                         
  -7   8   3       4595.79       4386.17        74.13 o                         
  -6   8   3       8769.55       8714.76       126.05 o                         
  -5   8   3       4000.04       3713.06        62.03 o                         
  -4   8   3       1937.59       1983.63        36.82 o                         
  -3   8   3       6215.46       6170.52        86.50 o                         
  -2   8   3       1365.03       1385.70        29.54 o                         
  -1   8   3      10427.84      10353.43       128.02 o                         
   0   8   3       1780.22       1791.46        32.54 o                         
   1   8   3       6507.17       6313.96        82.64 o                         
   2   8   3        561.15        515.98        18.10 o                         
   3   8   3      10926.07      10542.94       126.26 o                         
   4   8   3        481.45        561.74        23.47 o                         
   5   8   3       2184.18       2132.25        40.88 o                         
   6   8   3       1617.38       1595.73        31.93 o                         
   7   8   3       5612.41       5659.30        77.10 o                         
   8   8   3       5800.56       5785.98        88.53 o                         
   9   8   3       6430.75       6307.37        96.40 o                         
  10   8   3       5404.39       5298.75        92.35 o                         
  11   8   3       1951.12       1980.18        58.03 o                         
  12   8   3       6777.54       6937.85       126.76 o                         
  13   8   3        163.33        135.53        29.70 o                         
  14   8   3       3027.85       2989.57        81.98 o                         
  15   8   3        925.16        967.41        65.52 o                         
  16   8   3       2331.17       2310.23        82.40 o                         
  17   8   3         45.29        -29.21        48.92 o                         
 -18   9   3        968.14        988.47        60.58 o                         
 -17   9   3       1237.75       1083.45        59.39 o                         
 -16   9   3         35.28         17.28        37.27 o                         
 -15   9   3       1156.36       1140.29        54.32 o                         
 -14   9   3         17.19          0.68        29.93 o                         
 -13   9   3       3963.41       3968.36        88.95 o                         
 -12   9   3        357.73        366.20        32.42 o                         
 -11   9   3       6449.00       6490.14       118.15 o                         
 -10   9   3         86.29         87.21        20.87 o                         
  -9   9   3       5724.30       5644.85        90.66 o                         
  -8   9   3        473.29        385.86        24.50 o                         
  -7   9   3       1731.05       1953.22        47.76 o                         
  -6   9   3         28.42         54.11        14.31 o                         
  -5   9   3       1847.51       1708.58        38.16 o                         
  -4   9   3       4140.70       4041.95        63.31 o                         
  -3   9   3       1964.37       1916.86        38.81 o                         
  -2   9   3        903.99        837.12        26.71 o                         
  -1   9   3       1008.37       1027.40        29.92 o                         
   0   9   3       9903.04       9788.74       124.68 o                         
   1   9   3        887.32        810.96        28.11 o                         
   2   9   3        784.88        779.08        26.66 o                         
   3   9   3          0.98         -0.17        11.92 o                         
   4   9   3       1140.16       1186.46        32.78 o                         
   5   9   3        798.40        778.94        28.27 o                         
   6   9   3       6244.35       6263.84        83.98 o                         
   7   9   3        814.19        842.20        35.95 o                         
   8   9   3       2282.20       2256.60        58.50 o                         
   9   9   3       2549.23       2553.53        64.00 o                         
  10   9   3       1308.99       1249.97        48.80 o                         
  11   9   3       1644.50       1658.05        57.07 o                         
  12   9   3       1088.50       1166.53        51.59 o                         
  13   9   3       2739.76       2765.34        78.25 o                         
  14   9   3         46.52         26.60        34.72 o                         
  15   9   3        509.77        488.01        45.64 o                         
  16   9   3          1.71         44.33        44.51 o                         
 -17  10   3         21.66          6.97        47.67 o                         
 -16  10   3        141.89        133.17        43.40 o                         
 -15  10   3         87.93         91.57        37.66 o                         
 -14  10   3         75.97         43.00        36.80 o                         
 -13  10   3         11.21         39.90        31.70 o                         
 -12  10   3       1240.53       1309.13        57.77 o                         
 -11  10   3         34.77         29.26        24.73 o                         
 -10  10   3       2228.22       2177.29        69.49 o                         
  -9  10   3         90.60        104.14        22.74 o                         
  -8  10   3        893.10        859.27        36.60 o                         
  -7  10   3         11.13         20.23        16.82 o                         
  -6  10   3        158.49        146.00        17.70 o                         
  -5  10   3        598.88        553.80        25.32 o                         
  -4  10   3          4.54        -14.56        15.07 o                         
  -3  10   3        228.52        195.69        18.94 o                         
  -2  10   3         87.73         96.25        15.25 o                         
  -1  10   3         31.42         36.69        14.93 o                         
   0  10   3       1462.75       1364.69        38.43 o                         
   1  10   3        695.69        757.05        32.52 o                         
   2  10   3       1414.84       1352.44        37.77 o                         
   3  10   3        240.28        250.44        19.61 o                         
   4  10   3        826.68        778.46        31.51 o                         
   5  10   3       1698.03       1557.91        42.50 o                         
   6  10   3        128.67         91.57        15.70 o                         
   7  10   3        139.86        114.62        21.51 o                         
   8  10   3          3.31        -11.97        21.11 o                         
   9  10   3        545.36        600.40        36.01 o                         
  10  10   3        406.72        392.73        32.55 o                         
  11  10   3        351.96        322.45        33.47 o                         
  12  10   3        483.68        508.99        38.94 o                         
  13  10   3         14.08         59.96        34.03 o                         
  14  10   3        106.56        115.40        39.28 o                         
  15  10   3          1.11        -42.89        42.89 o                         
 -16  11   3         31.49         22.91        49.09 o                         
 -15  11   3        132.40        113.64        44.08 o                         
 -14  11   3         12.58         -4.25        38.80 o                         
 -13  11   3          0.35        -20.63        37.51 o                         
 -12  11   3          1.02          9.21        36.09 o                         
 -11  11   3        910.32        920.54        54.33 o                         
 -10  11   3        271.38        291.68        34.25 o                         
  -9  11   3         82.26        115.30        28.79 o                         
  -8  11   3        133.41        119.80        22.25 o                         
  -7  11   3         61.17         38.14        19.75 o                         
  -6  11   3        199.76        187.23        19.07 o                         
  -5  11   3        167.14        113.06        20.97 o                         
  -4  11   3          7.24         -8.09        17.39 o                         
  -3  11   3         48.70         49.27        17.64 o                         
  -2  11   3         49.74         77.46        19.10 o                         
  -1  11   3         49.41         43.70        18.29 o                         
   0  11   3        492.28        501.19        32.26 o                         
   1  11   3         28.66         49.37        19.86 o                         
   2  11   3       1099.33       1157.54        41.62 o                         
   3  11   3        149.88        137.46        18.71 o                         
   4  11   3          0.51        -14.04        17.84 o                         
   5  11   3          8.29        -18.35        18.35 o                         
   6  11   3          0.80         -0.20        17.95 o                         
   7  11   3         60.61         78.17        21.69 o                         
   8  11   3         17.57         15.20        24.91 o                         
   9  11   3         66.89         53.72        27.00 o                         
  10  11   3        295.00        296.78        33.49 o                         
  11  11   3        329.85        279.26        35.86 o                         
  12  11   3        117.62         86.11        35.94 o                         
  13  11   3         11.39         57.26        39.01 o                         
  14  11   3        264.14        239.60        45.30 o                         
  15  11   3         10.36         61.76        56.49 o                         
 -15  12   3        105.54         35.33        58.85 o                         
 -14  12   3        792.97        817.04        98.43 o                         
 -13  12   3         47.00        -26.56        42.16 o                         
 -12  12   3       1325.52       1396.40        77.31 o                         
 -11  12   3          7.02        -31.86        34.75 o                         
 -10  12   3       2432.33       2352.30        81.38 o                         
  -9  12   3          0.99         40.37        31.33 o                         
  -8  12   3        536.74        549.28        40.49 o                         
  -7  12   3        358.41        327.49        29.09 o                         
  -6  12   3       1682.44       1623.54        49.58 o                         
  -5  12   3        900.80        987.80        43.04 o                         
  -4  12   3       1131.48       1115.71        44.13 o                         
  -3  12   3       2346.98       2320.34        62.09 o                         
  -2  12   3        998.71       1016.92        43.29 o                         
  -1  12   3       2391.42       2315.55        64.64 o                         
   0  12   3        646.19        578.27        35.37 o                         
   1  12   3        558.31        570.49        35.58 o                         
   2  12   3          9.52         19.53        22.38 o                         
   3  12   3       2498.05       2573.31        66.21 o                         
   4  12   3        826.45        848.90        44.14 o                         
   5  12   3        158.42        137.82        24.48 o                         
   6  12   3        357.30        351.45        29.51 o                         
   7  12   3        870.26        845.26        41.57 o                         
   8  12   3       1905.35       1915.77        60.37 o                         
   9  12   3       1385.07       1444.96        57.31 o                         
  10  12   3        767.66        716.75        44.40 o                         
  11  12   3        607.94        570.27        45.31 o                         
  12  12   3       1315.50       1151.76        58.61 o                         
  13  12   3         18.49         75.70        44.44 o                         
 -14  13   3        228.08        137.48        58.79 o                         
 -13  13   3       2080.34       2145.58       107.37 o                         
 -12  13   3         59.37         61.85        47.37 o                         
 -11  13   3       4046.61       4003.42       112.93 o                         
 -10  13   3          0.89         34.28        37.90 o                         
  -9  13   3       4397.09       4386.29       120.65 o                         
  -8  13   3        616.63        644.25        41.25 o                         
  -7  13   3       3764.39       3715.83        98.18 o                         
  -6  13   3       1951.12       1898.68        56.52 o                         
  -5  13   3       4186.16       4147.21        87.04 o                         
  -4  13   3       2297.61       2414.93        68.00 o                         
  -3  13   3       1170.42       1146.21        50.48 o                         
  -2  13   3       2889.53       2846.55        77.15 o                         
  -1  13   3       1733.41       1818.03        70.11 o                         
   0  13   3       3958.34       3983.85        97.96 o                         
   1  13   3        225.86        185.34        31.09 o                         
   2  13   3       3619.43       3589.79        92.97 o                         
   3  13   3          0.16         26.83        28.90 o                         
   4  13   3       2379.14       2305.92        73.10 o                         
   5  13   3        474.09        474.24        38.96 o                         
   6  13   3       4295.11       4420.48        98.81 o                         
   7  13   3        973.68        959.20        50.23 o                         
   8  13   3       3952.62       3992.19       100.88 o                         
   9  13   3       1262.69       1183.41        59.80 o                         
  10  13   3        732.52        620.37        46.43 o                         
  11  13   3       3639.43       3614.53       103.72 o                         
  12  13   3        246.33        158.39        45.64 o                         
 -12  14   3       8441.05       8461.80       197.59 o                         
 -11  14   3         27.38         60.29        52.81 o                         
 -10  14   3       5922.20       5869.16       127.64 o                         
  -9  14   3        190.45         99.50        38.81 o                         
  -8  14   3       4803.26       4908.08       112.10 o                         
  -7  14   3       1882.73       1775.00        66.98 o                         
  -6  14   3       7671.60       7718.70       144.80 o                         
  -5  14   3       2789.62       2760.85        84.86 o                         
  -4  14   3       3956.69       3810.87        97.37 o                         
  -3  14   3       2219.50       2068.27        72.34 o                         
  -2  14   3       3539.60       3691.77        99.28 o                         
  -1  14   3       4548.82       4674.15       114.37 o                         
   0  14   3         52.68         45.24        33.72 o                         
   1  14   3       7164.77       7436.38       153.07 o                         
   2  14   3          8.74         -3.39        32.26 o                         
   3  14   3       6152.87       6217.05       137.21 o                         
   4  14   3        315.19        341.34        41.63 o                         
   5  14   3       6791.28       7124.69       152.22 o                         
   6  14   3        846.89        845.19        48.92 o                         
   7  14   3       8182.63       8362.03       155.32 o                         
   8  14   3       2290.19       2304.01        83.13 o                         
   9  14   3       1508.78       1484.84        75.28 o                         
  10  14   3       1354.92       1177.27        63.93 o                         
  11  14   3       1595.67       1657.85       106.47 o                         
 -10  15   3       1067.72       1081.88        62.32 o                         
  -9  15   3       3954.85       3851.17       105.41 o                         
  -8  15   3        587.61        552.90        49.88 o                         
  -7  15   3       6212.72       6182.49       137.30 o                         
  -6  15   3       3295.10       3249.27        96.57 o                         
  -5  15   3       4833.07       4728.72       117.44 o                         
  -4  15   3       2286.04       2321.93        84.70 o                         
  -3  15   3       4251.32       4371.69       126.81 o                         
  -2  15   3       6011.61       6050.40       151.83 o                         
  -1  15   3       3020.97       3120.00       105.94 o                         
   0  15   3       7106.53       7138.37       167.52 o                         
   1  15   3         80.99         77.25        38.48 o                         
   2  15   3      13207.11      13789.76       269.07 o                         
   3  15   3        609.34        655.43        56.24 o                         
   4  15   3       6333.97       6451.30       148.02 o                         
   5  15   3         86.88         23.44        48.62 o                         
   6  15   3       3850.17       3842.00       112.21 o                         
   7  15   3       3380.71       3268.86       100.79 o                         
   8  15   3       3720.79       3790.30       109.50 o                         
   9  15   3       1840.52       1723.28        88.30 o                         
  -7  16   3        944.24        998.64        66.80 o                         
  -6  16   3       5631.45       5823.04       145.05 o                         
  -5  16   3       2193.28       2282.05        97.72 o                         
  -4  16   3       3549.26       3504.58       124.34 o                         
  -3  16   3       4109.42       4143.22       133.20 o                         
  -2  16   3       1327.24       1488.36        84.11 o                         
  -1  16   3       8563.87       8701.59       278.33 o                         
   0  16   3       1139.52       1127.51        73.64 o                         
   1  16   3      10377.47      10112.91       221.83 o                         
   2  16   3          7.99        128.34        52.00 o                         
   3  16   3       7340.24       7668.02       183.95 o                         
   4  16   3        146.30         84.68        53.29 o                         
   5  16   3       7618.71       7903.02       165.48 o                         
   6  16   3       2515.41       2695.48        98.36 o                         
  -1  17   3        271.18        326.16        75.05 o                         
   0  17   3       6026.05       6395.58       173.48 o                         
 -21   0   4       6569.63       6897.60       233.36 o                         
 -20   0   4         76.52         41.11        58.96 o                         
 -19   0   4       6356.30       6351.92       183.26 o                         
 -18   0   4        838.90        755.32        63.27 o                         
 -17   0   4      11313.20      11681.60       271.22 o                         
 -16   0   4       2641.16       2717.90        86.96 o                         
 -15   0   4      11148.79      11415.41       229.21 o                         
 -14   0   4       3282.21       3557.61        91.67 o                         
 -13   0   4      14151.15      13282.63       232.17 o                         
 -12   0   4      10174.35       9566.61       173.23 o                         
 -11   0   4       1174.67       1228.40        39.10 o                         
 -10   0   4      34179.25      35409.83       624.37 o                         
  -9   0   4       2011.93       2026.83        50.07 o                         
  -8   0   4      44612.62      44007.75       542.77 o                         
  -7   0   4        176.59        211.80        12.44 o                         
  -6   0   4      30849.59      29931.65       371.25 o                         
  -5   0   4       9400.47       9952.43       150.88 o                         
  -4   0   4      54982.85      52765.79       707.95 o                         
  -3   0   4       2281.62       2218.37        40.25 o                         
  -2   0   4       3924.76       3597.97        63.77 o                         
  -1   0   4      14209.44      15575.22       367.52 o                         
   1   0   4      90195.62      83185.70      2362.74 o                         
   2   0   4        107.75        132.95         8.88 o                         
   3   0   4      43892.32      41831.70       600.54 o                         
   4   0   4       3162.74       2747.52        46.50 o                         
   5   0   4      33991.55      34226.21       423.91 o                         
   6   0   4       1539.46       1603.68        34.75 o                         
   7   0   4       9469.76       9299.74       129.26 o                         
   8   0   4         55.59        110.39        14.32 o                         
   9   0   4      12463.24      11688.48       189.13 o                         
  10   0   4       1056.65       1038.97        40.43 o                         
  11   0   4      19180.54      19955.47       393.85 o                         
  12   0   4       7634.40       8007.76       181.98 o                         
  13   0   4      29023.33      29334.05       568.70 o                         
  14   0   4       4023.20       3928.45       115.23 o                         
  15   0   4       3160.81       3331.21       124.87 o                         
  16   0   4       6041.46       5999.91       187.78 o                         
  17   0   4        672.21        758.48        65.74 o                         
  18   0   4       7298.05       6921.96       373.66 o                         
  19   0   4         13.53         18.98        62.29 o                         
 -21   1   4        252.27        203.76        49.08 o                         
 -20   1   4       3771.48       3662.35       100.44 o                         
 -19   1   4         30.02         94.55        33.70 o                         
 -18   1   4      10918.25      11466.08       192.18 o                         
 -17   1   4       1036.59       1117.12        52.52 o                         
 -16   1   4      10482.27      10558.51       154.51 o                         
 -15   1   4       6473.52       6454.16        99.08 o                         
 -14   1   4       7460.34       7634.83       110.16 o                         
 -13   1   4       6969.27       7207.84        98.80 o                         
 -12   1   4       5728.63       5595.29        79.34 o                         
 -11   1   4      24519.51      24243.56       259.36 o                         
 -10   1   4       1760.90       1682.05        30.24 o                         
  -9   1   4      26891.19      26569.63       238.03 o                         
  -8   1   4        687.29        622.23        19.13 o                         
  -7   1   4      28564.21      28291.51       254.63 o                         
  -6   1   4        711.46        798.17        14.84 o                         
  -5   1   4      51476.39      50876.20       460.10 o                         
  -4   1   4        897.38        950.34        13.33 o                         
  -3   1   4      27912.50      25914.57       281.04 o                         
  -2   1   4      20691.37      19980.30       216.87 o                         
  -1   1   4      36246.10      33584.91       451.49 o                         
   0   1   4      12492.48      12045.12       166.48 o                         
   1   1   4       2189.91       2078.47        27.38 o                         
   2   1   4      27719.91      26455.39       260.85 o                         
   3   1   4       8258.28       8085.24        83.11 o                         
   4   1   4      43839.55      42772.98       399.24 o                         
   5   1   4       7858.13       8270.19        83.10 o                         
   6   1   4      24468.92      24728.90       250.70 o                         
   7   1   4        528.85        664.68        17.44 o                         
   8   1   4      15356.63      14876.59       159.28 o                         
   9   1   4       1511.44       1503.06        30.95 o                         
  10   1   4      13456.68      13082.08       179.44 o                         
  11   1   4       1151.81       1128.55        35.21 o                         
  12   1   4      16811.78      16722.05       278.47 o                         
  13   1   4       5129.88       4988.64        96.21 o                         
  14   1   4       4598.30       4762.41        88.59 o                         
  15   1   4       5336.18       5559.21       114.85 o                         
  16   1   4       3173.56       3259.36        87.78 o                         
  17   1   4       6932.39       7172.82       144.22 o                         
  18   1   4       1029.47        949.37        72.24 o                         
  19   1   4       6364.30       6458.98       138.27 o                         
 -21   2   4       7260.56       7233.93       152.81 o                         
 -20   2   4         36.80        -18.27        42.98 o                         
 -19   2   4       6866.87       7247.28       141.93 o                         
 -18   2   4         71.26         46.78        27.57 o                         
 -17   2   4       7607.78       7730.99       140.98 o                         
 -16   2   4       3596.08       3653.11        72.86 o                         
 -15   2   4       4357.10       4484.46        77.01 o                         
 -14   2   4       4882.23       4965.66        79.62 o                         
 -13   2   4       3593.68       3580.23        61.61 o                         
 -12   2   4       7809.50       7740.44       103.03 o                         
 -11   2   4       3695.62       3649.70        56.42 o                         
 -10   2   4      16865.50      16604.54       195.81 o                         
  -9   2   4       9401.82       9682.40       110.63 o                         
  -8   2   4      23588.39      23976.46       230.75 o                         
  -7   2   4          2.42         55.83         6.44 o                         
  -6   2   4      37685.40      38308.93       341.63 o                         
  -5   2   4       2522.09       2774.87        32.11 o                         
  -4   2   4      12140.21      12101.13       113.70 o                         
  -3   2   4       9503.19       9821.34       111.84 o                         
  -2   2   4      28695.43      27836.25       303.27 o                         
  -1   2   4       6045.95       6317.84        73.14 o                         
   0   2   4      12746.65      12520.78       140.23 o                         
   1   2   4       5373.06       5241.62        63.20 o                         
   2   2   4       9931.85       9557.83        96.36 o                         
   3   2   4      36704.67      35730.69       333.92 o                         
   4   2   4       3342.02       3180.64        37.51 o                         
   5   2   4      21007.63      20908.37       192.04 o                         
   6   2   4          7.26         34.67         6.94 o                         
   7   2   4      19200.73      18893.90       215.93 o                         
   8   2   4         14.94         24.60        10.03 o                         
   9   2   4      17519.31      17629.74       212.38 o                         
  10   2   4       1546.11       1587.89        36.40 o                         
  11   2   4      10112.82      10121.36       141.97 o                         
  12   2   4       1331.61       1300.62        42.13 o                         
  13   2   4       4912.31       4954.06        89.69 o                         
  14   2   4       3910.26       3903.02        84.16 o                         
  15   2   4       2009.95       1965.70        61.38 o                         
  16   2   4       6180.73       6073.97       126.12 o                         
  17   2   4       2103.27       2137.48        77.82 o                         
  18   2   4       6135.81       6148.06       143.35 o                         
  19   2   4        624.90        603.79        55.26 o                         
 -21   3   4          7.90         91.73        49.90 o                         
 -20   3   4       4003.16       3994.58       106.92 o                         
 -19   3   4        267.97        294.62        40.31 o                         
 -18   3   4       4735.84       4805.05       111.94 o                         
 -17   3   4        365.35        320.95        49.67 o                         
 -16   3   4       5935.83       6115.50       106.75 o                         
 -15   3   4       1861.20       1824.38        49.51 o                         
 -14   3   4       4375.16       4363.72        78.45 o                         
 -13   3   4       4952.58       4897.47        82.92 o                         
 -12   3   4        586.99        587.54        26.59 o                         
 -11   3   4       4443.08       4634.44        76.45 o                         
 -10   3   4       1834.90       1872.97        33.42 o                         
  -9   3   4      16246.67      16350.51       219.94 o                         
  -8   3   4       3837.96       4023.01        44.24 o                         
  -7   3   4       2171.23       2194.30        29.96 o                         
  -6   3   4        237.74        204.34         8.85 o                         
  -5   3   4      28652.59      28672.72       264.84 o                         
  -4   3   4      14029.10      15630.19       155.36 o                         
  -3   3   4      28469.49      28562.88       268.58 o                         
  -2   3   4      10559.47      10989.10       116.94 o                         
  -1   3   4      13412.96      13221.57       131.37 o                         
   0   3   4       5294.40       5253.48        63.57 o                         
   1   3   4       5203.90       5456.57        55.30 o                         
   2   3   4        362.49        297.23         9.14 o                         
   3   3   4         47.29         52.91         5.77 o                         
   4   3   4       4790.42       4747.53        51.98 o                         
   5   3   4       1532.52       1460.42        23.85 o                         
   6   3   4      22733.07      23196.66       276.53 o                         
   7   3   4        196.82        203.56        11.67 o                         
   8   3   4      15246.70      15329.24       169.65 o                         
   9   3   4          8.29         18.33        11.91 o                         
  10   3   4       7978.00       8027.23       112.25 o                         
  11   3   4       5766.47       5738.71        92.04 o                         
  12   3   4       2414.73       2502.29        60.75 o                         
  13   3   4        817.23        756.64        34.77 o                         
  14   3   4       3075.64       3051.36        70.92 o                         
  15   3   4        965.85        990.00        47.22 o                         
  16   3   4       1268.79       1243.72        64.83 o                         
  17   3   4       3773.49       3704.27        97.75 o                         
  18   3   4        946.96        866.07        59.93 o                         
  19   3   4       2358.29       2271.76        97.44 o                         
 -20   4   4         38.68        -37.86        43.72 o                         
 -19   4   4       1640.62       1685.54        72.87 o                         
 -18   4   4        542.77        571.81        42.79 o                         
 -17   4   4       1722.98       1759.38        63.56 o                         
 -16   4   4        267.42        272.44        27.25 o                         
 -15   4   4        943.47        904.58        37.35 o                         
 -14   4   4        982.62        937.27        38.53 o                         
 -13   4   4        750.51        785.36        33.42 o                         
 -12   4   4       1626.58       1691.15        41.11 o                         
 -11   4   4       5069.13       5097.97        73.49 o                         
 -10   4   4       7868.38       7656.19        94.16 o                         
  -9   4   4         43.27         41.29        10.45 o                         
  -8   4   4       3220.36       3149.48        39.84 o                         
  -7   4   4        142.17        162.01        10.14 o                         
  -6   4   4       4304.62       4447.33        50.80 o                         
  -5   4   4         12.10         19.46         5.69 o                         
  -4   4   4        596.54        442.36        13.83 o                         
  -3   4   4        752.39        933.64        15.09 o                         
  -2   4   4       5693.15       6118.44        64.24 o                         
  -1   4   4       6743.45       7208.31        69.98 o                         
   0   4   4       5670.29       5996.52        57.22 o                         
   1   4   4       3632.61       3587.90        38.76 o                         
   2   4   4         25.99         36.31         5.98 o                         
   3   4   4       8664.98       9241.53        90.69 o                         
   4   4   4        399.30        326.91        12.82 o                         
   5   4   4       4900.39       4970.75        56.87 o                         
   6   4   4       1155.29       1164.46        22.53 o                         
   7   4   4       4190.24       4176.93        55.98 o                         
   8   4   4        228.57        223.51        15.17 o                         
   9   4   4       1708.97       1719.12        38.33 o                         
  10   4   4        221.98        199.25        18.06 o                         
  11   4   4       4165.52       4178.89        74.80 o                         
  12   4   4       2286.68       2308.67        55.30 o                         
  13   4   4        331.26        324.38        27.90 o                         
  14   4   4       1377.49       1332.21        50.95 o                         
  15   4   4        903.20        828.89        42.33 o                         
  16   4   4        792.41        729.72        50.68 o                         
  17   4   4        272.09        153.26        41.78 o                         
  18   4   4        393.47        406.38        53.14 o                         
 -20   5   4        321.64        188.50        49.82 o                         
 -19   5   4          4.40        -39.45        39.45 o                         
 -18   5   4         11.19         41.69        43.44 o                         
 -17   5   4         24.43          0.72        33.16 o                         
 -16   5   4         76.45         58.71        20.85 o                         
 -15   5   4        338.56        357.67        30.66 o                         
 -14   5   4       1529.10       1327.26        57.75 o                         
 -13   5   4        214.97        189.15        14.04 o                         
 -12   5   4        528.54        514.45        25.31 o                         
 -11   5   4        672.90        671.95        30.60 o                         
 -10   5   4        198.14        145.65        15.31 o                         
  -9   5   4        351.32        349.01        18.25 o                         
  -8   5   4        507.38        523.33        19.03 o                         
  -7   5   4        876.51        890.84        20.32 o                         
  -6   5   4        123.92        128.32         9.10 o                         
  -5   5   4       1535.95       1656.42        26.04 o                         
  -4   5   4        478.38        569.39        13.10 o                         
  -3   5   4        216.23        185.95         8.47 o                         
  -2   5   4        312.77        307.22        10.43 o                         
  -1   5   4        765.96        937.43        16.55 o                         
   0   5   4       6801.20       7357.23        68.35 o                         
   1   5   4        448.46        483.58        12.32 o                         
   2   5   4       5072.79       5500.34        59.69 o                         
   3   5   4       1692.25       1800.40        28.73 o                         
   4   5   4        610.81        639.96        15.78 o                         
   5   5   4        189.95        205.74        10.84 o                         
   6   5   4        507.42        455.60        17.06 o                         
   7   5   4        358.18        323.51        15.15 o                         
   8   5   4        663.96        660.27        22.80 o                         
   9   5   4        971.39        927.83        29.40 o                         
  10   5   4        225.50        223.75        19.43 o                         
  11   5   4        186.89        153.36        19.97 o                         
  12   5   4         59.73         63.49        20.57 o                         
  13   5   4          8.37         28.16        23.15 o                         
  14   5   4         55.25         65.22        27.43 o                         
  15   5   4         17.38          8.52        29.49 o                         
  16   5   4        121.78        104.69        33.08 o                         
  17   5   4         57.03         64.76        38.82 o                         
  18   5   4         15.66        -48.14        48.14 o                         
 -20   6   4          3.00        -57.40        57.40 o                         
 -19   6   4        262.72        275.65        50.59 o                         
 -18   6   4         44.87        -29.45        42.76 o                         
 -17   6   4         48.62         53.28        31.43 o                         
 -16   6   4         35.99         48.06        31.25 o                         
 -15   6   4          4.15          9.04        26.36 o                         
 -14   6   4        239.81        200.53        25.32 o                         
 -13   6   4         97.68        103.07        20.94 o                         
 -12   6   4        528.07        543.81        26.81 o                         
 -11   6   4        510.22        499.41        25.17 o                         
 -10   6   4       2031.17       1932.51        45.39 o                         
  -9   6   4        879.45        891.81        28.63 o                         
  -8   6   4        304.73        334.24        17.74 o                         
  -7   6   4        360.46        298.87        17.68 o                         
  -6   6   4       1566.86       1649.06        32.73 o                         
  -5   6   4        208.78        193.28        11.03 o                         
  -4   6   4          4.64         37.30         7.57 o                         
  -3   6   4        501.21        512.10        14.28 o                         
  -2   6   4       1014.14        974.65        18.82 o                         
  -1   6   4         18.65         15.01         6.94 o                         
   0   6   4       1748.17       1814.37        27.21 o                         
   1   6   4        177.92        219.46         9.32 o                         
   2   6   4         15.90         24.58         7.35 o                         
   3   6   4        903.60        886.17        19.88 o                         
   4   6   4         92.43         90.56         9.72 o                         
   5   6   4        857.21        832.37        23.08 o                         
   6   6   4         21.05         31.95        11.38 o                         
   7   6   4       1012.58       1080.79        30.73 o                         
   8   6   4        123.95        110.86        15.88 o                         
   9   6   4        111.71        118.85        14.54 o                         
  10   6   4        294.77        296.29        21.24 o                         
  11   6   4        580.84        595.93        29.80 o                         
  12   6   4        304.17        257.65        25.17 o                         
  13   6   4         80.15         55.98        25.07 o                         
  14   6   4        202.42        185.88        32.09 o                         
  15   6   4        118.24         64.68        33.30 o                         
  16   6   4        382.67        392.60        42.78 o                         
  17   6   4          3.74         43.34        41.03 o                         
  18   6   4        103.13        176.83        52.55 o                         
 -19   7   4         71.62        -47.94        51.01 o                         
 -18   7   4       2085.97       2098.72        90.76 o                         
 -17   7   4        172.89        145.19        39.08 o                         
 -16   7   4        772.84        728.81        43.89 o                         
 -15   7   4       1482.58       1554.23        63.84 o                         
 -14   7   4       2215.53       2083.83        62.49 o                         
 -13   7   4        323.36        303.59        29.07 o                         
 -12   7   4        101.62        114.85        22.99 o                         
 -11   7   4       1153.14       1210.48        43.23 o                         
 -10   7   4       1614.80       1526.82        41.85 o                         
  -9   7   4       5073.63       4947.56       100.37 o                         
  -8   7   4        986.07        934.62        31.19 o                         
  -7   7   4       4367.81       4338.71        73.81 o                         
  -6   7   4        250.22        199.19        14.34 o                         
  -5   7   4       8226.59       8521.43       100.15 o                         
  -4   7   4        278.78        244.46        13.47 o                         
  -3   7   4       5942.81       5900.57        71.79 o                         
  -2   7   4        145.63        151.94        10.19 o                         
  -1   7   4       2711.70       2549.65        34.04 o                         
   0   7   4        142.85        172.54        10.08 o                         
   1   7   4       1082.75       1020.27        21.61 o                         
   2   7   4       2598.66       2792.01        42.33 o                         
   3   7   4       2854.16       2821.64        43.91 o                         
   4   7   4       2492.31       2456.16        43.44 o                         
   5   7   4        200.62        251.31        15.97 o                         
   6   7   4       2712.14       2714.89        48.82 o                         
   7   7   4         13.56         -1.81        14.01 o                         
   8   7   4       2943.87       2893.45        58.80 o                         
   9   7   4         20.70         51.85        18.15 o                         
  10   7   4       4542.85       4659.01        87.54 o                         
  11   7   4       1763.37       1692.84        54.17 o                         
  12   7   4       3393.56       3393.31        79.41 o                         
  13   7   4        127.73         68.49        24.57 o                         
  14   7   4       1158.60       1244.71        56.10 o                         
  15   7   4        580.03        564.89        44.99 o                         
  16   7   4        268.61        252.38        43.19 o                         
  17   7   4        627.87        692.78        57.20 o                         
 -18   8   4        688.66        508.25        51.55 o                         
 -17   8   4       5744.26       5697.19       123.46 o                         
 -16   8   4       1172.96       1207.71        85.29 o                         
 -15   8   4       3482.45       3477.48        86.66 o                         
 -14   8   4       1244.85       1240.54        54.33 o                         
 -13   8   4       3093.01       3024.02        75.09 o                         
 -12   8   4       2971.23       2969.74        71.59 o                         
 -11   8   4        559.81        556.76        32.47 o                         
 -10   8   4       6402.83       6294.90       110.83 o                         
  -9   8   4       1981.97       1875.98        50.22 o                         
  -8   8   4       9331.39       9272.06       144.70 o                         
  -7   8   4       1594.54       1619.66        42.86 o                         
  -6   8   4      12400.32      12539.09       181.62 o                         
  -5   8   4        265.96        235.35        15.19 o                         
  -4   8   4      10032.36      10221.21       138.84 o                         
  -3   8   4        813.94        763.75        26.22 o                         
  -2   8   4       7280.51       7276.79       103.24 o                         
  -1   8   4       3379.02       3382.68        54.93 o                         
   0   8   4       5398.52       5114.74        74.47 o                         
   1   8   4        687.40        654.34        22.68 o                         
   2   8   4        565.70        533.87        20.45 o                         
   3   8   4      12856.01      12961.66       157.58 o                         
   4   8   4       3628.56       3663.21        57.82 o                         
   5   8   4       8242.07       8290.61       109.73 o                         
   6   8   4       2720.37       2682.78        50.18 o                         
   7   8   4       6020.04       5935.65        90.53 o                         
   8   8   4        387.08        366.93        25.27 o                         
   9   8   4       7562.34       7817.05       131.98 o                         
  10   8   4       1659.73       1635.12        53.15 o                         
  11   8   4       4313.17       4318.20        91.08 o                         
  12   8   4       1260.44       1272.62        53.54 o                         
  13   8   4       6291.21       6302.91       122.86 o                         
  14   8   4        575.44        513.96        41.82 o                         
  15   8   4       1435.84       1443.92        77.52 o                         
  16   8   4       1442.42       1527.94        89.06 o                         
  17   8   4       1350.42       1172.42        71.44 o                         
 -18   9   4       6345.80       6394.32       158.23 o                         
 -17   9   4        879.55        868.54        85.28 o                         
 -16   9   4       6341.82       6223.73       135.92 o                         
 -15   9   4       2609.50       2621.61        82.20 o                         
 -14   9   4       5953.54       6009.73       126.25 o                         
 -13   9   4       3134.26       3118.85        87.82 o                         
 -12   9   4       3433.92       3461.08        85.58 o                         
 -11   9   4      10108.13       9997.86       172.50 o                         
 -10   9   4       1896.20       1836.85        58.39 o                         
  -9   9   4      12832.72      12465.20       200.42 o                         
  -8   9   4        631.10        704.24        36.20 o                         
  -7   9   4       7605.91       7823.80       133.31 o                         
  -6   9   4       1137.56        953.90        32.84 o                         
  -5   9   4      18897.89      18533.72       261.16 o                         
  -4   9   4        349.49        301.20        20.46 o                         
  -3   9   4       8425.45       8348.43       114.25 o                         
  -2   9   4       2557.28       2582.51        46.68 o                         
  -1   9   4      12414.39      12347.61       158.16 o                         
   0   9   4       6571.24       6423.15        92.07 o                         
   1   9   4       3732.78       3677.10        76.97 o                         
   2   9   4      10560.70      10356.07       147.78 o                         
   3   9   4       1825.97       1799.40        40.72 o                         
   4   9   4      10715.13      10923.41       166.19 o                         
   5   9   4       4615.78       4494.02        72.35 o                         
   6   9   4      15945.91      15833.69       209.87 o                         
   7   9   4          1.56         17.93        18.50 o                         
   8   9   4       9052.70       9150.55       149.70 o                         
   9   9   4          8.75         22.60        21.74 o                         
  10   9   4       6397.57       6350.58       117.82 o                         
  11   9   4       1655.06       1737.19        60.28 o                         
  12   9   4       9027.63       9332.95       160.79 o                         
  13   9   4       2428.87       2468.19        77.31 o                         
  14   9   4       3717.32       3647.22        99.68 o                         
  15   9   4       1301.74       1292.67        66.63 o                         
  16   9   4       1632.39       1473.53       100.06 o                         
 -17  10   4       4980.75       4960.07       127.55 o                         
 -16  10   4       1479.57       1403.34        84.37 o                         
 -15  10   4       7447.98       7448.36       152.05 o                         
 -14  10   4       2516.08       2311.61        79.02 o                         
 -13  10   4      12553.15      12871.39       232.58 o                         
 -12  10   4       8449.99       8462.23       168.14 o                         
 -11  10   4       2388.54       2266.95        74.43 o                         
 -10  10   4      12386.49      11821.78       211.42 o                         
  -9  10   4       1277.05       1319.80        50.48 o                         
  -8  10   4       9074.19       9086.41       154.95 o                         
  -7  10   4         92.88         96.96        19.38 o                         
  -6  10   4      11512.50      11333.75       195.68 o                         
  -5  10   4          3.54         12.78        17.92 o                         
  -4  10   4      16899.78      16479.12       217.02 o                         
  -3  10   4       2062.47       2007.29        45.31 o                         
  -2  10   4      11303.61      11376.39       150.03 o                         
  -1  10   4        332.38        378.81        23.56 o                         
   0  10   4      25300.62      25380.35       332.60 o                         
   1  10   4      22814.50      22342.90       295.57 o                         
   2  10   4       1913.29       1945.53        49.36 o                         
   3  10   4       8131.44       8300.84       142.24 o                         
   4  10   4       2624.15       2550.95        53.86 o                         
   5  10   4      10984.15      10946.38       170.65 o                         
   6  10   4        102.97         70.28        18.59 o                         
   7  10   4      11709.44      11803.52       166.69 o                         
   8  10   4         48.99         47.39        23.37 o                         
   9  10   4      13410.00      13410.45       208.83 o                         
  10  10   4        440.60        429.60        34.95 o                         
  11  10   4      11407.35      11474.34       188.49 o                         
  12  10   4        678.20        596.50        43.15 o                         
  13  10   4       7111.07       7209.65       146.76 o                         
  14  10   4       3272.36       3293.85        99.47 o                         
  15  10   4       2182.00       2052.19        86.85 o                         
 -16  11   4       8639.77       8468.05       186.74 o                         
 -15  11   4       2148.40       1952.74        91.29 o                         
 -14  11   4       5321.26       5214.36       131.49 o                         
 -13  11   4       5020.78       5199.51       150.97 o                         
 -12  11   4       6459.68       6615.04       145.89 o                         
 -11  11   4      12432.98      12463.83       245.60 o                         
 -10  11   4       1652.72       1736.01        66.79 o                         
  -9  11   4      10362.94      10334.54       190.83 o                         
  -8  11   4       1131.63       1176.93        52.82 o                         
  -7  11   4       8249.20       8217.71       156.10 o                         
  -6  11   4          4.39         -1.48        22.41 o                         
  -5  11   4      10633.43      10438.13       158.48 o                         
  -4  11   4        300.88        290.73        24.83 o                         
  -3  11   4      17069.32      17017.32       236.39 o                         
  -2  11   4       6379.70       6136.85       104.41 o                         
  -1  11   4      15550.37      15153.36       236.49 o                         
   0  11   4       7523.66       7545.47       134.90 o                         
   1  11   4       5354.60       5488.25       100.24 o                         
   2  11   4       6063.09       6183.65       108.58 o                         
   3  11   4       2478.41       2463.29        59.86 o                         
   4  11   4      16632.13      16260.89       237.52 o                         
   5  11   4       1754.87       1715.96        53.39 o                         
   6  11   4      10427.32      10208.09       158.37 o                         
   7  11   4        140.91        145.05        25.64 o                         
   8  11   4      15098.54      15092.83       219.11 o                         
   9  11   4        223.98        237.35        32.68 o                         
  10  11   4       8827.25       8972.18       157.71 o                         
  11  11   4        514.44        498.05        43.01 o                         
  12  11   4       7364.56       7374.46       179.48 o                         
  13  11   4       2698.31       2818.03        98.37 o                         
  14  11   4       2956.04       2890.97       100.58 o                         
 -15  12   4       5542.25       5424.70       143.41 o                         
 -14  12   4       2472.52       2403.83       106.70 o                         
 -13  12   4       2428.26       2385.06        97.89 o                         
 -12  12   4       3602.53       3565.45       106.51 o                         
 -11  12   4       3326.59       3323.34        99.39 o                         
 -10  12   4      10811.03      11064.42       224.78 o                         
  -9  12   4       2666.45       2620.38        81.73 o                         
  -8  12   4      11813.08      11584.07       209.71 o                         
  -7  12   4        281.00        261.44        30.11 o                         
  -6  12   4       6998.80       6769.65       123.45 o                         
  -5  12   4        376.44        335.53        29.98 o                         
  -4  12   4      10601.75      10736.20       174.30 o                         
  -3  12   4       2713.06       2670.26        73.45 o                         
  -2  12   4      10270.94      10164.86       175.30 o                         
  -1  12   4       5218.36       5392.14       115.78 o                         
   0  12   4       7076.08       7230.29       133.48 o                         
   1  12   4       4718.92       4746.92        94.51 o                         
   2  12   4       3941.93       4062.88        85.16 o                         
   3  12   4       9789.32       9887.88       171.67 o                         
   4  12   4       2747.05       2734.49        73.72 o                         
   5  12   4      13680.50      13848.19       226.02 o                         
   6  12   4        635.65        607.10        37.87 o                         
   7  12   4       9416.32       9472.46       153.78 o                         
   8  12   4        159.09        193.85        31.61 o                         
   9  12   4       7797.05       7792.52       151.71 o                         
  10  12   4        556.11        452.28        40.59 o                         
  11  12   4       4940.57       4823.69       115.98 o                         
  12  12   4       3114.62       2979.28       102.51 o                         
  13  12   4       4005.72       3949.93       122.93 o                         
 -14  13   4       4676.41       4630.53       144.90 o                         
 -13  13   4       2557.22       2647.12       110.94 o                         
 -12  13   4       1711.02       1552.88        80.06 o                         
 -11  13   4       2014.09       1938.46        88.10 o                         
 -10  13   4       1236.33       1106.89        61.80 o                         
  -9  13   4       3437.18       3429.10        99.03 o                         
  -8  13   4         28.57        -33.06        33.06 o                         
  -7  13   4       8239.62       8239.05       147.49 o                         
  -6  13   4         63.11         68.03        27.49 o                         
  -5  13   4      15004.27      15321.30       237.89 o                         
  -4  13   4       1795.71       1842.30        65.89 o                         
  -3  13   4       5654.02       5502.40       115.98 o                         
  -2  13   4       2023.26       1966.01        70.08 o                         
  -1  13   4       4072.56       4160.18       101.66 o                         
   0  13   4       4569.39       4515.45       114.61 o                         
   1  13   4       3819.52       3666.66        93.75 o                         
   2  13   4       5982.71       6011.53       122.68 o                         
   3  13   4       3000.71       2959.40        82.17 o                         
   4  13   4       1778.88       1870.44        71.18 o                         
   5  13   4       2178.98       2178.86        68.47 o                         
   6  13   4       9989.76      10048.22       171.65 o                         
   7  13   4         16.47          6.93        31.92 o                         
   8  13   4       5908.09       5877.52       127.26 o                         
   9  13   4        347.02        264.63        42.60 o                         
  10  13   4       6070.29       6044.70       127.73 o                         
  11  13   4       1991.01       1998.84        80.33 o                         
  12  13   4       1851.77       1868.33        84.89 o                         
 -12  14   4        669.33        617.72        64.23 o                         
 -11  14   4       3567.22       3567.08       108.43 o                         
 -10  14   4       2853.14       2828.36       100.76 o                         
  -9  14   4        216.48        231.13        40.72 o                         
  -8  14   4       2844.51       2695.05        83.29 o                         
  -7  14   4          4.21          2.78        32.95 o                         
  -6  14   4       8035.39       8178.26       149.19 o                         
  -5  14   4        388.74        430.85        41.95 o                         
  -4  14   4       2045.36       1922.97        72.67 o                         
  -3  14   4         18.88        -11.40        32.58 o                         
  -2  14   4       2781.18       2817.36        88.58 o                         
  -1  14   4       2444.06       2367.15        80.91 o                         
   0  14   4       2080.10       1997.05        75.06 o                         
   1  14   4       3318.31       3400.01        95.55 o                         
   2  14   4       3244.62       3316.92        94.02 o                         
   3  14   4       4315.65       4314.42       110.28 o                         
   4  14   4        813.30        786.78        49.08 o                         
   5  14   4       2082.76       2085.82        72.48 o                         
   6  14   4        410.27        347.10        40.51 o                         
   7  14   4       3284.07       3305.95        91.36 o                         
   8  14   4        552.91        578.12        50.52 o                         
   9  14   4       1260.40       1162.33        63.69 o                         
  10  14   4        252.62        274.66        50.77 o                         
 -10  15   4         60.77        132.41        48.57 o                         
  -9  15   4        858.84        796.17        55.38 o                         
  -8  15   4        339.95        390.33        50.61 o                         
  -7  15   4       1365.20       1337.67        70.83 o                         
  -6  15   4         14.06         49.91        39.60 o                         
  -5  15   4       1125.12       1024.78        62.55 o                         
  -4  15   4        841.91        803.76        53.83 o                         
  -3  15   4       1437.77       1457.76        92.89 o                         
  -2  15   4        207.47        244.53        43.07 o                         
  -1  15   4        896.60        871.51        57.58 o                         
   0  15   4        879.21        826.55        55.03 o                         
   1  15   4       1031.20       1053.93        89.24 o                         
   2  15   4       1018.16        979.48        57.65 o                         
   3  15   4        126.92        150.62        42.32 o                         
   4  15   4        925.93        810.33        56.36 o                         
   5  15   4        301.05        310.62        49.53 o                         
   6  15   4        916.73        978.62        70.42 o                         
   7  15   4         47.74         29.61        45.00 o                         
   8  15   4        914.18        990.45        66.29 o                         
  -7  16   4        206.72        210.03        51.00 o                         
  -6  16   4        137.66        175.00        47.60 o                         
  -5  16   4        180.52        176.46        50.15 o                         
  -4  16   4         18.34         75.03        49.49 o                         
  -3  16   4        183.53        218.71        50.52 o                         
  -2  16   4        127.72        123.16        61.07 o                         
  -1  16   4          9.93         32.61        49.59 o                         
   0  16   4        237.95        254.34        49.37 o                         
   1  16   4         88.13          4.52        65.56 o                         
   2  16   4        583.09        619.48        61.83 o                         
   3  16   4          7.17         39.60        53.21 o                         
   4  16   4        138.08         95.87        52.24 o                         
   5  16   4         82.86         16.50        51.87 o                         
 -21   1   5        179.93        272.44        51.67 o                         
 -20   1   5        808.45        772.37        55.42 o                         
 -19   1   5        230.50        213.19        38.53 o                         
 -18   1   5        432.57        410.89        38.82 o                         
 -17   1   5          7.32        -21.98        21.98 o                         
 -16   1   5        935.35        926.46        46.03 o                         
 -15   1   5        210.91        204.27        18.96 o                         
 -14   1   5       1142.76       1167.20        34.34 o                         
 -13   1   5         68.20         34.29        12.70 o                         
 -12   1   5       4496.62       4337.98        62.93 o                         
 -11   1   5          4.32         14.66         9.10 o                         
 -10   1   5       1340.57       1373.62        23.06 o                         
  -9   1   5        762.42        781.59        19.39 o                         
  -8   1   5       1847.52       1885.65        28.03 o                         
  -7   1   5       1691.80       1758.84        25.52 o                         
  -6   1   5        296.74        300.13        10.18 o                         
  -5   1   5       2713.71       2816.72        34.26 o                         
  -4   1   5       1073.77       1108.31        17.34 o                         
  -3   1   5       2082.45       2287.46        31.84 o                         
  -2   1   5       2621.23       2936.56        44.98 o                         
  -1   1   5        182.97        290.92        10.50 o                         
   0   1   5       7364.79       7760.03       104.04 o                         
   1   1   5      10946.32      11075.26       139.90 o                         
   2   1   5       1753.09       1861.50        25.34 o                         
   3   1   5       5850.53       6217.44        70.02 o                         
   4   1   5        760.40        732.03        16.42 o                         
   5   1   5       3817.70       3801.88        45.11 o                         
   6   1   5         68.39         69.85         8.00 o                         
   7   1   5        595.18        575.07        18.83 o                         
   8   1   5         87.90         86.75         8.27 o                         
   9   1   5        478.84        437.37        16.50 o                         
  10   1   5       1742.95       1822.67        36.44 o                         
  11   1   5         17.99         15.43        13.81 o                         
  12   1   5       2659.37       2615.68        55.18 o                         
  13   1   5         24.25          6.80        18.76 o                         
  14   1   5       1264.18       1208.60        55.75 o                         
  15   1   5         14.10        -13.00        24.45 o                         
  16   1   5         26.19         38.07        31.86 o                         
  17   1   5        259.95        305.57        42.56 o                         
  18   1   5       1002.78        914.31        56.25 o                         
 -21   2   5        812.07        981.08        63.39 o                         
 -20   2   5        851.58        743.05        55.49 o                         
 -19   2   5       2043.82       2113.40        80.63 o                         
 -18   2   5         88.37         42.02        37.59 o                         
 -17   2   5       4826.05       4811.41       108.29 o                         
 -16   2   5         86.78         85.24        20.89 o                         
 -15   2   5       5629.68       5616.41        91.29 o                         
 -14   2   5        257.05        286.07        20.09 o                         
 -13   2   5       4898.87       5099.02        80.65 o                         
 -12   2   5        860.07        777.29        24.44 o                         
 -11   2   5       5010.42       5010.19        64.84 o                         
 -10   2   5        456.84        463.49        14.43 o                         
  -9   2   5       3858.05       3907.26        49.75 o                         
  -8   2   5       7397.80       7699.47        79.53 o                         
  -7   2   5       3745.37       3847.99        44.88 o                         
  -6   2   5      24617.13      25146.91       232.40 o                         
  -5   2   5       7139.28       7428.78        79.78 o                         
  -4   2   5       2519.18       2496.64        31.97 o                         
  -3   2   5       1330.41       1298.65        20.79 o                         
  -2   2   5       9059.65       8986.38       116.55 o                         
  -1   2   5        426.31        574.07        12.85 o                         
   0   2   5      24540.91      25014.58       284.38 o                         
   1   2   5        663.53        703.60        15.23 o                         
   2   2   5       6755.42       6604.41        79.49 o                         
   3   2   5       4769.07       4812.10        53.20 o                         
   4   2   5       7615.71       7722.65        84.69 o                         
   5   2   5       1816.80       1818.84        31.16 o                         
   6   2   5       2763.53       2732.60        37.22 o                         
   7   2   5       2962.04       3022.77        41.63 o                         
   8   2   5       3183.15       3212.62        47.48 o                         
   9   2   5       7153.49       7151.49        95.19 o                         
  10   2   5       1719.53       1670.28        37.65 o                         
  11   2   5       6302.01       6510.72       104.12 o                         
  12   2   5         30.52         39.02        18.71 o                         
  13   2   5       4822.52       4935.06        94.79 o                         
  14   2   5        171.71        160.77        26.63 o                         
  15   2   5       2507.05       2649.16        76.83 o                         
  16   2   5          3.52         25.43        31.47 o                         
  17   2   5       1836.94       1769.15        75.80 o                         
  18   2   5        646.62        529.13        54.94 o                         
 -21   3   5       4342.60       4312.55       116.53 o                         
 -20   3   5       3443.35       3446.81       100.95 o                         
 -19   3   5       1660.07       1789.03        75.30 o                         
 -18   3   5       5501.85       5851.94       126.41 o                         
 -17   3   5        343.40        360.36        37.09 o                         
 -16   3   5       7290.10       7458.14       140.63 o                         
 -15   3   5        158.47        160.72        19.78 o                         
 -14   3   5      14435.61      14618.55       194.31 o                         
 -13   3   5        140.58        134.28        14.63 o                         
 -12   3   5       5004.50       5009.14        73.58 o                         
 -11   3   5         11.90         44.36        10.87 o                         
 -10   3   5      12903.49      13118.06       155.49 o                         
  -9   3   5       8890.01       8904.67       132.43 o                         
  -8   3   5      18285.60      18597.48       178.60 o                         
  -7   3   5       5733.97       6002.67        68.28 o                         
  -6   3   5       7876.59       8128.72        89.86 o                         
  -5   3   5      19320.15      19768.30       207.78 o                         
  -4   3   5       2639.16       2505.12        33.18 o                         
  -3   3   5      14815.28      14630.35       159.52 o                         
  -2   3   5       1224.47       1465.87        22.05 o                         
  -1   3   5      27859.95      27114.47       287.05 o                         
   0   3   5         35.30         64.92         4.73 o                         
   1   3   5      29265.89      29934.87       289.55 o                         
   2   3   5       1056.45        957.85        20.77 o                         
   3   3   5       9988.74      10387.52       101.22 o                         
   4   3   5        905.14        950.55        19.89 o                         
   5   3   5      17001.53      16980.06       171.65 o                         
   6   3   5      11832.75      11756.82       136.47 o                         
   7   3   5       7007.77       6987.40        85.53 o                         
   8   3   5      11329.01      11409.30       135.74 o                         
   9   3   5       5456.02       5511.27        81.50 o                         
  10   3   5       6341.44       6249.31        92.31 o                         
  11   3   5         39.04         73.50        17.97 o                         
  12   3   5       7360.55       7557.57       115.28 o                         
  13   3   5        183.61        159.96        23.31 o                         
  14   3   5       5939.42       6045.09       115.90 o                         
  15   3   5         60.65         42.17        26.20 o                         
  16   3   5       7023.60       7296.90       155.99 o                         
  17   3   5       1128.33       1180.15        65.28 o                         
  18   3   5       3483.20       3447.66       110.70 o                         
 -20   4   5       3268.27       3269.14        99.52 o                         
 -19   4   5       7799.18       8241.37       156.07 o                         
 -18   4   5       2731.01       2746.77        80.97 o                         
 -17   4   5       8214.96       8367.74       150.28 o                         
 -16   4   5        501.69        528.07        38.06 o                         
 -15   4   5       7241.63       7552.11       127.49 o                         
 -14   4   5        244.17        223.24        18.51 o                         
 -13   4   5      15870.40      16094.36       231.40 o                         
 -12   4   5        490.15        504.14        24.52 o                         
 -11   4   5      29139.84      29662.90       348.95 o                         
 -10   4   5       7967.03       7927.95       111.32 o                         
  -9   4   5      11794.53      12284.68       153.86 o                         
  -8   4   5       4372.93       4298.78        56.28 o                         
  -7   4   5      15200.47      15296.91       152.74 o                         
  -6   4   5      10361.08      10214.92       108.42 o                         
  -5   4   5       1759.87       1636.88        32.39 o                         
  -4   4   5      24013.79      24244.33       225.70 o                         
  -3   4   5       2570.21       2642.68        32.08 o                         
  -2   4   5      18573.15      18496.81       182.49 o                         
  -1   4   5         15.55         37.46         6.27 o                         
   0   4   5      54348.70      52917.71       520.67 o                         
   1   4   5        155.84        206.55         7.91 o                         
   2   4   5      44866.59      45341.40       441.20 o                         
   3   4   5       8869.74       9160.89        92.74 o                         
   4   4   5      11409.48      11054.16       112.97 o                         
   5   4   5      10979.92      10431.55       130.99 o                         
   6   4   5      13018.35      13156.05       178.37 o                         
   7   4   5       9312.78       9174.12       116.32 o                         
   8   4   5       5463.62       5687.76        82.18 o                         
   9   4   5       8414.13       8641.14       117.40 o                         
  10   4   5       7491.75       7303.66       115.15 o                         
  11   4   5      10959.17      11249.52       164.00 o                         
  12   4   5         75.58        115.87        21.90 o                         
  13   4   5      12887.21      12701.55       199.80 o                         
  14   4   5        438.17        411.56        32.41 o                         
  15   4   5       7280.03       7417.43       146.55 o                         
  16   4   5       1065.24        980.96        60.43 o                         
  17   4   5       6729.61       6708.13       152.47 o                         
  18   4   5       1674.52       1613.20        96.56 o                         
 -20   5   5       4881.54       4906.14       127.52 o                         
 -19   5   5       1441.96       1457.33        76.37 o                         
 -18   5   5       7175.64       7047.16       137.80 o                         
 -17   5   5       4655.59       4612.20       102.77 o                         
 -16   5   5      12838.76      13153.85       221.43 o                         
 -15   5   5          2.28         20.44        26.32 o                         
 -14   5   5      12153.22      12478.85       192.83 o                         
 -13   5   5         14.50         53.99        17.74 o                         
 -12   5   5      27180.16      27833.00       334.87 o                         
 -11   5   5       2598.06       2563.01        51.94 o                         
 -10   5   5      13108.03      13068.84       166.40 o                         
  -9   5   5       7695.83       7606.27       103.78 o                         
  -8   5   5       8118.75       8058.36        99.86 o                         
  -7   5   5      14181.39      14104.25       147.12 o                         
  -6   5   5      10133.15      10280.18       107.34 o                         
  -5   5   5      27503.63      27898.50       267.87 o                         
  -4   5   5       3068.26       2806.76        41.74 o                         
  -3   5   5      10586.20       9812.90        97.53 o                         
  -2   5   5       3863.44       4021.35        48.29 o                         
  -1   5   5      72418.91      70974.22       718.71 o                         
   0   5   5          3.59         46.35         5.57 o                         
   1   5   5      39896.52      39714.73       389.56 o                         
   2   5   5       1479.68       1473.07        24.79 o                         
   3   5   5      15249.85      14907.46       167.38 o                         
   4   5   5      11487.65      11448.11       115.51 o                         
   5   5   5      12715.30      12924.75       136.87 o                         
   6   5   5       8098.89       8317.37       107.12 o                         
   7   5   5      10875.71      11166.34       147.09 o                         
   8   5   5      26883.69      26563.13       345.22 o                         
   9   5   5       2337.87       2297.45        73.24 o                         
  10   5   5       5120.73       5112.61        81.69 o                         
  11   5   5       5258.11       5208.79        91.88 o                         
  12   5   5      15104.34      15412.02       220.93 o                         
  13   5   5         67.41         61.60        33.20 o                         
  14   5   5      13164.29      13208.25       211.01 o                         
  15   5   5        275.69        318.95        39.59 o                         
  16   5   5       9424.69       9609.50       182.31 o                         
  17   5   5       1799.93       1707.08        91.65 o                         
  18   5   5       4042.70       3953.56       130.03 o                         
 -20   6   5       4033.11       4013.69       130.15 o                         
 -19   6   5       5288.63       5433.34       167.28 o                         
 -18   6   5        866.19        807.36        55.30 o                         
 -17   6   5       6231.60       6287.60       140.61 o                         
 -16   6   5        466.62        510.57        37.27 o                         
 -15   6   5      18956.37      19384.21       284.44 o                         
 -14   6   5          2.28         29.34        23.20 o                         
 -13   6   5      19990.48      20236.51       266.43 o                         
 -12   6   5        166.99        155.60        20.65 o                         
 -11   6   5      12831.30      12734.33       178.37 o                         
 -10   6   5      10923.47      10854.38       143.43 o                         
  -9   6   5      12655.48      12762.51       162.43 o                         
  -8   6   5       9365.06       9168.09       137.90 o                         
  -7   6   5       9326.69       8885.22       112.54 o                         
  -6   6   5      12413.50      12450.84       144.33 o                         
  -5   6   5      11328.71      11575.36       129.40 o                         
  -4   6   5      22716.17      22707.54       215.37 o                         
  -3   6   5       1594.68       1483.53        24.75 o                         
  -2   6   5      19026.13      18358.29       175.55 o                         
  -1   6   5          4.15         30.09         8.35 o                         
   0   6   5      47197.28      46154.04       412.96 o                         
   1   6   5        632.37        651.69        16.31 o                         
   2   6   5      33946.41      34192.10       365.55 o                         
   3   6   5       6886.14       7134.40        97.72 o                         
   4   6   5      17669.56      17423.91       210.36 o                         
   5   6   5       7394.04       7177.83        92.22 o                         
   6   6   5       9620.35       9877.35       121.23 o                         
   7   6   5      15485.34      15749.90       197.62 o                         
   8   6   5       6538.24       6527.48        99.04 o                         
   9   6   5       5471.07       5322.80        86.72 o                         
  10   6   5       6118.39       6222.92       106.99 o                         
  11   6   5      16610.15      16593.00       246.71 o                         
  12   6   5        107.16        140.09        28.28 o                         
  13   6   5      11713.98      12110.35       206.99 o                         
  14   6   5          0.43         74.49        34.14 o                         
  15   6   5      10092.70      10087.13       186.89 o                         
  16   6   5       1066.30        970.86        58.96 o                         
  17   6   5       5793.49       5664.57       136.64 o                         
 -19   7   5       1406.68       1355.35        73.42 o                         
 -18   7   5       5745.25       5444.10       145.62 o                         
 -17   7   5       1099.62        986.78        59.29 o                         
 -16   7   5      10570.65      10559.42       200.00 o                         
 -15   7   5         94.76        103.03        31.62 o                         
 -14   7   5      13256.02      13251.69       219.97 o                         
 -13   7   5       1099.47       1149.75        52.17 o                         
 -12   7   5       9376.91       9458.35       163.44 o                         
 -11   7   5        154.28        174.47        20.94 o                         
 -10   7   5       9962.49       9822.61       157.57 o                         
  -9   7   5       4587.94       4689.11        77.64 o                         
  -8   7   5       9946.83       9693.28       150.04 o                         
  -7   7   5       8650.23       8444.73       117.99 o                         
  -6   7   5      12340.10      11971.19       141.07 o                         
  -5   7   5      20603.19      20343.81       218.69 o                         
  -4   7   5       5596.84       5531.56        70.86 o                         
  -3   7   5      28942.32      29229.51       307.20 o                         
  -2   7   5         23.58         56.64         9.25 o                         
  -1   7   5      12603.42      12240.03       126.43 o                         
   0   7   5       2594.36       2650.61        40.85 o                         
   1   7   5      15017.21      15254.41       182.20 o                         
   2   7   5        681.48        703.59        19.83 o                         
   3   7   5      18837.74      19092.47       226.40 o                         
   4   7   5       2271.84       2167.04        49.39 o                         
   5   7   5      28078.10      27536.89       347.77 o                         
   6   7   5       7426.59       7464.28       104.77 o                         
   7   7   5       6856.89       6665.36       101.83 o                         
   8   7   5      10644.27      10696.12       166.05 o                         
   9   7   5       1465.27       1582.36        47.81 o                         
  10   7   5      13389.07      13513.25       217.49 o                         
  11   7   5         74.12        110.15        25.50 o                         
  12   7   5       7619.22       7630.18       136.88 o                         
  13   7   5         57.47         48.93        29.91 o                         
  14   7   5       6534.37       6677.47       136.67 o                         
  15   7   5        233.78        230.68        40.76 o                         
  16   7   5       7626.88       7503.59       209.29 o                         
  17   7   5       2370.98       2409.46       100.86 o                         
 -18   8   5       2346.86       2511.93        99.18 o                         
 -17   8   5       6229.94       6302.30       149.59 o                         
 -16   8   5        793.28        786.33        63.02 o                         
 -15   8   5       6397.51       6430.91       132.23 o                         
 -14   8   5        137.18        188.72        31.53 o                         
 -13   8   5       5008.04       5028.12       106.92 o                         
 -12   8   5        491.05        468.32        33.93 o                         
 -11   8   5       7450.82       7408.79       127.36 o                         
 -10   8   5        574.82        573.86        34.39 o                         
  -9   8   5       5126.39       4915.31        95.73 o                         
  -8   8   5       3684.91       3667.60        72.05 o                         
  -7   8   5       6647.06       6596.49       107.42 o                         
  -6   8   5      17058.88      17256.08       256.73 o                         
  -5   8   5       3058.04       3157.89        63.82 o                         
  -4   8   5      13491.75      13336.24       174.90 o                         
  -3   8   5       2484.50       2507.41        46.04 o                         
  -2   8   5      15151.17      15203.30       180.88 o                         
  -1   8   5          5.63         24.74        10.59 o                         
   0   8   5      10208.75      10369.97       133.11 o                         
   1   8   5        247.78        240.93        14.25 o                         
   2   8   5       7429.20       7181.75       104.89 o                         
   3   8   5       1556.19       1588.37        39.86 o                         
   4   8   5      11593.70      11515.63       155.09 o                         
   5   8   5       3037.93       3215.73        57.30 o                         
   6   8   5       7468.15       7567.76       112.29 o                         
   7   8   5       4840.25       4894.64        83.64 o                         
   8   8   5       1974.92       2030.24        53.88 o                         
   9   8   5      12223.67      12086.43       187.69 o                         
  10   8   5        576.36        611.19        37.74 o                         
  11   8   5       6956.51       7013.30       134.25 o                         
  12   8   5        550.97        600.43        40.89 o                         
  13   8   5       6745.41       6916.56       138.53 o                         
  14   8   5         18.78         30.69        37.48 o                         
  15   8   5       3001.40       2879.43        93.38 o                         
  16   8   5         60.66          3.79        48.24 o                         
 -18   9   5       1936.04       1954.54        91.07 o                         
 -17   9   5        361.24        266.72        48.50 o                         
 -16   9   5       1328.55       1389.36        69.83 o                         
 -15   9   5          6.62        -35.52        35.88 o                         
 -14   9   5       2850.43       2648.20        80.32 o                         
 -13   9   5        107.27        102.51        30.48 o                         
 -12   9   5       4387.24       4449.03       107.30 o                         
 -11   9   5       2420.19       2389.26        73.36 o                         
 -10   9   5       3033.88       2883.06        72.86 o                         
  -9   9   5       2182.09       2061.96        59.52 o                         
  -8   9   5       3339.72       3358.57        73.33 o                         
  -7   9   5        442.81        446.50        28.91 o                         
  -6   9   5       4006.38       3789.98        78.37 o                         
  -5   9   5       6029.83       6084.42       106.84 o                         
  -4   9   5       1112.03       1112.76        35.63 o                         
  -3   9   5       7996.38       8068.55       111.41 o                         
  -2   9   5        179.55        170.05        15.58 o                         
  -1   9   5       5543.14       5438.79        78.21 o                         
   0   9   5          3.49         40.18        13.83 o                         
   1   9   5       6148.27       6205.11        93.64 o                         
   2   9   5        444.89        434.23        25.94 o                         
   3   9   5       3530.55       3539.21        67.19 o                         
   4   9   5          9.13         12.86        16.58 o                         
   5   9   5       3300.74       3360.77        63.02 o                         
   6   9   5       6745.12       6513.58       101.78 o                         
   7   9   5       2337.92       2426.18        61.22 o                         
   8   9   5       3424.57       3437.82        77.56 o                         
   9   9   5       1955.00       1925.38        61.60 o                         
  10   9   5       1967.78       2034.72        64.77 o                         
  11   9   5         10.91        -10.10        30.15 o                         
  12   9   5       2982.77       3025.28        85.10 o                         
  13   9   5          3.48          7.63        36.60 o                         
  14   9   5       2331.86       2225.36        82.59 o                         
  15   9   5        180.66        240.50        46.93 o                         
 -17  10   5        531.67        557.97        72.56 o                         
 -16  10   5        143.26        102.93        44.83 o                         
 -15  10   5        447.95        454.62        48.38 o                         
 -14  10   5          0.78         15.99        38.66 o                         
 -13  10   5        289.78        345.30        41.08 o                         
 -12  10   5        674.83        692.27        47.00 o                         
 -11  10   5       1506.03       1521.06        62.89 o                         
 -10  10   5        304.61        286.00        32.57 o                         
  -9  10   5       1872.81       1763.32        55.68 o                         
  -8  10   5       1099.26       1031.57        41.04 o                         
  -7  10   5        791.16        824.16        42.34 o                         
  -6  10   5        167.14        169.06        22.76 o                         
  -5  10   5        170.91        122.35        20.17 o                         
  -4  10   5       1434.03       1426.80        40.20 o                         
  -3  10   5         58.74         47.25        16.28 o                         
  -2  10   5       1489.99       1468.86        36.92 o                         
  -1  10   5       1873.10       1713.64        45.42 o                         
   0  10   5       3707.87       3703.00        74.12 o                         
   1  10   5        109.26        137.46        18.78 o                         
   2  10   5        558.75        603.66        28.40 o                         
   3  10   5        297.85        296.20        25.59 o                         
   4  10   5        250.36        253.89        23.93 o                         
   5  10   5        758.08        762.09        35.34 o                         
   6  10   5        945.90        921.08        37.48 o                         
   7  10   5        696.36        661.05        34.32 o                         
   8  10   5         75.90         89.99        25.96 o                         
   9  10   5        658.28        618.21        42.98 o                         
  10  10   5        256.31        244.44        35.22 o                         
  11  10   5        894.90        915.32        51.03 o                         
  12  10   5        225.29        265.13        38.89 o                         
  13  10   5        857.15        802.51        52.95 o                         
  14  10   5        266.66        330.97        48.23 o                         
 -16  11   5         20.82         58.00        57.51 o                         
 -15  11   5        262.84        180.30        62.04 o                         
 -14  11   5        196.05        190.14        45.52 o                         
 -13  11   5         95.03         -8.03        39.71 o                         
 -12  11   5          0.34         58.67        36.05 o                         
 -11  11   5        280.41        340.91        37.56 o                         
 -10  11   5         92.50         89.89        31.20 o                         
  -9  11   5         64.28         93.19        28.45 o                         
  -8  11   5        116.91        113.82        33.32 o                         
  -7  11   5          0.18        -17.30        24.25 o                         
  -6  11   5          0.84        -10.82        23.47 o                         
  -5  11   5        109.38         88.26        21.02 o                         
  -4  11   5          0.55          3.06        19.48 o                         
  -3  11   5       1155.49       1117.37        39.87 o                         
  -2  11   5        833.77        772.71        33.93 o                         
  -1  11   5        148.05        122.71        23.09 o                         
   0  11   5        188.30        145.01        24.73 o                         
   1  11   5        569.22        481.38        28.94 o                         
   2  11   5          2.54         21.07        19.07 o                         
   3  11   5          8.51         21.34        22.17 o                         
   4  11   5         20.40         -6.84        22.48 o                         
   5  11   5         16.98         27.03        25.04 o                         
   6  11   5         17.03         17.87        22.55 o                         
   7  11   5         71.01         48.70        23.94 o                         
   8  11   5         15.76         53.75        26.91 o                         
   9  11   5        666.26        613.28        39.68 o                         
  10  11   5        519.76        542.73        42.04 o                         
  11  11   5         22.07        -39.71        39.71 o                         
  12  11   5          1.05         87.70        44.23 o                         
  13  11   5        304.43        247.29        50.69 o                         
 -15  12   5        757.99        805.39        69.30 o                         
 -14  12   5         26.90         38.49        48.12 o                         
 -13  12   5        421.92        390.20        50.61 o                         
 -12  12   5          4.34         51.85        40.15 o                         
 -11  12   5        783.37        761.70        52.29 o                         
 -10  12   5         89.69         58.77        34.84 o                         
  -9  12   5        240.76        255.96        36.92 o                         
  -8  12   5        158.38        164.20        31.59 o                         
  -7  12   5        822.09        753.38        43.71 o                         
  -6  12   5        235.26        262.34        27.82 o                         
  -5  12   5        177.05        160.80        26.84 o                         
  -4  12   5       1701.82       1663.52        56.51 o                         
  -3  12   5          9.71          5.20        24.97 o                         
  -2  12   5       1954.81       1886.34        60.51 o                         
  -1  12   5        206.30        192.64        29.11 o                         
   0  12   5       1625.59       1602.01        61.22 o                         
   1  12   5         93.27         94.60        27.06 o                         
   2  12   5        143.81        163.53        24.74 o                         
   3  12   5         49.65         21.63        26.26 o                         
   4  12   5        601.64        646.62        39.43 o                         
   5  12   5        266.13        272.88        30.51 o                         
   6  12   5       1993.85       2034.85        63.56 o                         
   7  12   5        645.36        644.56        38.69 o                         
   8  12   5        208.62        162.16        32.76 o                         
   9  12   5       1745.82       1768.46        67.43 o                         
  10  12   5        479.93        472.90        42.22 o                         
  11  12   5        201.59        258.09        41.58 o                         
  12  12   5          9.87        -42.30        42.30 o                         
 -13  13   5        276.00        151.42        52.64 o                         
 -12  13   5       1752.25       1901.28       101.35 o                         
 -11  13   5        112.45        115.14        42.57 o                         
 -10  13   5       2222.95       2133.52        82.95 o                         
  -9  13   5        249.69        222.24        45.81 o                         
  -8  13   5       2580.07       2603.43        76.10 o                         
  -7  13   5        646.74        702.25        42.73 o                         
  -6  13   5        678.16        626.93        39.33 o                         
  -5  13   5       5325.10       5421.44       111.09 o                         
  -4  13   5        272.62        285.49        34.16 o                         
  -3  13   5       4420.40       4349.99       101.77 o                         
  -2  13   5          5.46         34.69        29.17 o                         
  -1  13   5       2734.00       2818.46        83.40 o                         
   0  13   5         25.39         33.90        31.96 o                         
   1  13   5       3387.07       3424.39        93.54 o                         
   2  13   5         43.01         31.66        34.16 o                         
   3  13   5       2220.12       2251.22        73.49 o                         
   4  13   5        369.01        394.34        46.20 o                         
   5  13   5       3471.18       3571.65        88.08 o                         
   6  13   5       1957.11       1932.41        68.22 o                         
   7  13   5       1535.56       1533.28        77.58 o                         
   8  13   5       3338.28       3381.82        94.99 o                         
   9  13   5        858.55        808.41        54.36 o                         
  10  13   5       1465.60       1383.06        71.16 o                         
  11  13   5        104.01         95.37        49.14 o                         
 -12  14   5          5.79        110.43        58.55 o                         
 -11  14   5       3991.80       3998.12       125.98 o                         
 -10  14   5       2844.55       2891.74       109.52 o                         
  -9  14   5       1304.21       1092.30        63.41 o                         
  -8  14   5        867.89        794.37        49.54 o                         
  -7  14   5       4032.60       4073.05        99.59 o                         
  -6  14   5       4773.45       4822.04       108.48 o                         
  -5  14   5       2646.89       2576.86        83.73 o                         
  -4  14   5       3615.54       3495.56        96.26 o                         
  -3  14   5        372.17        368.97        42.33 o                         
  -2  14   5       5374.56       5736.23       131.45 o                         
  -1  14   5        357.69        336.22        40.97 o                         
   0  14   5       8037.74       8197.63       166.86 o                         
   1  14   5         14.58         55.43        35.61 o                         
   2  14   5       5835.27       6202.67       148.82 o                         
   3  14   5        727.43        795.76        58.42 o                         
   4  14   5       3977.55       4066.51       103.38 o                         
   5  14   5       1191.97       1230.04        60.52 o                         
   6  14   5       3605.09       3567.21        94.81 o                         
   7  14   5       5233.40       5363.50       119.00 o                         
   8  14   5       2127.57       2081.54        91.51 o                         
   9  14   5       2556.45       2504.60        99.78 o                         
 -10  15   5       3776.02       3685.17       118.63 o                         
  -9  15   5       4204.81       4083.77       119.61 o                         
  -8  15   5       2319.05       2308.08        92.92 o                         
  -7  15   5       4683.80       4647.92       179.94 o                         
  -6  15   5       3755.97       3665.65       117.37 o                         
  -5  15   5       6479.53       6537.21       151.26 o                         
  -4  15   5       1382.19       1241.94        68.61 o                         
  -3  15   5       3890.37       3734.51       112.10 o                         
  -2  15   5       1210.65       1171.42       101.03 o                         
  -1  15   5       9355.05       9674.12       193.95 o                         
   0  15   5          1.07         97.24        42.29 o                         
   1  15   5       9556.32       9842.38       194.98 o                         
   2  15   5        568.81        538.54        55.74 o                         
   3  15   5       5022.97       4971.71       137.49 o                         
   4  15   5       2567.54       2497.14        93.74 o                         
   5  15   5       4228.27       4504.82       111.37 o                         
   6  15   5       2511.95       2545.75        88.84 o                         
   7  15   5       2075.37       2167.08       102.82 o                         
  -6  16   5       3292.64       3245.62       114.48 o                         
  -5  16   5       2267.38       2131.68        96.95 o                         
  -4  16   5       9035.86       9207.13       197.68 o                         
  -3  16   5       2202.47       2280.85        98.89 o                         
  -2  16   5       6662.37       6896.99       176.05 o                         
  -1  16   5        538.82        523.69        56.52 o                         
   0  16   5       6997.87       7325.96       179.40 o                         
   1  16   5        570.53        609.71        62.70 o                         
   2  16   5       7430.52       7715.71       184.82 o                         
   3  16   5       1828.33       2021.18       108.18 o                         
   4  16   5       6134.14       6363.45       166.39 o                         
 -21   0   6        814.42        770.95        88.19 o                         
 -20   0   6       3699.37       3691.94       155.98 o                         
 -19   0   6        250.39        157.87        58.43 o                         
 -18   0   6      12602.70      13639.63       311.45 o                         
 -17   0   6       5066.35       5377.47       156.11 o                         
 -16   0   6       7346.29       7708.50       193.52 o                         
 -15   0   6       5626.02       5763.58       137.66 o                         
 -14   0   6       8857.33       8976.90       187.17 o                         
 -13   0   6      11250.81      11622.65       227.09 o                         
 -12   0   6       5263.43       5338.50       111.61 o                         
 -11   0   6      20409.10      20890.33       499.53 o                         
 -10   0   6        932.50       1041.14        37.13 o                         
  -9   0   6      32217.66      33095.61       458.72 o                         
  -8   0   6      10374.36      11131.12       164.87 o                         
  -7   0   6       9986.00       9346.00       146.16 o                         
  -6   0   6        880.43        920.45        25.36 o                         
  -5   0   6      56801.96      55452.47       915.48 o                         
  -4   0   6      13263.45      13198.05       225.79 o                         
  -3   0   6      58933.50      57752.99      1038.57 o                         
  -2   0   6       2803.44       3761.16        68.93 o                         
  -1   0   6      37755.99      37363.04       673.85 o                         
   0   0   6      33281.18      32965.54       598.59 o                         
   1   0   6        932.11        853.43        50.08 o                         
   2   0   6      71366.91      69557.10      1146.16 o                         
   3   0   6       2080.68       2162.39        42.83 o                         
   4   0   6      11502.53      11677.21       180.31 o                         
   5   0   6       1034.63       1099.56        33.31 o                         
   6   0   6      28299.95      28186.71       394.96 o                         
   7   0   6       3796.72       3960.04        78.21 o                         
   8   0   6       8587.96       8796.59       149.52 o                         
   9   0   6       2313.34       2191.75        80.81 o                         
  10   0   6      22181.17      22691.85       406.25 o                         
  11   0   6       5408.65       5720.87       162.61 o                         
  12   0   6      14241.52      14377.88       342.61 o                         
  13   0   6      11639.95      11844.59       295.16 o                         
  14   0   6       3083.14       3196.15       124.36 o                         
  15   0   6       8275.91       8700.82       242.28 o                         
  16   0   6       1040.87       1013.95       100.96 o                         
  17   0   6       6757.38       6712.77       280.93 o                         
  18   0   6        461.03        365.47        81.47 o                         
 -21   1   6      10173.54      10468.24       211.50 o                         
 -20   1   6       1544.53       1646.89        75.53 o                         
 -19   1   6       3636.13       3801.71       102.42 o                         
 -18   1   6       2364.34       2419.82        99.66 o                         
 -17   1   6       8343.84       8490.74       157.33 o                         
 -16   1   6       3312.90       3527.22        86.42 o                         
 -15   1   6       5597.68       5945.87       108.48 o                         
 -14   1   6       4757.65       5194.18        95.98 o                         
 -13   1   6       7175.98       7079.36       111.55 o                         
 -12   1   6      27138.66      27114.78       336.21 o                         
 -11   1   6       2547.75       2722.40        49.30 o                         
 -10   1   6      19606.75      20085.03       240.75 o                         
  -9   1   6        198.08        255.27        13.86 o                         
  -8   1   6      22460.35      23119.42       235.85 o                         
  -7   1   6        203.85        212.68        10.11 o                         
  -6   1   6      24156.55      24300.04       243.70 o                         
  -5   1   6       3823.02       3860.79        46.03 o                         
  -4   1   6      32667.49      31908.74       359.95 o                         
  -3   1   6       5493.59       5417.62        75.69 o                         
  -2   1   6      25443.04      25383.96       365.69 o                         
  -1   1   6      12113.52      11388.91       181.01 o                         
   0   1   6      26179.29      27941.45       379.27 o                         
   1   1   6      40771.08      40807.57       498.28 o                         
   2   1   6       1007.75        909.09        16.51 o                         
   3   1   6      26049.21      25980.69       276.54 o                         
   4   1   6        280.07        304.37        13.66 o                         
   5   1   6      32522.90      32788.14       339.87 o                         
   6   1   6       1715.22       1734.31        30.94 o                         
   7   1   6      12388.09      12512.94       156.77 o                         
   8   1   6       2141.25       2101.93        40.20 o                         
   9   1   6      15321.27      15350.13       178.45 o                         
  10   1   6       7370.86       7332.65       105.17 o                         
  11   1   6      10449.70      10253.50       157.79 o                         
  12   1   6       5462.18       5609.55       116.53 o                         
  13   1   6       5737.77       5757.57       122.22 o                         
  14   1   6       9053.45       9134.06       173.27 o                         
  15   1   6       2775.02       2796.83        81.70 o                         
  16   1   6       7410.15       7508.84       149.77 o                         
  17   1   6       1148.98       1077.43        59.93 o                         
  18   1   6      10281.20      10186.22       193.51 o                         
 -21   2   6         15.39        135.92        51.43 o                         
 -20   2   6       5705.98       5839.01       133.48 o                         
 -19   2   6        186.07        170.99        44.06 o                         
 -18   2   6       6168.50       6446.79       133.41 o                         
 -17   2   6       3569.49       3793.45        93.63 o                         
 -16   2   6       9056.69       9208.89       163.99 o                         
 -15   2   6       5194.97       5164.75        98.12 o                         
 -14   2   6        776.25        856.37        38.39 o                         
 -13   2   6       7250.15       7375.43       115.71 o                         
 -12   2   6       1231.80       1237.02        38.00 o                         
 -11   2   6      12031.46      12397.72       157.08 o                         
 -10   2   6       1030.79       1068.67        26.47 o                         
  -9   2   6      23323.46      23784.14       251.46 o                         
  -8   2   6       2845.87       2997.25        39.93 o                         
  -7   2   6      24242.67      24380.39       232.83 o                         
  -6   2   6        771.65        768.62        15.23 o                         
  -5   2   6      10812.36      10676.10       111.33 o                         
  -4   2   6      14527.57      14785.68       155.49 o                         
  -3   2   6      27458.89      27567.54       339.81 o                         
  -2   2   6      16363.80      16601.85       199.33 o                         
  -1   2   6       8983.22       9445.03       122.07 o                         
   0   2   6      19147.15      19134.93       220.38 o                         
   1   2   6      11811.53      12255.03       139.72 o                         
   2   2   6       5550.17       5175.32        64.67 o                         
   3   2   6       2454.69       2682.93        36.68 o                         
   4   2   6      27840.52      27972.31       289.68 o                         
   5   2   6        138.01        156.42        10.33 o                         
   6   2   6      17565.95      17916.85       199.94 o                         
   7   2   6          9.44         28.06        10.94 o                         
   8   2   6      15290.90      15451.46       183.61 o                         
   9   2   6       4077.51       4071.29        63.81 o                         
  10   2   6      10748.77      10820.37       143.75 o                         
  11   2   6       5219.16       5364.92        92.07 o                         
  12   2   6       4170.53       4135.00        91.37 o                         
  13   2   6       5829.68       5882.03       116.61 o                         
  14   2   6       2310.06       2320.21        71.71 o                         
  15   2   6       3973.03       3984.45        97.47 o                         
  16   2   6       1231.32       1069.51        86.17 o                         
  17   2   6       6551.72       6234.65       147.41 o                         
  18   2   6        332.79        263.07        58.60 o                         
 -21   3   6       3625.20       3809.98       111.20 o                         
 -20   3   6        462.34        539.70        54.93 o                         
 -19   3   6       5858.93       6212.06       135.56 o                         
 -18   3   6        844.16        946.40        53.71 o                         
 -17   3   6       3186.42       3239.36        87.22 o                         
 -16   3   6       1008.18        955.40        52.51 o                         
 -15   3   6       2375.09       2434.05        68.03 o                         
 -14   3   6       3461.26       3496.90        61.15 o                         
 -13   3   6        479.06        515.85        21.21 o                         
 -12   3   6       3639.32       3735.74        56.70 o                         
 -11   3   6       1487.31       1518.11        40.72 o                         
 -10   3   6      12274.37      12466.42       179.24 o                         
  -9   3   6        422.77        503.94        22.95 o                         
  -8   3   6      11571.53      11459.42       116.94 o                         
  -7   3   6         37.76         63.43         7.56 o                         
  -6   3   6       9804.36       9770.43       112.94 o                         
  -5   3   6       1822.78       2012.54        28.20 o                         
  -4   3   6      20184.61      20207.31       211.20 o                         
  -3   3   6      14854.13      15489.19       175.07 o                         
  -2   3   6      13487.41      14130.76       166.99 o                         
  -1   3   6       3310.67       3236.84        43.59 o                         
   0   3   6       3208.95       3263.80        43.72 o                         
   1   3   6      11958.24      12024.01       138.86 o                         
   2   3   6       3932.51       3998.92        47.09 o                         
   3   3   6       2698.35       2708.64        37.48 o                         
   4   3   6       4698.71       4965.95        57.61 o                         
   5   3   6       9020.35       8947.03        99.36 o                         
   6   3   6       1770.00       1776.27        31.29 o                         
   7   3   6      13648.33      13662.67       163.78 o                         
   8   3   6       1889.20       1923.14        45.76 o                         
   9   3   6      10102.94      10195.68       141.23 o                         
  10   3   6       1765.18       1753.42        44.82 o                         
  11   3   6       6491.45       6577.28       104.40 o                         
  12   3   6       1679.25       1677.01        49.75 o                         
  13   3   6        916.07        802.30        42.07 o                         
  14   3   6       1889.27       1710.01        61.13 o                         
  15   3   6       1176.12       1086.49        60.76 o                         
  16   3   6       4686.61       4853.95       122.30 o                         
  17   3   6         82.20         89.09        44.60 o                         
  18   3   6       3847.57       3838.95       129.22 o                         
 -20   4   6       1205.04       1151.35        65.57 o                         
 -19   4   6        404.64        479.33        45.21 o                         
 -18   4   6       1432.00       1347.70        62.46 o                         
 -17   4   6        116.49        116.77        32.66 o                         
 -16   4   6       1888.57       2010.17        67.17 o                         
 -15   4   6       1492.36       1472.97        55.92 o                         
 -14   4   6         94.65         70.59        17.46 o                         
 -13   4   6       2103.47       2099.13        50.91 o                         
 -12   4   6        881.47        877.41        34.73 o                         
 -11   4   6       3512.01       3441.43        64.10 o                         
 -10   4   6        878.64        884.43        28.36 o                         
  -9   4   6       1235.00       1210.97        29.76 o                         
  -8   4   6        100.56         98.11        10.38 o                         
  -7   4   6       7549.84       7484.59        88.71 o                         
  -6   4   6        217.42        251.59        12.28 o                         
  -5   4   6       8474.40       8475.46        85.91 o                         
  -4   4   6       1269.38       1362.27        21.47 o                         
  -3   4   6        111.88        133.00         8.58 o                         
  -2   4   6       1863.49       1883.47        28.19 o                         
  -1   4   6       2004.81       2100.13        33.80 o                         
   0   4   6       4092.94       4095.32        50.45 o                         
   1   4   6       5557.11       5788.32        64.67 o                         
   2   4   6       7491.60       7591.07        89.64 o                         
   3   4   6        199.19        207.30         9.07 o                         
   4   4   6       4482.02       4090.98        57.04 o                         
   5   4   6        602.42        677.50        19.83 o                         
   6   4   6       4915.97       4911.92        72.89 o                         
   7   4   6         14.53         12.68        11.97 o                         
   8   4   6       1460.26       1409.09        35.73 o                         
   9   4   6        119.67        164.20        17.34 o                         
  10   4   6       3950.67       3941.48        72.36 o                         
  11   4   6        402.26        424.80        24.84 o                         
  12   4   6       1052.02       1059.90        46.33 o                         
  13   4   6       1410.99       1567.34        64.25 o                         
  14   4   6         17.24          9.70        27.45 o                         
  15   4   6       1927.45       1819.41        71.86 o                         
  16   4   6        448.49        424.12        47.56 o                         
  17   4   6       1819.34       1713.68        87.22 o                         
 -20   5   6        227.08        207.23        49.21 o                         
 -19   5   6         20.72        -26.97        44.10 o                         
 -18   5   6         57.91         42.41        36.23 o                         
 -17   5   6        102.97         94.81        29.96 o                         
 -16   5   6        746.78        706.72        49.30 o                         
 -15   5   6        587.52        475.16        36.08 o                         
 -14   5   6         34.48         26.20        22.75 o                         
 -13   5   6        580.12        530.14        27.69 o                         
 -12   5   6         26.02         61.97        17.72 o                         
 -11   5   6          0.78         -1.08        14.82 o                         
 -10   5   6        221.05        223.38        17.74 o                         
  -9   5   6         76.80         63.97        12.36 o                         
  -8   5   6        708.18        709.74        23.70 o                         
  -7   5   6        605.11        607.74        20.53 o                         
  -6   5   6        592.15        592.37        18.71 o                         
  -5   5   6        518.13        511.82        12.95 o                         
  -4   5   6        909.46        914.93        16.66 o                         
  -3   5   6         53.99         74.66         6.77 o                         
  -2   5   6         47.97         72.59         6.36 o                         
  -1   5   6        460.18        508.15        14.32 o                         
   0   5   6         30.76         23.54         6.58 o                         
   1   5   6         41.23         40.94         8.78 o                         
   2   5   6        242.82        255.74        11.56 o                         
   3   5   6       1721.26       1652.24        27.22 o                         
   4   5   6        100.16         88.88        12.39 o                         
   5   5   6       2426.82       2399.59        38.07 o                         
   6   5   6        253.51        260.71        16.26 o                         
   7   5   6        939.61        864.55        31.96 o                         
   8   5   6         35.97         51.15        15.50 o                         
   9   5   6         29.10         33.83        17.36 o                         
  10   5   6        216.81        191.60        26.64 o                         
  11   5   6         44.07         65.65        22.88 o                         
  12   5   6        516.72        441.09        35.54 o                         
  13   5   6        967.08       1068.23        62.01 o                         
  14   5   6        217.36        220.50        36.49 o                         
  15   5   6        147.81        124.56        36.45 o                         
  16   5   6         19.94         76.54        45.62 o                         
  17   5   6         29.69        -28.27        50.23 o                         
 -19   6   6        282.59        264.66        49.51 o                         
 -18   6   6          3.86        -40.23        40.23 o                         
 -17   6   6        110.86         55.41        30.68 o                         
 -16   6   6        379.60        306.57        36.97 o                         
 -15   6   6         66.74         84.12        29.62 o                         
 -14   6   6        130.58         97.49        25.16 o                         
 -13   6   6        385.87        376.87        25.07 o                         
 -12   6   6         25.65         50.76        18.61 o                         
 -11   6   6       2548.88       2357.95        49.85 o                         
 -10   6   6         70.60         71.82        15.61 o                         
  -9   6   6       1433.68       1416.65        37.20 o                         
  -8   6   6          0.41          6.44        12.65 o                         
  -7   6   6         56.54         69.58        11.52 o                         
  -6   6   6         22.61         25.72         9.66 o                         
  -5   6   6         50.33         61.16         7.55 o                         
  -4   6   6        225.59        221.38        12.34 o                         
  -3   6   6        800.66        770.02        20.47 o                         
  -2   6   6        404.15        398.87        14.72 o                         
  -1   6   6        162.46        195.89        10.94 o                         
   0   6   6       3118.73       3207.73        41.82 o                         
   1   6   6        421.13        464.91        15.94 o                         
   2   6   6        171.67        178.12        11.55 o                         
   3   6   6        219.98        208.29        13.58 o                         
   4   6   6          4.62         28.75        10.16 o                         
   5   6   6         65.62         61.48        13.60 o                         
   6   6   6        142.70        150.37        15.41 o                         
   7   6   6         49.65         20.08        14.83 o                         
   8   6   6        142.07        127.88        18.33 o                         
   9   6   6        230.05        245.72        22.06 o                         
  10   6   6       1355.75       1309.48        42.68 o                         
  11   6   6        268.08        291.87        30.30 o                         
  12   6   6         15.05         -0.93        28.19 o                         
  13   6   6        616.28        562.06        42.53 o                         
  14   6   6         56.79         47.42        35.76 o                         
  15   6   6        171.71        199.10        39.72 o                         
  16   6   6        139.28         20.69        45.22 o                         
  17   6   6        438.74        498.67        51.28 o                         
 -19   7   6       1141.97       1118.45        66.06 o                         
 -18   7   6       1496.66       1478.91        69.31 o                         
 -17   7   6       1608.06       1515.60        76.02 o                         
 -16   7   6       1077.01       1163.40        62.22 o                         
 -15   7   6        955.48        917.88        51.61 o                         
 -14   7   6        524.70        518.64        34.21 o                         
 -13   7   6        429.07        405.81        31.27 o                         
 -12   7   6        832.29        915.38        37.67 o                         
 -11   7   6         29.90         42.11        17.79 o                         
 -10   7   6       2315.74       2256.75        51.63 o                         
  -9   7   6        267.87        258.02        19.39 o                         
  -8   7   6       8748.67       8212.86       123.29 o                         
  -7   7   6          9.91         23.47        14.59 o                         
  -6   7   6       1410.85       1334.01        32.33 o                         
  -5   7   6       3130.77       3099.62        46.05 o                         
  -4   7   6       6236.20       6276.73        78.46 o                         
  -3   7   6       2765.15       2738.02        42.08 o                         
  -2   7   6       5305.78       5235.52        65.42 o                         
  -1   7   6        696.65        708.66        21.69 o                         
   0   7   6        698.81        668.58        19.91 o                         
   1   7   6       2301.33       2435.16        40.25 o                         
   2   7   6         96.00        101.84        10.96 o                         
   3   7   6       1438.65       1488.65        32.18 o                         
   4   7   6          2.22         24.15        11.67 o                         
   5   7   6       4493.84       4310.34        66.03 o                         
   6   7   6          3.92          9.04        15.23 o                         
   7   7   6       2079.79       2006.32        48.65 o                         
   8   7   6        262.12        323.81        25.06 o                         
   9   7   6       2995.65       3014.31        64.82 o                         
  10   7   6       2049.11       1974.18        59.76 o                         
  11   7   6        759.04        707.81        40.46 o                         
  12   7   6       2252.46       2246.76        69.32 o                         
  13   7   6       1113.59       1097.56        54.17 o                         
  14   7   6       1050.97       1014.25        58.07 o                         
  15   7   6        372.78        349.99        45.41 o                         
  16   7   6        617.74        530.58        52.58 o                         
 -18   8   6       3700.36       3569.16       121.49 o                         
 -17   8   6       2260.09       2357.41       133.94 o                         
 -16   8   6       3366.11       3210.39        96.64 o                         
 -15   8   6       3315.07       3241.88        90.32 o                         
 -14   8   6        686.91        637.58        39.44 o                         
 -13   8   6       2950.38       2890.99        78.07 o                         
 -12   8   6        777.09        640.55        42.49 o                         
 -11   8   6       4631.34       4685.20        98.82 o                         
 -10   8   6        234.14        222.71        25.66 o                         
  -9   8   6       3744.56       3650.42        73.95 o                         
  -8   8   6        239.38        188.69        21.88 o                         
  -7   8   6      12003.63      11879.73       187.04 o                         
  -6   8   6       1863.39       1944.75        49.54 o                         
  -5   8   6      11535.57      11057.97       147.90 o                         
  -4   8   6       3567.56       3635.38        61.89 o                         
  -3   8   6       9748.48      10017.45       122.05 o                         
  -2   8   6       4207.58       4084.64        59.38 o                         
  -1   8   6       1904.28       1908.34        42.97 o                         
   0   8   6       3771.05       3666.65        61.75 o                         
   1   8   6        211.78        237.34        16.72 o                         
   2   8   6       6855.42       6682.35        99.32 o                         
   3   8   6       1421.33       1515.28        36.08 o                         
   4   8   6      10376.57      10214.02       137.45 o                         
   5   8   6        489.54        425.92        22.49 o                         
   6   8   6       7854.47       7693.95       115.20 o                         
   7   8   6          4.58         23.18        18.98 o                         
   8   8   6       2953.92       2962.90        70.11 o                         
   9   8   6       5385.69       5217.13       106.96 o                         
  10   8   6       4191.84       4323.04        97.32 o                         
  11   8   6       2363.73       2355.69        71.78 o                         
  12   8   6       2397.73       2376.74        76.05 o                         
  13   8   6       2003.23       1980.26        73.64 o                         
  14   8   6        468.86        325.10        45.39 o                         
  15   8   6       2794.97       2656.00       102.81 o                         
 -18   9   6       1150.32       1020.80        93.13 o                         
 -17   9   6       4290.88       4179.19       143.23 o                         
 -16   9   6       2624.20       2679.23       102.60 o                         
 -15   9   6       2527.02       2351.71        94.68 o                         
 -14   9   6       3837.49       4042.88       116.62 o                         
 -13   9   6       1231.32       1317.48        70.38 o                         
 -12   9   6      11708.07      11583.24       210.96 o                         
 -11   9   6        814.10        804.40        52.13 o                         
 -10   9   6       9229.27       9201.05       159.16 o                         
  -9   9   6        115.17        161.89        22.73 o                         
  -8   9   6       7659.67       7948.51       138.45 o                         
  -7   9   6        316.77        271.57        24.13 o                         
  -6   9   6      12400.56      12399.10       194.60 o                         
  -5   9   6       5834.71       5536.25        99.66 o                         
  -4   9   6      15468.53      15443.30       211.56 o                         
  -3   9   6       4433.14       4386.43        65.74 o                         
  -2   9   6       3183.57       3211.69        54.36 o                         
  -1   9   6       1954.91       2077.72        45.28 o                         
   0   9   6       5582.20       5732.43        93.75 o                         
   1   9   6      23653.26      23088.45       302.87 o                         
   2   9   6       1272.59       1243.34        36.93 o                         
   3   9   6      11646.51      11633.61       175.19 o                         
   4   9   6       1372.65       1284.78        38.57 o                         
   5   9   6      13057.10      13113.48       177.88 o                         
   6   9   6         10.22         28.43        17.90 o                         
   7   9   6       6136.44       6270.11       110.64 o                         
   8   9   6       2090.15       2048.68        69.08 o                         
   9   9   6       5349.74       5456.28       119.04 o                         
  10   9   6       2283.63       2274.76        75.56 o                         
  11   9   6       4658.49       4707.37       113.55 o                         
  12   9   6       2465.06       2457.12        80.13 o                         
  13   9   6       2288.99       2288.74        88.97 o                         
  14   9   6       5613.48       5976.11       143.98 o                         
  15   9   6       1158.03       1145.60        79.04 o                         
 -17  10   6       1973.41       2038.01       114.70 o                         
 -16  10   6       4505.39       4587.24       144.01 o                         
 -15  10   6       2628.95       2743.01       106.59 o                         
 -14  10   6       1866.06       1700.48        85.50 o                         
 -13  10   6      10009.06       9838.05       198.11 o                         
 -12  10   6       2162.25       2171.28        77.35 o                         
 -11  10   6       8930.46       8934.79       173.54 o                         
 -10  10   6         18.94         32.23        28.69 o                         
  -9  10   6      17530.98      17277.23       287.48 o                         
  -8  10   6        628.33        596.89        38.44 o                         
  -7  10   6       8015.39       8511.43       146.88 o                         
  -6  10   6         83.40        144.17        21.84 o                         
  -5  10   6      10980.24      10794.43       173.79 o                         
  -4  10   6       9824.29       9245.79       133.88 o                         
  -3  10   6      11219.13      11210.36       143.98 o                         
  -2  10   6       3689.56       3441.51        60.23 o                         
  -1  10   6      12265.42      11860.49       173.91 o                         
   0  10   6      13871.56      13433.11       200.64 o                         
   1  10   6       5113.67       5038.39        92.25 o                         
   2  10   6      11473.85      11632.48       176.96 o                         
   3  10   6        273.81        266.58        24.51 o                         
   4  10   6      12297.25      12553.88       190.88 o                         
   5  10   6         13.59        -19.38        19.38 o                         
   6  10   6      15964.27      15816.99       224.36 o                         
   7  10   6       2055.14       1951.86        55.87 o                         
   8  10   6       5766.85       5821.59       110.64 o                         
   9  10   6        678.78        671.40        38.49 o                         
  10  10   6       7443.98       7402.24       152.80 o                         
  11  10   6       1853.54       1783.97        76.39 o                         
  12  10   6       6234.22       6506.95       146.09 o                         
  13  10   6       6742.52       6994.25       157.41 o                         
  14  10   6       2635.57       2531.82       102.71 o                         
 -16  11   6       4106.02       3882.11       138.60 o                         
 -15  11   6       4171.95       4012.42       132.80 o                         
 -14  11   6       3456.94       3210.82       116.72 o                         
 -13  11   6       2281.58       2264.20        97.74 o                         
 -12  11   6      11044.20      11125.02       229.69 o                         
 -11  11   6        265.54        233.07        52.53 o                         
 -10  11   6      12740.52      12774.18       229.00 o                         
  -9  11   6        248.49        218.75        38.92 o                         
  -8  11   6      12767.84      12481.52       220.03 o                         
  -7  11   6        226.92        216.46        29.62 o                         
  -6  11   6      10715.65      10699.00       181.25 o                         
  -5  11   6       2219.36       2123.95        54.92 o                         
  -4  11   6       6663.96       6796.81       107.86 o                         
  -3  11   6       6551.63       6404.95        99.59 o                         
  -2  11   6       9458.17       9307.77       132.80 o                         
  -1  11   6       9222.33       8954.88       146.07 o                         
   0  11   6       7226.22       7131.94       130.95 o                         
   1  11   6      10965.51      11186.36       174.38 o                         
   2  11   6       3326.20       3520.19        80.67 o                         
   3  11   6      14557.07      14654.07       232.34 o                         
   4  11   6         19.36         47.81        24.48 o                         
   5  11   6      15477.77      15471.93       222.66 o                         
   6  11   6        284.41        223.96        27.86 o                         
   7  11   6       8683.93       8817.14       144.13 o                         
   8  11   6        499.83        535.21        37.01 o                         
   9  11   6       8213.34       8218.14       156.69 o                         
  10  11   6       2234.50       2286.42        78.17 o                         
  11  11   6       6772.00       6704.88       141.62 o                         
  12  11   6       1818.49       1976.58        90.85 o                         
  13  11   6       2872.42       2970.40       131.20 o                         
 -15  12   6       5611.58       5750.19       164.46 o                         
 -14  12   6       1918.08       1800.22        99.01 o                         
 -13  12   6       5716.14       5661.59       153.32 o                         
 -12  12   6        490.48        463.68        54.34 o                         
 -11  12   6       6358.29       6239.05       155.93 o                         
 -10  12   6        937.83        968.92        62.06 o                         
  -9  12   6       9512.22       9600.03       201.79 o                         
  -8  12   6         79.42         56.17        31.78 o                         
  -7  12   6      10979.77      10948.62       189.34 o                         
  -6  12   6        653.86        581.24        35.35 o                         
  -5  12   6      11675.96      11629.06       197.40 o                         
  -4  12   6       3486.82       3639.02        83.49 o                         
  -3  12   6       6922.08       6798.32       123.64 o                         
  -2  12   6       5972.11       6165.94       129.70 o                         
  -1  12   6       2294.40       2497.68        70.99 o                         
   0  12   6       8168.21       8415.22       163.60 o                         
   1  12   6       1847.67       2039.68        69.22 o                         
   2  12   6      10948.45      11015.66       186.85 o                         
   3  12   6       2637.11       2655.18        72.59 o                         
   4  12   6      11764.55      12007.39       201.90 o                         
   5  12   6         52.80         78.65        28.51 o                         
   6  12   6      10655.21      10636.91       168.46 o                         
   7  12   6        291.70        286.42        32.95 o                         
   8  12   6       8946.71       9066.88       169.89 o                         
   9  12   6       1331.28       1314.95        65.51 o                         
  10  12   6       7585.69       7837.88       159.34 o                         
  11  12   6       2411.97       2411.45        89.60 o                         
  12  12   6       2136.44       2117.36        91.14 o                         
 -13  13   6       1323.23       1253.47        91.25 o                         
 -12  13   6       2265.50       2193.74       103.00 o                         
 -11  13   6       2004.33       2020.91       124.28 o                         
 -10  13   6       5133.56       4968.12       138.41 o                         
  -9  13   6        167.87        198.33        42.27 o                         
  -8  13   6       8143.42       8110.24       159.68 o                         
  -7  13   6         32.73         77.37        30.73 o                         
  -6  13   6       7729.06       7715.06       139.44 o                         
  -5  13   6        776.79        683.56        46.41 o                         
  -4  13   6       8354.86       8446.57       160.82 o                         
  -3  13   6       2917.99       2777.03        85.44 o                         
  -2  13   6       2819.84       3013.92        87.99 o                         
  -1  13   6       3770.14       3896.27       100.49 o                         
   0  13   6       2033.10       1996.15        73.14 o                         
   1  13   6       5765.25       5835.79       130.36 o                         
   2  13   6        357.15        356.67        39.20 o                         
   3  13   6       4748.99       4803.65       107.56 o                         
   4  13   6        815.19        786.85        46.88 o                         
   5  13   6      10171.24      10595.91       179.42 o                         
   6  13   6         54.35        118.56        37.33 o                         
   7  13   6       8862.81       9048.19       172.46 o                         
   8  13   6       1018.63       1054.56        78.90 o                         
   9  13   6       4870.13       4931.84       122.55 o                         
  10  13   6        385.72        339.71        52.10 o                         
 -11  14   6       5016.98       4961.67       140.87 o                         
 -10  14   6          3.68         43.08        42.97 o                         
  -9  14   6       1538.65       1452.21        86.54 o                         
  -8  14   6        424.04        345.26        46.08 o                         
  -7  14   6       4860.96       5031.02       120.41 o                         
  -6  14   6        184.03        187.73        36.03 o                         
  -5  14   6       4254.67       4277.31       115.03 o                         
  -4  14   6        617.44        629.44        46.97 o                         
  -3  14   6        794.57        790.01        54.30 o                         
  -2  14   6       1300.62       1343.61        67.90 o                         
  -1  14   6       2108.55       2159.26        80.85 o                         
   0  14   6       2861.22       3085.82       100.08 o                         
   1  14   6       1321.89       1380.83        68.57 o                         
   2  14   6       4972.74       5065.97       125.94 o                         
   3  14   6         28.74         44.54        40.72 o                         
   4  14   6       2873.66       2910.41        89.95 o                         
   5  14   6         56.07         49.74        47.83 o                         
   6  14   6       5065.27       5067.02       123.83 o                         
   7  14   6         33.98         63.60        43.21 o                         
   8  14   6       3741.55       3784.54       117.61 o                         
  -9  15   6          2.42        -26.89        50.74 o                         
  -8  15   6        387.47        335.41        49.96 o                         
  -7  15   6         13.03         23.65        44.11 o                         
  -6  15   6       1300.87       1470.85        90.28 o                         
  -5  15   6         23.81        -40.78        40.78 o                         
  -4  15   6        204.83        228.30        50.14 o                         
  -3  15   6         93.04         87.05        45.48 o                         
  -2  15   6       1511.04       1366.68        75.32 o                         
  -1  15   6       1230.13       1211.83        68.15 o                         
   0  15   6        244.11        232.89        46.92 o                         
   1  15   6       1031.45       1019.99        62.01 o                         
   2  15   6         64.00         30.78        45.69 o                         
   3  15   6       1835.19       1836.91        93.60 o                         
   4  15   6         92.51         74.83        45.95 o                         
   5  15   6        694.55        726.83        60.51 o                         
   6  15   6          6.07        -28.66        48.15 o                         
  -5  16   6        117.45         70.40        62.52 o                         
  -4  16   6         10.56         50.85        56.04 o                         
  -3  16   6         75.60        139.84        53.57 o                         
  -2  16   6          0.83         94.26        52.64 o                         
  -1  16   6        142.40        201.82        64.87 o                         
   0  16   6         14.41        -21.37        51.05 o                         
   1  16   6        134.70        191.61        54.84 o                         
   2  16   6         33.05         22.25        53.37 o                         
 -21   1   7        877.17        821.70        63.76 o                         
 -20   1   7        339.01        219.79        48.71 o                         
 -19   1   7        502.31        414.33        46.04 o                         
 -18   1   7         57.77         46.79        36.42 o                         
 -17   1   7       1626.51       1727.13        72.61 o                         
 -16   1   7          8.59          8.56        26.89 o                         
 -15   1   7        269.20        284.62        27.26 o                         
 -14   1   7         90.79         64.13        20.44 o                         
 -13   1   7       2419.61       2383.80        55.93 o                         
 -12   1   7        457.92        435.50        22.44 o                         
 -11   1   7       1227.86       1197.91        32.17 o                         
 -10   1   7        901.54        895.24        24.76 o                         
  -9   1   7        833.30        886.67        23.47 o                         
  -8   1   7        783.71        878.72        20.72 o                         
  -7   1   7         75.33         83.31         8.41 o                         
  -6   1   7       1430.81       1434.23        21.17 o                         
  -5   1   7       1287.45       1528.27        25.44 o                         
  -4   1   7        916.50        827.62        17.63 o                         
  -3   1   7        119.39        134.37         7.84 o                         
  -2   1   7        673.36        572.14        16.34 o                         
  -1   1   7       1233.59       1392.84        30.85 o                         
   0   1   7       2461.10       2622.96        41.79 o                         
   1   1   7       6833.02       7488.36       110.39 o                         
   2   1   7       1423.10       1485.24        24.58 o                         
   3   1   7        712.29        652.10        17.33 o                         
   4   1   7       3270.61       3375.61        46.86 o                         
   5   1   7        276.11        271.35        13.48 o                         
   6   1   7        300.10        293.72        15.84 o                         
   7   1   7       1509.33       1515.74        37.63 o                         
   8   1   7       1956.59       1902.67        43.25 o                         
   9   1   7        729.44        707.77        30.09 o                         
  10   1   7         70.52         68.62        19.19 o                         
  11   1   7        879.43        795.46        39.27 o                         
  12   1   7        269.63        256.37        31.03 o                         
  13   1   7       1566.12       1668.23        63.85 o                         
  14   1   7        231.24        198.40        35.28 o                         
  15   1   7        712.72        743.92        47.99 o                         
  16   1   7          6.18        -38.54        38.54 o                         
  17   1   7        428.54        405.15        52.60 o                         
 -21   2   7        760.53        824.92        62.76 o                         
 -20   2   7       5270.81       5224.51       193.15 o                         
 -19   2   7        302.01        281.09        42.49 o                         
 -18   2   7       1022.49       1001.51        54.80 o                         
 -17   2   7         41.06         57.11        31.61 o                         
 -16   2   7       6185.10       6405.82       126.18 o                         
 -15   2   7        407.81        397.20        28.38 o                         
 -14   2   7       3636.08       3782.49        76.61 o                         
 -13   2   7        250.33        241.31        20.19 o                         
 -12   2   7       2482.76       2499.39        48.40 o                         
 -11   2   7       1261.85       1316.39        33.72 o                         
 -10   2   7       1840.79       1841.64        49.84 o                         
  -9   2   7       3216.64       3239.77        53.09 o                         
  -8   2   7       1772.21       1852.53        33.97 o                         
  -7   2   7       9440.94       9449.45       102.35 o                         
  -6   2   7       5716.35       5982.09        66.91 o                         
  -5   2   7       6046.32       5923.14        70.61 o                         
  -4   2   7         97.70        109.93         6.82 o                         
  -3   2   7      12555.34      12417.34       187.23 o                         
  -2   2   7        181.02        182.77         9.48 o                         
  -1   2   7       4404.45       4368.88        61.19 o                         
   0   2   7       2971.33       3153.52        43.50 o                         
   1   2   7        709.91        649.51        16.02 o                         
   2   2   7        571.59        660.30        16.27 o                         
   3   2   7       2736.77       2821.35        43.23 o                         
   4   2   7       6369.41       6605.35        83.20 o                         
   5   2   7       5170.56       5467.12        73.04 o                         
   6   2   7       6741.39       6822.82        96.25 o                         
   7   2   7       4482.25       4543.56        72.26 o                         
   8   2   7       4913.47       4963.51        76.99 o                         
   9   2   7         13.98          2.37        17.20 o                         
  10   2   7       7106.62       7128.96       115.78 o                         
  11   2   7         36.11         41.80        23.71 o                         
  12   2   7       3891.05       3849.90        83.84 o                         
  13   2   7        284.81        264.27        31.17 o                         
  14   2   7       1536.81       1499.43        62.64 o                         
  15   2   7         37.75          8.93        36.86 o                         
  16   2   7       1851.58       1764.51        82.36 o                         
  17   2   7        449.01        419.20        54.14 o                         
 -20   3   7       1594.42       1703.13        78.90 o                         
 -19   3   7       3572.79       3842.24       103.24 o                         
 -18   3   7        121.91         75.79        36.51 o                         
 -17   3   7       4133.91       4044.97        97.52 o                         
 -16   3   7        189.64        186.40        30.71 o                         
 -15   3   7      11632.75      11858.93       196.48 o                         
 -14   3   7        703.54        692.61        37.79 o                         
 -13   3   7       6218.39       6432.97       105.44 o                         
 -12   3   7       3231.47       3326.63        64.47 o                         
 -11   3   7       8850.73       9121.27       147.00 o                         
 -10   3   7       3748.64       3825.04        80.52 o                         
  -9   3   7       3345.18       3409.13        46.74 o                         
  -8   3   7       9035.58       8832.31       114.19 o                         
  -7   3   7       4989.90       5038.40        78.87 o                         
  -6   3   7       4071.79       3997.41        49.99 o                         
  -5   3   7       4818.89       4864.46        57.16 o                         
  -4   3   7      20886.45      20837.88       233.35 o                         
  -3   3   7       2181.84       2230.71        36.80 o                         
  -2   3   7      19210.16      19799.58       239.50 o                         
  -1   3   7       2023.51       2050.33        32.86 o                         
   0   3   7       9393.04       9240.24       108.82 o                         
   1   3   7       4279.08       4244.36        52.98 o                         
   2   3   7       6385.13       6405.02        72.70 o                         
   3   3   7       1045.89       1100.63        21.27 o                         
   4   3   7       3073.75       3007.98        44.63 o                         
   5   3   7      13575.98      13645.89       158.19 o                         
   6   3   7      10419.19      10817.53       131.55 o                         
   7   3   7      14836.06      14939.79       184.26 o                         
   8   3   7       2359.89       2477.10        49.21 o                         
   9   3   7       7784.16       7918.17       116.65 o                         
  10   3   7          3.11         10.84        17.78 o                         
  11   3   7      10545.73      10358.69       159.41 o                         
  12   3   7        533.49        442.00        36.06 o                         
  13   3   7       3100.69       3018.08        82.37 o                         
  14   3   7         32.61        -34.31        34.31 o                         
  15   3   7       3887.88       3977.56       109.38 o                         
  16   3   7        709.85        674.62        54.23 o                         
  17   3   7       1728.14       1863.80        92.86 o                         
 -20   4   7       4068.17       4176.15       110.60 o                         
 -19   4   7        403.35        491.64        45.21 o                         
 -18   4   7       5703.27       6043.83       129.32 o                         
 -17   4   7         21.84        127.88        33.14 o                         
 -16   4   7      10070.57      10409.19       191.17 o                         
 -15   4   7       1666.45       1882.32        64.59 o                         
 -14   4   7      11643.67      11749.55       182.27 o                         
 -13   4   7       2534.16       2545.94        49.28 o                         
 -12   4   7      11144.93      11276.72       167.58 o                         
 -11   4   7       4845.72       5000.95        84.27 o                         
 -10   4   7       7405.60       7564.28       105.03 o                         
  -9   4   7       9087.50       9171.58       134.46 o                         
  -8   4   7       8144.88       8162.71       106.71 o                         
  -7   4   7      10945.14      10934.52       127.49 o                         
  -6   4   7       5444.27       5541.98        70.24 o                         
  -5   4   7      12642.74      12734.09       130.76 o                         
  -4   4   7       1068.08       1121.84        25.99 o                         
  -3   4   7      12571.53      12232.70       143.46 o                         
  -2   4   7        393.02        403.55        13.61 o                         
  -1   4   7      29283.95      29914.07       358.46 o                         
   0   4   7       1555.39       1526.16        25.97 o                         
   1   4   7      18859.24      19113.09       196.07 o                         
   2   4   7       7937.36       7860.14        80.86 o                         
   3   4   7       9701.01       9603.94       109.69 o                         
   4   4   7       4254.93       4163.35        61.48 o                         
   5   4   7       4330.29       4287.82        59.73 o                         
   6   4   7      19815.51      20483.17       266.72 o                         
   7   4   7       4400.42       4428.15        75.10 o                         
   8   4   7      20470.82      20670.65       273.85 o                         
   9   4   7        825.45        830.51        36.15 o                         
  10   4   7       6771.44       6890.16       113.49 o                         
  11   4   7        336.57        310.90        28.61 o                         
  12   4   7       7653.90       7825.85       146.69 o                         
  13   4   7        395.26        394.10        37.61 o                         
  14   4   7       6567.00       6528.03       136.35 o                         
  15   4   7       1807.44       1706.60        75.37 o                         
  16   4   7       6505.97       6727.28       155.10 o                         
  17   4   7       2003.99       2138.56        99.13 o                         
 -20   5   7        559.54        473.24        53.37 o                         
 -19   5   7       5958.11       6115.94       131.07 o                         
 -18   5   7         36.93         39.97        36.97 o                         
 -17   5   7       7241.51       7384.22       145.92 o                         
 -16   5   7         21.26         67.85        28.89 o                         
 -15   5   7      10881.20      11235.80       181.00 o                         
 -14   5   7         52.70         65.03        25.08 o                         
 -13   5   7      10279.59      10405.97       148.32 o                         
 -12   5   7       3127.30       3263.23        64.99 o                         
 -11   5   7      23939.20      24092.04       327.32 o                         
 -10   5   7      26560.62      26186.97       339.12 o                         
  -9   5   7         63.99        150.04        15.45 o                         
  -8   5   7       7297.97       7202.48        99.15 o                         
  -7   5   7       7346.55       7310.21        94.69 o                         
  -6   5   7      21156.83      21113.71       251.44 o                         
  -5   5   7       1905.30       1915.34        34.49 o                         
  -4   5   7       8940.76       8676.28       125.50 o                         
  -3   5   7       1967.40       1955.01        30.76 o                         
  -2   5   7      29349.39      29116.54       311.67 o                         
  -1   5   7       1194.49       1195.19        25.15 o                         
   0   5   7      25174.25      24620.01       266.61 o                         
   1   5   7       3165.04       3058.80        42.75 o                         
   2   5   7      22989.17      23562.40       275.06 o                         
   3   5   7      11109.31      11502.53       134.70 o                         
   4   5   7       1103.56       1089.02        22.37 o                         
   5   5   7      13432.77      13357.82       161.29 o                         
   6   5   7       5289.65       5450.66        85.72 o                         
   7   5   7      18223.29      18498.55       261.23 o                         
   8   5   7        892.81        894.23        36.41 o                         
   9   5   7       9559.74       9853.19       148.01 o                         
  10   5   7       1980.10       1959.48        56.16 o                         
  11   5   7      15586.08      15823.60       251.14 o                         
  12   5   7         50.84         68.75        28.55 o                         
  13   5   7       9771.83       9794.75       178.67 o                         
  14   5   7       2466.72       2515.05        83.13 o                         
  15   5   7       6535.56       6452.35       141.67 o                         
  16   5   7       1197.66       1126.12        63.93 o                         
 -19   6   7        653.97        572.82        53.39 o                         
 -18   6   7       5938.88       5767.03       122.51 o                         
 -17   6   7         55.32         70.43        35.34 o                         
 -16   6   7      12976.31      13270.79       223.02 o                         
 -15   6   7        321.11        364.79        32.45 o                         
 -14   6   7       9866.95      10068.22       164.76 o                         
 -13   6   7       3300.13       3328.16        70.64 o                         
 -12   6   7       5828.43       5899.88        97.82 o                         
 -11   6   7       2621.89       2439.29        54.48 o                         
 -10   6   7      10063.34      10161.53       142.13 o                         
  -9   6   7      14342.61      14227.95       187.22 o                         
  -8   6   7       4742.11       4423.67        71.88 o                         
  -7   6   7      20569.43      20361.34       227.19 o                         
  -6   6   7       6661.39       6630.49        92.33 o                         
  -5   6   7      13286.00      13532.10       149.39 o                         
  -4   6   7        328.46        377.08        12.16 o                         
  -3   6   7      15482.45      15437.02       178.35 o                         
  -2   6   7        215.97        280.20        16.14 o                         
  -1   6   7      14542.55      14675.35       155.14 o                         
   0   6   7       1117.07       1142.20        25.11 o                         
   1   6   7      25824.44      26188.11       309.31 o                         
   2   6   7       8579.78       8756.52       115.85 o                         
   3   6   7      10253.25      10203.59       121.80 o                         
   4   6   7       7534.93       7370.05       104.55 o                         
   5   6   7       7971.54       7794.68        95.09 o                         
   6   6   7      16422.32      16535.08       205.84 o                         
   7   6   7       3206.67       3203.42        63.74 o                         
   8   6   7       5789.67       5872.04       104.27 o                         
   9   6   7         77.79        101.73        20.28 o                         
  10   6   7       9787.46      10146.18       165.01 o                         
  11   6   7         25.61         39.13        25.95 o                         
  12   6   7      14717.60      14606.77       257.38 o                         
  13   6   7        448.90        455.44        45.32 o                         
  14   6   7      10019.78      10045.92       187.43 o                         
  15   6   7        430.11        439.41        49.20 o                         
  16   6   7       4895.45       4625.20       122.77 o                         
 -19   7   7       5615.76       5477.71       143.40 o                         
 -18   7   7         24.85        -20.09        43.22 o                         
 -17   7   7       4157.22       4129.50       113.42 o                         
 -16   7   7        102.56        105.55        35.25 o                         
 -15   7   7       9484.89       9626.08       163.55 o                         
 -14   7   7       1994.89       2158.17        63.54 o                         
 -13   7   7       7276.36       7277.54       137.92 o                         
 -12   7   7       1108.81       1189.36        48.59 o                         
 -11   7   7       4613.20       4502.26        80.85 o                         
 -10   7   7       5910.01       5703.18        92.08 o                         
  -9   7   7       6358.40       6270.76       101.70 o                         
  -8   7   7      13562.62      13025.19       172.98 o                         
  -7   7   7       3884.52       3802.92        62.96 o                         
  -6   7   7      10129.03       9824.01       128.96 o                         
  -5   7   7       1677.82       1620.48        29.01 o                         
  -4   7   7      16022.14      15773.58       173.17 o                         
  -3   7   7        130.12        113.28        11.70 o                         
  -2   7   7      18921.71      18976.33       226.90 o                         
  -1   7   7        195.73        193.44        14.91 o                         
   0   7   7      10292.36      10227.23       125.78 o                         
   1   7   7       2357.42       2291.21        40.18 o                         
   2   7   7       8864.57       8862.59       116.20 o                         
   3   7   7       5905.30       5867.48        81.77 o                         
   4   7   7      11754.87      11645.40       150.73 o                         
   5   7   7       5818.01       5883.83        83.14 o                         
   6   7   7       4194.70       4102.75        64.79 o                         
   7   7   7       7365.20       7407.34       122.58 o                         
   8   7   7        946.04       1007.14        40.75 o                         
   9   7   7       6919.87       7027.99       126.46 o                         
  10   7   7          3.34         17.26        26.29 o                         
  11   7   7      11593.49      11780.13       201.26 o                         
  12   7   7       1098.93       1002.44        50.38 o                         
  13   7   7       5986.61       5855.12       129.94 o                         
  14   7   7        459.31        396.19        44.85 o                         
  15   7   7       7547.27       7140.17       209.38 o                         
 -18   8   7       4744.79       5088.98       131.92 o                         
 -17   8   7         16.52         89.67        45.34 o                         
 -16   8   7       6467.60       6524.59       156.27 o                         
 -15   8   7       1413.45       1461.30        77.74 o                         
 -14   8   7        793.06        806.18        57.05 o                         
 -13   8   7        892.80        697.60        45.97 o                         
 -12   8   7       4196.76       4303.06       103.44 o                         
 -11   8   7       1719.64       1702.31        58.29 o                         
 -10   8   7       5422.90       5577.58       108.33 o                         
  -9   8   7       1055.23       1171.33        44.64 o                         
  -8   8   7       2100.19       2147.24        56.01 o                         
  -7   8   7      11254.75      11009.96       174.95 o                         
  -6   8   7        458.69        510.85        30.06 o                         
  -5   8   7      21586.72      20772.31       259.50 o                         
  -4   8   7        403.23        378.54        19.03 o                         
  -3   8   7       7907.35       7797.18       110.32 o                         
  -2   8   7         33.92         49.04        12.45 o                         
  -1   8   7       6322.81       6372.25        90.10 o                         
   0   8   7        284.05        265.48        20.05 o                         
   1   8   7       6291.13       6407.94        99.93 o                         
   2   8   7         34.16         30.55        15.34 o                         
   3   8   7       7448.67       7388.58       103.16 o                         
   4   8   7       4500.14       4626.42        76.99 o                         
   5   8   7       1528.89       1624.47        47.34 o                         
   6   8   7       6197.83       6087.31        88.64 o                         
   7   8   7       1268.37       1356.01        41.47 o                         
   8   8   7       5752.52       5825.05       121.00 o                         
   9   8   7        390.73        344.00        34.12 o                         
  10   8   7       5711.60       5861.07       126.69 o                         
  11   8   7         27.36         29.30        34.14 o                         
  12   8   7       5855.56       5912.23       133.53 o                         
  13   8   7        757.34        743.34        58.84 o                         
  14   8   7       2517.94       2355.21       102.72 o                         
  15   8   7        863.92        864.59        78.33 o                         
 -17   9   7       1229.06       1128.27        81.58 o                         
 -16   9   7        229.92        104.85        48.44 o                         
 -15   9   7       1028.95        935.53        61.14 o                         
 -14   9   7        266.89        299.58        47.16 o                         
 -13   9   7       3444.39       3433.03       105.34 o                         
 -12   9   7        877.67        859.13        56.28 o                         
 -11   9   7       2424.61       2269.49        72.81 o                         
 -10   9   7        421.14        395.47        33.62 o                         
  -9   9   7       1067.30        909.03        41.69 o                         
  -8   9   7       3221.98       3307.78        74.87 o                         
  -7   9   7        476.60        502.19        29.58 o                         
  -6   9   7       1559.10       1606.61        46.93 o                         
  -5   9   7          8.34         29.54        14.27 o                         
  -4   9   7       6329.27       5978.22        91.97 o                         
  -3   9   7         52.95         43.23        14.52 o                         
  -2   9   7       4068.65       3860.76        64.52 o                         
  -1   9   7       1058.01        924.07        32.16 o                         
   0   9   7       8085.95       8294.63       145.32 o                         
   1   9   7       2621.94       2755.59        70.77 o                         
   2   9   7       2117.13       2273.65        56.12 o                         
   3   9   7        223.88        249.05        21.75 o                         
   4   9   7       1610.52       1673.56        42.48 o                         
   5   9   7        706.57        635.86        30.23 o                         
   6   9   7        916.82        876.81        37.13 o                         
   7   9   7       1554.18       1605.97        51.24 o                         
   8   9   7        293.10        219.55        26.91 o                         
   9   9   7       3056.24       3164.20        82.97 o                         
  10   9   7        158.37        135.30        35.55 o                         
  11   9   7       1664.80       1667.70        74.60 o                         
  12   9   7         15.11         13.37        40.73 o                         
  13   9   7       2731.33       2974.94       107.69 o                         
  14   9   7        874.37        864.27        66.46 o                         
 -17  10   7          4.77         80.44        64.88 o                         
 -16  10   7        388.86        303.35        72.29 o                         
 -15  10   7         49.51          5.93        43.26 o                         
 -14  10   7        208.14        218.46        48.57 o                         
 -13  10   7         50.46         58.08        42.22 o                         
 -12  10   7         63.56         17.12        34.52 o                         
 -11  10   7        130.02         99.85        44.96 o                         
 -10  10   7        220.88        282.67        38.31 o                         
  -9  10   7        825.97        713.77        43.10 o                         
  -8  10   7        624.24        685.02        39.54 o                         
  -7  10   7         42.58         43.52        21.56 o                         
  -6  10   7        170.99        162.08        22.37 o                         
  -5  10   7        967.52        971.31        43.29 o                         
  -4  10   7         96.06         83.16        18.62 o                         
  -3  10   7        598.75        545.95        26.06 o                         
  -2  10   7        210.67        156.70        20.39 o                         
  -1  10   7        968.46        908.08        44.11 o                         
   0  10   7        601.93        583.78        32.47 o                         
   1  10   7       1827.68       2011.23        56.09 o                         
   2  10   7        222.46        210.57        23.95 o                         
   3  10   7        574.18        563.63        31.12 o                         
   4  10   7         89.08        105.64        20.87 o                         
   5  10   7        928.83        838.92        38.01 o                         
   6  10   7         66.86         47.54        22.69 o                         
   7  10   7         17.23         19.84        24.60 o                         
   8  10   7         94.58         72.98        27.25 o                         
   9  10   7        118.70         84.15        30.28 o                         
  10  10   7        345.11        377.91        39.73 o                         
  11  10   7         47.14         -7.23        37.01 o                         
  12  10   7        803.86        754.37        56.35 o                         
  13  10   7         30.73         80.38        52.02 o                         
 -15  11   7         81.61        100.56        53.07 o                         
 -14  11   7        380.11        375.57        56.38 o                         
 -13  11   7        317.34        367.10        55.59 o                         
 -12  11   7          3.63          6.11        37.11 o                         
 -11  11   7        331.57        248.13        45.88 o                         
 -10  11   7         31.08         28.10        32.55 o                         
  -9  11   7          1.98         29.56        29.30 o                         
  -8  11   7        602.11        628.15        46.66 o                         
  -7  11   7        440.64        420.17        34.20 o                         
  -6  11   7         20.63         38.12        23.21 o                         
  -5  11   7        283.91        223.77        28.45 o                         
  -4  11   7         32.03         26.32        23.69 o                         
  -3  11   7        530.00        464.24        31.05 o                         
  -2  11   7        376.65        254.02        36.10 o                         
  -1  11   7        274.45        241.64        28.56 o                         
   0  11   7         67.50         41.38        25.10 o                         
   1  11   7        127.79         88.50        26.07 o                         
   2  11   7         33.77         16.32        23.45 o                         
   3  11   7        149.21        128.93        26.02 o                         
   4  11   7         23.28          5.91        23.31 o                         
   5  11   7        517.43        454.73        31.74 o                         
   6  11   7          3.20        -25.23        25.23 o                         
   7  11   7         29.09         48.06        27.50 o                         
   8  11   7          0.00         15.60        30.19 o                         
   9  11   7          8.66         18.65        33.22 o                         
  10  11   7          1.93          5.85        37.16 o                         
  11  11   7         99.66        177.45        44.12 o                         
  12  11   7        149.06        127.08        48.61 o                         
 -14  12   7        514.76        437.15        66.11 o                         
 -13  12   7        156.50        144.52        54.29 o                         
 -12  12   7        310.03        370.72        54.23 o                         
 -11  12   7       1070.42       1045.22        68.74 o                         
 -10  12   7       1294.62       1367.68        75.93 o                         
  -9  12   7       1282.25       1318.93        71.76 o                         
  -8  12   7        280.19        241.90        41.01 o                         
  -7  12   7       1758.77       1627.72        69.15 o                         
  -6  12   7        272.63        230.90        28.94 o                         
  -5  12   7       1814.47       1839.76        64.46 o                         
  -4  12   7         37.23         18.41        26.44 o                         
  -3  12   7       1023.09       1084.78        48.27 o                         
  -2  12   7        447.84        386.16        36.48 o                         
  -1  12   7       2712.81       2588.72        79.66 o                         
   0  12   7         37.27         -4.33        29.24 o                         
   1  12   7        988.85        982.75        53.16 o                         
   2  12   7          7.95          4.95        30.44 o                         
   3  12   7          8.95        -28.37        28.37 o                         
   4  12   7       1123.84       1172.98        59.59 o                         
   5  12   7          6.56         18.89        28.99 o                         
   6  12   7       2864.02       3012.95        81.25 o                         
   7  12   7        638.77        557.41        42.53 o                         
   8  12   7       1004.57       1097.92        59.20 o                         
   9  12   7         16.48         -9.76        40.31 o                         
  10  12   7        959.50        872.38        59.94 o                         
  11  12   7         21.97        -33.52        48.07 o                         
 -13  13   7        943.38        924.61        77.14 o                         
 -12  13   7        659.79        673.17        65.05 o                         
 -11  13   7        899.57        884.47        68.46 o                         
 -10  13   7       1844.47       1918.84       109.08 o                         
  -9  13   7       1463.21       1462.11        83.93 o                         
  -8  13   7       5602.54       5609.10       126.87 o                         
  -7  13   7       2500.14       2763.90        89.92 o                         
  -6  13   7       4080.99       3906.51        99.48 o                         
  -5  13   7        183.72        237.26        35.62 o                         
  -4  13   7       4065.49       4202.03       107.89 o                         
  -3  13   7        677.71        584.61        57.53 o                         
  -2  13   7       3305.97       3385.67        95.84 o                         
  -1  13   7         49.34         61.93        33.25 o                         
   0  13   7       2695.86       2721.08        85.97 o                         
   1  13   7        833.16        801.22        51.11 o                         
   2  13   7       3639.86       3546.86        98.08 o                         
   3  13   7        923.89       1031.58        57.03 o                         
   4  13   7       1211.31       1207.20        60.39 o                         
   5  13   7       1974.44       2072.46        76.65 o                         
   6  13   7        200.03        152.98        40.90 o                         
   7  13   7       3746.25       3747.63       104.54 o                         
   8  13   7         84.48         46.83        47.56 o                         
   9  13   7       3232.49       3310.09       103.83 o                         
 -11  14   7       2836.46       2712.71       143.58 o                         
 -10  14   7       1585.94       1531.47        76.08 o                         
  -9  14   7       3501.73       3590.82       108.25 o                         
  -8  14   7       1321.92       1340.40       108.12 o                         
  -7  14   7       7597.69       7505.84       155.45 o                         
  -6  14   7       1858.85       1862.19        95.90 o                         
  -5  14   7       5630.76       5639.79       135.88 o                         
  -4  14   7         91.74         64.25        44.56 o                         
  -3  14   7       4955.50       4730.28       121.99 o                         
  -2  14   7          2.08        -12.17        38.93 o                         
  -1  14   7       5270.97       5323.35       128.95 o                         
   0  14   7       2035.25       2072.84        81.74 o                         
   1  14   7       7013.21       7142.58       155.79 o                         
   2  14   7       2322.76       2293.66        95.62 o                         
   3  14   7       4600.30       4714.99       134.35 o                         
   4  14   7       1851.16       1961.13        84.67 o                         
   5  14   7       1474.44       1330.14        67.16 o                         
   6  14   7       3481.81       3572.05       106.35 o                         
   7  14   7        864.24        886.77        63.39 o                         
  -8  15   7       3773.34       3814.72       115.09 o                         
  -7  15   7        800.41        758.69        70.38 o                         
  -6  15   7       9945.50       9929.79       205.42 o                         
  -5  15   7        215.26        271.25        56.87 o                         
  -4  15   7       6010.01       6114.68       158.28 o                         
  -3  15   7         55.76         98.60        49.81 o                         
  -2  15   7       8232.46       8212.79       176.56 o                         
  -1  15   7        311.75        280.72        49.29 o                         
   0  15   7       9537.35       9581.62       227.92 o                         
   1  15   7        796.11        857.56        73.71 o                         
   2  15   7       6090.19       6261.31       175.71 o                         
   3  15   7       4915.30       5387.91       152.61 o                         
   4  15   7       1368.48       1337.96        76.56 o                         
   5  15   7       5342.27       5391.99       143.60 o                         
  -3  16   7      11869.84      11995.38       251.30 o                         
  -2  16   7         15.79        127.56        56.35 o                         
  -1  16   7       9245.43       9146.58       214.41 o                         
   0  16   7        183.92        217.16        72.91 o                         
 -21   0   8       3335.58       3293.76       243.77 o                         
 -20   0   8       7488.28       7876.78       240.30 o                         
 -19   0   8       7402.83       7454.27       224.00 o                         
 -18   0   8       4492.90       4549.64       159.57 o                         
 -17   0   8       8531.58       9063.45       247.11 o                         
 -16   0   8       1668.85       1687.99       101.42 o                         
 -15   0   8        337.06        387.93        46.96 o                         
 -14   0   8       7758.18       8105.97       187.24 o                         
 -13   0   8          4.05         43.33        35.83 o                         
 -12   0   8      34146.32      33688.20       609.34 o                         
 -11   0   8         58.02         92.80        18.92 o                         
 -10   0   8      12486.08      12615.88       213.46 o                         
  -9   0   8       2085.23       2198.94        49.26 o                         
  -8   0   8       7109.00       7033.14       138.46 o                         
  -7   0   8       9579.07       9569.08       186.38 o                         
  -6   0   8      14080.01      14059.83       226.16 o                         
  -5   0   8      16364.16      16859.91       289.06 o                         
  -4   0   8      11525.12      11584.24       220.06 o                         
  -3   0   8      27918.37      28393.22       518.08 o                         
  -2   0   8        220.61        138.71        12.19 o                         
  -1   0   8       2773.69       2792.45        61.74 o                         
   0   0   8      20610.30      22447.54       415.73 o                         
   1   0   8      56894.74      58343.09       964.36 o                         
   2   0   8       2707.06       3101.59        65.94 o                         
   3   0   8      25458.26      26218.26       619.34 o                         
   4   0   8        113.27        170.35        15.79 o                         
   5   0   8      20333.26      20289.71       326.62 o                         
   6   0   8       5390.11       5435.86       115.75 o                         
   7   0   8       3975.80       3914.34        94.10 o                         
   8   0   8       5578.50       5501.58       123.17 o                         
   9   0   8       6342.49       6011.50       137.19 o                         
  10   0   8       4049.64       4220.29       137.14 o                         
  11   0   8       4462.80       4408.94       169.06 o                         
  12   0   8       6212.04       6228.91       217.35 o                         
  13   0   8       2012.21       1783.38       114.07 o                         
  14   0   8       8561.24       8479.87       281.96 o                         
  15   0   8         44.27        -22.34        64.89 o                         
  16   0   8       9295.49       8637.66       301.62 o                         
  17   0   8        142.45        100.36        74.17 o                         
 -21   1   8       4039.84       4184.98       124.43 o                         
 -20   1   8       3196.85       3180.98       105.91 o                         
 -19   1   8       1232.51       1279.63        69.31 o                         
 -18   1   8       5030.44       5277.94       124.95 o                         
 -17   1   8       4568.86       4936.02       116.06 o                         
 -16   1   8       2266.01       2283.76        72.56 o                         
 -15   1   8      13526.81      13837.24       235.50 o                         
 -14   1   8       1595.15       1681.34        54.57 o                         
 -13   1   8       9432.90       9697.16       143.12 o                         
 -12   1   8        106.51        146.30        16.75 o                         
 -11   1   8      21761.12      21851.26       261.37 o                         
 -10   1   8       1193.98       1243.99        29.59 o                         
  -9   1   8      11735.19      11618.32       144.90 o                         
  -8   1   8       2306.46       2371.16        37.13 o                         
  -7   1   8       3384.63       3234.91        51.92 o                         
  -6   1   8       8198.53       8086.37        96.78 o                         
  -5   1   8      13541.53      14076.87       165.98 o                         
  -4   1   8      16539.74      16890.23       204.26 o                         
  -3   1   8       7150.30       6954.14        87.79 o                         
  -2   1   8      25930.58      26086.25       404.75 o                         
  -1   1   8       3597.87       3811.24        56.77 o                         
   0   1   8      29851.73      30534.91       417.37 o                         
   1   1   8        934.72       1069.77        26.04 o                         
   2   1   8      27659.34      27863.49       306.90 o                         
   3   1   8       1011.80       1064.08        27.87 o                         
   4   1   8      16299.33      16263.37       195.41 o                         
   5   1   8        120.68        138.86        12.44 o                         
   6   1   8      13316.27      13255.63       171.79 o                         
   7   1   8       5239.14       5218.43        81.64 o                         
   8   1   8       7717.86       7536.19       110.46 o                         
   9   1   8       4917.54       4767.02        82.11 o                         
  10   1   8       1869.65       1836.93        54.23 o                         
  11   1   8       5038.60       4997.57       128.90 o                         
  12   1   8       2568.09       2511.50        91.28 o                         
  13   1   8       8097.70       8075.64       188.91 o                         
  14   1   8         12.69         25.41        42.20 o                         
  15   1   8       7871.07       7906.97       180.35 o                         
  16   1   8         16.56         97.06        49.20 o                         
  17   1   8       7077.25       6978.10       176.21 o                         
 -20   2   8       2206.56       2156.54        91.45 o                         
 -19   2   8       1943.79       2049.46        84.03 o                         
 -18   2   8       3245.20       3408.02        96.60 o                         
 -17   2   8       1700.47       1764.76        70.14 o                         
 -16   2   8      12505.68      12769.10       223.41 o                         
 -15   2   8        953.61       1142.10        54.90 o                         
 -14   2   8       9306.73       9623.74       163.27 o                         
 -13   2   8        582.35        634.07        32.21 o                         
 -12   2   8       4493.44       4703.20        84.49 o                         
 -11   2   8        240.46        232.69        17.68 o                         
 -10   2   8       8436.35       8627.23       123.09 o                         
  -9   2   8         68.78         47.75        12.13 o                         
  -8   2   8       9409.22       9577.73       112.43 o                         
  -7   2   8       7756.13       8211.14        90.61 o                         
  -6   2   8      18762.01      18773.02       212.26 o                         
  -5   2   8      10264.95      10419.42       137.77 o                         
  -4   2   8       2192.72       2266.80        47.14 o                         
  -3   2   8      17384.14      17699.94       262.03 o                         
  -2   2   8       1355.16       1379.81        34.82 o                         
  -1   2   8      16387.85      16318.58       242.71 o                         
   0   2   8        294.32        281.70        12.66 o                         
   1   2   8       8242.91       8128.73       105.52 o                         
   2   2   8        565.11        583.91        16.27 o                         
   3   2   8      20321.50      20512.96       240.42 o                         
   4   2   8         19.25         79.71        13.10 o                         
   5   2   8      13677.95      13698.65       175.41 o                         
   6   2   8       3096.19       3249.23        57.32 o                         
   7   2   8      10078.11      10092.00       144.46 o                         
   8   2   8       1928.73       1844.14        44.74 o                         
   9   2   8       3451.77       3403.26        68.74 o                         
  10   2   8       6737.65       6707.21       111.71 o                         
  11   2   8       1310.01       1380.10        63.65 o                         
  12   2   8       3602.88       3551.57        93.47 o                         
  13   2   8        505.30        428.85        44.79 o                         
  14   2   8       4538.43       4633.25       125.63 o                         
  15   2   8          1.85        -43.17        43.17 o                         
  16   2   8       7123.01       6960.21       171.29 o                         
 -20   3   8       1080.50       1054.62        67.10 o                         
 -19   3   8       3895.67       3930.14       111.46 o                         
 -18   3   8       1677.09       1628.85        72.27 o                         
 -17   3   8       3133.77       3189.34        90.42 o                         
 -16   3   8       1750.18       1841.67        66.51 o                         
 -15   3   8       2776.06       2902.52        78.88 o                         
 -14   3   8         45.98         45.73        21.81 o                         
 -13   3   8       7878.83       8058.51       130.61 o                         
 -12   3   8          1.86         29.47        17.03 o                         
 -11   3   8       3531.91       3648.04        70.50 o                         
 -10   3   8         40.68         50.68        15.78 o                         
  -9   3   8       4650.93       4558.67        73.95 o                         
  -8   3   8       4285.53       4253.15        60.10 o                         
  -7   3   8       6405.48       6551.05        78.43 o                         
  -6   3   8       2305.85       2251.16        32.05 o                         
  -5   3   8      10803.37      10875.36       115.99 o                         
  -4   3   8       7845.38       7908.89        99.41 o                         
  -3   3   8       3942.88       4143.15        59.95 o                         
  -2   3   8       6414.47       6469.19        90.27 o                         
  -1   3   8        437.83        412.21        16.27 o                         
   0   3   8       5475.27       5465.74        68.01 o                         
   1   3   8        268.09        271.87        11.72 o                         
   2   3   8       5992.55       5980.34        71.14 o                         
   3   3   8        686.95        702.80        19.60 o                         
   4   3   8       5833.96       5848.74        87.98 o                         
   5   3   8         13.92         33.19        13.37 o                         
   6   3   8       6056.93       6216.98        89.54 o                         
   7   3   8       3835.48       3880.34        69.67 o                         
   8   3   8       5004.59       5151.88        90.66 o                         
   9   3   8       2099.37       2013.13        53.05 o                         
  10   3   8       5586.91       5572.18       104.09 o                         
  11   3   8       4736.74       4574.15       106.51 o                         
  12   3   8         52.20         35.68        30.03 o                         
  13   3   8       1699.54       1618.33        71.05 o                         
  14   3   8         46.35        -34.27        47.38 o                         
  15   3   8       2223.60       2212.42       138.53 o                         
  16   3   8          0.50        -49.25        53.52 o                         
 -20   4   8        694.11        686.95        56.00 o                         
 -19   4   8        876.29        818.44        55.18 o                         
 -18   4   8       1054.75       1123.85        74.29 o                         
 -17   4   8        105.13        114.37        34.31 o                         
 -16   4   8       2070.49       2155.51        83.21 o                         
 -15   4   8         69.76         45.83        25.95 o                         
 -14   4   8       1091.29       1114.97        44.86 o                         
 -13   4   8         44.55         30.81        19.48 o                         
 -12   4   8       1154.55       1208.95        40.46 o                         
 -11   4   8        111.64        113.98        18.14 o                         
 -10   4   8       9483.13       9575.93       149.30 o                         
  -9   4   8         83.84        101.83        13.96 o                         
  -8   4   8       1648.48       1673.06        35.13 o                         
  -7   4   8        332.24        345.29        16.65 o                         
  -6   4   8        690.45        709.70        17.82 o                         
  -5   4   8       3414.54       3405.32        46.67 o                         
  -4   4   8        727.97        694.60        20.07 o                         
  -3   4   8         31.14         56.49         9.61 o                         
  -2   4   8        514.39        564.60        18.87 o                         
  -1   4   8       1905.39       1886.21        32.97 o                         
   0   4   8         18.26         30.07         8.14 o                         
   1   4   8       7688.13       7433.57        88.75 o                         
   2   4   8          6.21         14.39         9.56 o                         
   3   4   8       2657.13       2591.03        42.61 o                         
   4   4   8         47.48         37.17        10.80 o                         
   5   4   8        515.02        527.98        26.25 o                         
   6   4   8        567.41        570.53        29.46 o                         
   7   4   8       1430.50       1416.64        37.84 o                         
   8   4   8       1983.38       1993.93        49.93 o                         
   9   4   8        821.85        900.83        38.91 o                         
  10   4   8        198.40        161.91        29.96 o                         
  11   4   8       2125.36       2194.72        72.73 o                         
  12   4   8       3011.68       2962.27        88.69 o                         
  13   4   8         13.76        -23.08        34.45 o                         
  14   4   8       1344.16       1225.70        66.47 o                         
  15   4   8         61.86        -35.44        45.29 o                         
  16   4   8        832.20        789.54        67.13 o                         
 -20   5   8         40.98         33.95        49.19 o                         
 -19   5   8        151.45        163.44        56.28 o                         
 -18   5   8          4.79        -14.99        37.96 o                         
 -17   5   8         19.09         -1.25        33.27 o                         
 -16   5   8        111.78        103.88        30.62 o                         
 -15   5   8         62.12        104.43        26.11 o                         
 -14   5   8          0.17          1.21        22.36 o                         
 -13   5   8        191.52        145.63        22.94 o                         
 -12   5   8         16.12          9.55        17.50 o                         
 -11   5   8       1409.20       1497.49        41.10 o                         
 -10   5   8        351.36        307.77        21.77 o                         
  -9   5   8        292.36        298.57        19.34 o                         
  -8   5   8         57.06         43.12        13.14 o                         
  -7   5   8        980.24        958.95        26.87 o                         
  -6   5   8        382.74        392.94        14.12 o                         
  -5   5   8          7.47          9.69         9.80 o                         
  -4   5   8        930.50        853.36        29.02 o                         
  -3   5   8        935.43        911.49        26.09 o                         
  -2   5   8        937.04        912.15        22.02 o                         
  -1   5   8        813.29        805.29        24.11 o                         
   0   5   8        484.04        445.16        17.92 o                         
   1   5   8         65.01         65.34        11.71 o                         
   2   5   8          5.08          5.33         9.95 o                         
   3   5   8       1006.58       1004.57        26.12 o                         
   4   5   8        107.55        105.88        13.32 o                         
   5   5   8        548.83        515.69        23.88 o                         
   6   5   8        201.74        186.13        16.85 o                         
   7   5   8        157.92        140.81        17.53 o                         
   8   5   8         43.53         36.17        18.72 o                         
   9   5   8        409.10        366.18        27.56 o                         
  10   5   8         96.20         94.00        27.72 o                         
  11   5   8       1041.01       1063.74        68.20 o                         
  12   5   8        533.48        473.29        42.32 o                         
  13   5   8         89.78        120.41        39.23 o                         
  14   5   8         76.50          6.68        41.09 o                         
  15   5   8          3.61         28.43        48.30 o                         
  16   5   8         32.07         15.47        56.14 o                         
 -19   6   8        180.47        238.01        47.06 o                         
 -18   6   8        156.68        144.23        40.85 o                         
 -17   6   8        211.87        184.60        36.52 o                         
 -16   6   8         90.22         47.10        31.79 o                         
 -15   6   8        391.43        344.33        30.45 o                         
 -14   6   8        436.95        449.69        32.44 o                         
 -13   6   8         12.92         -2.96        23.15 o                         
 -12   6   8        365.44        375.85        25.90 o                         
 -11   6   8         33.36          9.88        17.99 o                         
 -10   6   8        519.30        516.94        26.34 o                         
  -9   6   8         22.33         26.38        17.29 o                         
  -8   6   8        331.82        321.71        21.89 o                         
  -7   6   8        928.28        871.16        27.02 o                         
  -6   6   8       1416.02       1447.00        28.35 o                         
  -5   6   8        340.49        310.51        15.68 o                         
  -4   6   8        523.81        557.86        20.12 o                         
  -3   6   8        675.76        726.87        21.84 o                         
  -2   6   8        116.35        135.60         9.91 o                         
  -1   6   8       3250.38       3239.31        46.36 o                         
   0   6   8          0.22         -9.68         9.91 o                         
   1   6   8       2950.38       2885.58        47.01 o                         
   2   6   8        274.94        266.87        16.22 o                         
   3   6   8       1092.12       1074.98        29.52 o                         
   4   6   8        936.23        932.19        28.50 o                         
   5   6   8        297.71        255.40        18.72 o                         
   6   6   8          0.90         10.60        12.80 o                         
   7   6   8        548.23        565.18        31.79 o                         
   8   6   8         40.42         36.21        19.41 o                         
   9   6   8          3.10         39.09        23.19 o                         
  10   6   8        160.65        137.09        29.08 o                         
  11   6   8        300.19        252.53        33.83 o                         
  12   6   8        103.29        104.53        36.43 o                         
  13   6   8        179.48         68.51        41.25 o                         
  14   6   8        115.23         43.30        41.96 o                         
  15   6   8        228.96         69.29        50.62 o                         
 -19   7   8        711.31        552.52        62.68 o                         
 -18   7   8       1999.03       1992.69        95.98 o                         
 -17   7   8        777.43        769.89        56.43 o                         
 -16   7   8        419.60        436.04        46.20 o                         
 -15   7   8       1999.85       2046.70        74.17 o                         
 -14   7   8        468.23        436.03        40.52 o                         
 -13   7   8       1304.00       1328.20        64.27 o                         
 -12   7   8        115.09        100.31        26.96 o                         
 -11   7   8       1264.86       1169.70        43.44 o                         
 -10   7   8         91.89         52.87        19.18 o                         
  -9   7   8       3060.32       3056.88        57.53 o                         
  -8   7   8        744.80        803.63        31.80 o                         
  -7   7   8       4973.85       4824.24        77.73 o                         
  -6   7   8        580.26        597.14        27.08 o                         
  -5   7   8       2190.15       2152.68        38.58 o                         
  -4   7   8       2623.35       2533.62        48.65 o                         
  -3   7   8         87.20         96.79        12.97 o                         
  -2   7   8       9452.57       9453.13       128.28 o                         
  -1   7   8        888.89        877.91        28.24 o                         
   0   7   8       2380.16       2321.18        39.98 o                         
   1   7   8         21.69         33.83        10.74 o                         
   2   7   8       5170.75       5151.69        80.11 o                         
   3   7   8        558.35        568.90        24.93 o                         
   4   7   8       3788.60       3775.06        72.83 o                         
   5   7   8          6.70          4.23        14.33 o                         
   6   7   8       1836.87       1897.44        42.75 o                         
   7   7   8       1423.97       1453.39        49.47 o                         
   8   7   8       1858.48       1878.50        59.82 o                         
   9   7   8        828.13        818.22        50.96 o                         
  10   7   8       1394.58       1369.82        69.52 o                         
  11   7   8       2293.85       2225.87        79.44 o                         
  12   7   8        300.67        191.47        38.45 o                         
  13   7   8        547.60        492.72        51.72 o                         
  14   7   8          7.01         14.89        48.43 o                         
  15   7   8       1329.23       1523.80        82.10 o                         
 -18   8   8       1490.98       1482.14        88.34 o                         
 -17   8   8       1750.56       1769.70        89.94 o                         
 -16   8   8       3676.86       3634.94       114.98 o                         
 -15   8   8        324.06        291.64        52.30 o                         
 -14   8   8       2759.48       2698.75       102.80 o                         
 -13   8   8          6.72        -31.74        31.74 o                         
 -12   8   8       6682.06       6791.52       154.95 o                         
 -11   8   8        118.54         82.24        28.08 o                         
 -10   8   8       8055.19       8072.25       154.27 o                         
  -9   8   8         30.94         25.89        19.28 o                         
  -8   8   8       4696.41       4490.63        87.00 o                         
  -7   8   8        720.78        767.59        36.90 o                         
  -6   8   8       3788.97       3838.06        82.82 o                         
  -5   8   8       8633.08       8584.96       109.32 o                         
  -4   8   8       3665.20       3727.47        59.80 o                         
  -3   8   8       6658.08       6530.85        96.93 o                         
  -2   8   8       1375.65       1443.97        36.55 o                         
  -1   8   8       6881.22       6769.56        99.94 o                         
   0   8   8         32.85         69.80        16.90 o                         
   1   8   8       7814.58       7835.68       117.72 o                         
   2   8   8         42.55         31.79        14.82 o                         
   3   8   8      10280.31      10693.87       145.99 o                         
   4   8   8         11.54         14.44        13.71 o                         
   5   8   8       5513.85       5576.91        83.99 o                         
   6   8   8        571.54        520.70        29.84 o                         
   7   8   8       4817.27       4999.60       102.21 o                         
   8   8   8       2809.21       2923.52        76.49 o                         
   9   8   8       3091.37       3101.63        79.93 o                         
  10   8   8       3821.26       3816.33        99.44 o                         
  11   8   8        568.34        528.32        48.16 o                         
  12   8   8       2839.26       2990.85       104.00 o                         
  13   8   8        802.90        780.86        60.99 o                         
  14   8   8       2574.43       2508.37       180.25 o                         
 -17   9   8       3337.04       3223.45       118.74 o                         
 -16   9   8        996.24       1177.78        94.94 o                         
 -15   9   8       5391.66       5257.08       142.49 o                         
 -14   9   8         37.40         67.52        40.79 o                         
 -13   9   8      10909.26      10754.43       223.06 o                         
 -12   9   8        119.54        102.50        36.87 o                         
 -11   9   8      15739.17      15506.83       289.06 o                         
 -10   9   8        443.94        419.34        41.61 o                         
  -9   9   8       5521.10       5290.88       125.81 o                         
  -8   9   8       2693.97       2553.55        71.53 o                         
  -7   9   8       2575.71       2477.93        54.86 o                         
  -6   9   8       5349.75       5331.88        91.25 o                         
  -5   9   8      11256.35      10959.79       153.85 o                         
  -4   9   8       6246.20       5999.21        92.73 o                         
  -3   9   8       2201.02       2260.27        49.53 o                         
  -2   9   8       6288.10       6386.79       122.42 o                         
  -1   9   8       2612.76       2688.88        72.03 o                         
   0   9   8      13242.93      13440.69       224.73 o                         
   1   9   8         12.80         40.95        18.01 o                         
   2   9   8      13492.37      13862.61       195.06 o                         
   3   9   8        430.13        406.14        23.34 o                         
   4   9   8       9083.54       9263.26       132.90 o                         
   5   9   8        240.05        230.49        24.40 o                         
   6   9   8      10191.52      10253.05       165.06 o                         
   7   9   8       3074.73       3113.00        78.86 o                         
   8   9   8       3742.59       3825.45        91.18 o                         
   9   9   8       2975.04       2940.20        81.54 o                         
  10   9   8       2647.98       2706.42        89.24 o                         
  11   9   8       4400.60       4295.76       107.01 o                         
  12   9   8       2399.27       2380.33       128.12 o                         
  13   9   8       5075.52       4976.07       140.37 o                         
 -16  10   8       7996.80       7864.74       207.13 o                         
 -15  10   8       1128.17       1029.23        78.66 o                         
 -14  10   8       7683.17       7661.08       182.25 o                         
 -13  10   8       3201.75       3346.22       111.81 o                         
 -12  10   8      11219.17      11360.73       231.68 o                         
 -11  10   8        317.60        379.24        43.97 o                         
 -10  10   8      11845.25      11530.28       228.13 o                         
  -9  10   8       1876.79       1814.61        72.91 o                         
  -8  10   8       8011.62       8175.50       172.03 o                         
  -7  10   8       5650.63       5639.37       129.99 o                         
  -6  10   8       7972.26       7887.61       147.93 o                         
  -5  10   8       3973.20       3766.33        66.67 o                         
  -4  10   8       5559.39       5242.13        82.97 o                         
  -3  10   8       8869.93       8742.06       122.56 o                         
  -2  10   8       3798.10       3767.77        72.57 o                         
  -1  10   8       2127.20       2316.64        64.49 o                         
   0  10   8       4488.89       4451.00        94.33 o                         
   1  10   8      21415.04      22282.50       352.94 o                         
   2  10   8       2954.67       2889.58        69.66 o                         
   3  10   8      13484.46      13529.65       203.35 o                         
   4  10   8        314.56        284.92        28.47 o                         
   5  10   8       7424.45       7597.78       132.41 o                         
   6  10   8       6862.21       6835.54       124.45 o                         
   7  10   8       6755.05       7195.42       138.22 o                         
   8  10   8       2266.93       2396.70        75.82 o                         
   9  10   8       7790.17       7812.39       151.23 o                         
  10  10   8       2679.79       2644.28        84.14 o                         
  11  10   8       3300.33       3244.57       113.36 o                         
  12  10   8       5434.28       5609.02       140.26 o                         
 -15  11   8       8453.12       8690.20       205.38 o                         
 -14  11   8        855.10        723.10        65.17 o                         
 -13  11   8       6737.55       6771.69       169.68 o                         
 -12  11   8        121.95        218.24        49.18 o                         
 -11  11   8      13232.15      13153.56       259.73 o                         
 -10  11   8       1042.81       1081.45        64.45 o                         
  -9  11   8      11399.90      11208.39       224.72 o                         
  -8  11   8       2475.30       2444.98        86.62 o                         
  -7  11   8       8120.47       8090.53       171.69 o                         
  -6  11   8       3441.74       3506.31        93.18 o                         
  -5  11   8       5474.10       5643.23       114.41 o                         
  -4  11   8       3075.47       3061.51        76.84 o                         
  -3  11   8       4453.85       4361.79        94.44 o                         
  -2  11   8       8759.22       9056.05       171.03 o                         
  -1  11   8       2190.04       2294.86        71.64 o                         
   0  11   8      15537.08      15847.43       267.13 o                         
   1  11   8         78.75        115.72        28.65 o                         
   2  11   8       8338.38       8616.61       163.23 o                         
   3  11   8        589.13        566.76        39.35 o                         
   4  11   8      11364.14      11541.85       186.00 o                         
   5  11   8       2737.27       2853.10        75.17 o                         
   6  11   8       7317.18       7562.73       137.67 o                         
   7  11   8       1578.73       1593.46        68.69 o                         
   8  11   8       6178.35       6314.44       132.83 o                         
   9  11   8       4639.29       4488.95       110.65 o                         
  10  11   8       3331.32       3401.25       100.05 o                         
  11  11   8       6475.51       6728.45       146.98 o                         
 -14  12   8       5531.80       5490.12       170.23 o                         
 -13  12   8        326.43        196.07        57.46 o                         
 -12  12   8       6814.07       6960.36       173.95 o                         
 -11  12   8         15.29         58.30        47.32 o                         
 -10  12   8      11280.20      11691.15       239.35 o                         
  -9  12   8        204.19        266.19        43.58 o                         
  -8  12   8      11551.91      11237.07       213.51 o                         
  -7  12   8       2220.14       2140.56        74.73 o                         
  -6  12   8       5994.88       5746.20       120.86 o                         
  -5  12   8       3552.25       3588.99        90.19 o                         
  -4  12   8       3258.51       3347.20        85.61 o                         
  -3  12   8       5731.62       5814.35       136.50 o                         
  -2  12   8        931.27        967.05        51.60 o                         
  -1  12   8       8878.90       9158.71       176.28 o                         
   0  12   8        270.71        271.33        39.77 o                         
   1  12   8       8390.99       8591.89       181.67 o                         
   2  12   8         92.24         78.37        32.68 o                         
   3  12   8       9220.77       9395.91       179.90 o                         
   4  12   8         72.96         69.35        30.64 o                         
   5  12   8       7613.80       7847.40       151.69 o                         
   6  12   8       1900.30       1964.51        77.28 o                         
   7  12   8       3302.77       3350.57        95.58 o                         
   8  12   8       4019.74       4078.30       108.20 o                         
   9  12   8       4311.65       4446.43       115.86 o                         
  10  12   8       5908.07       5929.05       139.34 o                         
 -12  13   8        283.18        242.53        60.40 o                         
 -11  13   8       4917.44       4779.38       144.59 o                         
 -10  13   8        484.31        473.22        56.59 o                         
  -9  13   8       6270.12       6188.74       173.90 o                         
  -8  13   8        582.48        634.26        49.29 o                         
  -7  13   8       5804.66       5636.24       126.75 o                         
  -6  13   8        902.33        838.02        52.03 o                         
  -5  13   8       6076.33       6069.50       128.58 o                         
  -4  13   8       5652.93       5621.93       140.69 o                         
  -3  13   8       1265.45       1261.89        69.44 o                         
  -2  13   8       4573.48       4772.03       118.23 o                         
  -1  13   8        638.00        608.58        44.99 o                         
   0  13   8       3961.78       3944.53       154.42 o                         
   1  13   8          4.06        -28.18        36.63 o                         
   2  13   8       7430.21       7497.93       172.44 o                         
   3  13   8          2.23         27.67        37.95 o                         
   4  13   8       1744.98       1747.63        96.72 o                         
   5  13   8         70.30         11.87        40.05 o                         
   6  13   8       4331.24       4401.27       112.93 o                         
   7  13   8       4208.36       4385.62       126.45 o                         
   8  13   8       4533.52       4916.12       124.66 o                         
 -10  14   8       3259.95       3389.01       119.24 o                         
  -9  14   8       1062.57       1196.77       107.17 o                         
  -8  14   8       1789.33       1711.32        80.02 o                         
  -7  14   8        494.70        474.22        50.75 o                         
  -6  14   8       3866.74       3676.45       103.80 o                         
  -5  14   8       2868.31       2719.46       104.22 o                         
  -4  14   8        485.55        494.18        53.45 o                         
  -3  14   8       1222.27       1261.57        74.08 o                         
  -2  14   8        819.16        760.24        58.63 o                         
  -1  14   8       4616.76       4519.89       130.78 o                         
   0  14   8        772.01        741.70        72.65 o                         
   1  14   8       1409.61       1447.13        80.73 o                         
   2  14   8         73.34         14.50        53.70 o                         
   3  14   8       1039.70       1120.15        70.53 o                         
   4  14   8       1260.58       1338.16        75.05 o                         
   5  14   8       4203.20       4146.25       114.92 o                         
   6  14   8         50.60         -4.03        51.22 o                         
  -7  15   8        452.48        457.54        67.78 o                         
  -6  15   8        322.63        314.13        61.22 o                         
  -5  15   8        209.85        181.65        59.06 o                         
  -4  15   8       2550.59       2656.45       112.22 o                         
  -3  15   8       1427.75       1518.68       108.66 o                         
  -2  15   8        455.40        406.17        58.17 o                         
  -1  15   8        448.01        570.84        62.03 o                         
   0  15   8        296.76        225.16        52.41 o                         
   1  15   8          7.46        -33.09        58.76 o                         
   2  15   8        427.53        410.24        62.70 o                         
   3  15   8        452.41        516.39        60.65 o                         
 -20   1   9       1578.15       1566.95        80.69 o                         
 -19   1   9        178.20        176.32        47.54 o                         
 -18   1   9        734.72        695.77        52.54 o                         
 -17   1   9        100.80         97.02        33.77 o                         
 -16   1   9         41.23         49.39        29.23 o                         
 -15   1   9       1848.27       1868.34        65.28 o                         
 -14   1   9         13.73         41.57        23.03 o                         
 -13   1   9       3430.00       3594.23        86.15 o                         
 -12   1   9       3269.85       3272.30        60.18 o                         
 -11   1   9       1409.27       1365.33        36.38 o                         
 -10   1   9       1510.20       1559.38        37.98 o                         
  -9   1   9        108.17        131.51        12.52 o                         
  -8   1   9         10.34         17.67        11.14 o                         
  -7   1   9       2280.47       2215.75        33.17 o                         
  -6   1   9          0.01         -0.86         7.64 o                         
  -5   1   9       1224.38       1247.11        23.10 o                         
  -4   1   9       2339.13       2435.13        40.89 o                         
  -3   1   9       4182.41       4379.43        59.50 o                         
  -2   1   9        431.99        398.93        12.26 o                         
  -1   1   9       3754.98       3957.87        56.70 o                         
   0   1   9        172.10        173.24        10.69 o                         
   1   1   9        670.73        644.67        18.12 o                         
   2   1   9        478.63        454.27        15.85 o                         
   3   1   9        600.82        575.98        21.39 o                         
   4   1   9        528.11        561.27        21.68 o                         
   5   1   9         41.86         41.37        12.30 o                         
   6   1   9        455.74        416.37        23.01 o                         
   7   1   9       1118.36       1135.52        34.84 o                         
   8   1   9       1565.58       1486.02        42.69 o                         
   9   1   9         72.42         69.71        22.01 o                         
  10   1   9       2624.14       2705.03        89.08 o                         
  11   1   9         52.39         28.87        38.53 o                         
  12   1   9        359.88        322.13        44.03 o                         
  13   1   9        953.90       1027.65        68.35 o                         
  14   1   9        321.82        234.65        45.38 o                         
  15   1   9       1139.18       1046.56        85.60 o                         
  16   1   9        288.31        182.38        61.12 o                         
 -20   2   9        246.53        203.53        51.13 o                         
 -19   2   9       1247.83       1283.70        66.83 o                         
 -18   2   9        159.30         92.32        39.25 o                         
 -17   2   9       2375.59       2456.39        81.54 o                         
 -16   2   9       1112.49       1124.89        55.23 o                         
 -15   2   9       2717.49       2895.93        76.82 o                         
 -14   2   9       2668.23       2666.55        66.14 o                         
 -13   2   9         58.37         58.55        18.70 o                         
 -12   2   9       3007.78       3081.34        61.47 o                         
 -11   2   9        135.94         94.80        21.36 o                         
 -10   2   9      11700.64      11872.02       154.54 o                         
  -9   2   9       6033.37       5878.08        98.39 o                         
  -8   2   9       3498.95       3604.74        46.19 o                         
  -7   2   9        215.84        209.34        11.96 o                         
  -6   2   9      12047.04      12163.56       154.74 o                         
  -5   2   9       2127.79       2082.77        37.58 o                         
  -4   2   9      13766.11      13918.29       199.37 o                         
  -3   2   9        559.17        586.58        20.39 o                         
  -2   2   9       4963.76       5085.29        86.92 o                         
  -1   2   9       2133.10       2136.68        33.22 o                         
   0   2   9       5596.75       5845.02        83.96 o                         
   1   2   9         41.91         73.75        12.65 o                         
   2   2   9        949.90        978.07        22.16 o                         
   3   2   9       2033.49       1984.30        56.41 o                         
   4   2   9         22.86         20.37        10.47 o                         
   5   2   9       8428.59       8463.31       127.58 o                         
   6   2   9        169.80        132.94        19.58 o                         
   7   2   9       8176.36       8141.89       116.02 o                         
   8   2   9        170.72        140.55        20.00 o                         
   9   2   9       2246.30       2211.46        58.18 o                         
  10   2   9        916.74        873.37        52.02 o                         
  11   2   9       3549.16       3489.06        99.37 o                         
  12   2   9       2284.09       2060.63        80.15 o                         
  13   2   9       4060.33       3860.93       113.39 o                         
  14   2   9        463.03        392.20        49.21 o                         
  15   2   9        444.15        423.44        54.51 o                         
  16   2   9       1581.19       1609.13        90.61 o                         
 -20   3   9       2782.14       2764.09       180.99 o                         
 -19   3   9        400.32        406.14        48.00 o                         
 -18   3   9       6166.55       6171.85       136.60 o                         
 -17   3   9       1014.60       1033.84        56.00 o                         
 -16   3   9       5829.35       5906.38       125.09 o                         
 -15   3   9       4449.06       4396.39        99.31 o                         
 -14   3   9       6263.06       6266.49       116.20 o                         
 -13   3   9       4355.76       4489.65        83.00 o                         
 -12   3   9        112.35        189.87        23.07 o                         
 -11   3   9       3040.23       3116.72        76.88 o                         
 -10   3   9        253.45        270.20        22.01 o                         
  -9   3   9      21886.63      22069.41       302.89 o                         
  -8   3   9       2709.26       2810.57        53.99 o                         
  -7   3   9      18679.30      18804.04       214.09 o                         
  -6   3   9        870.37        922.10        24.53 o                         
  -5   3   9      17825.35      17782.12       211.26 o                         
  -4   3   9       2437.27       2380.35        54.91 o                         
  -3   3   9      11437.35      11634.89       213.53 o                         
  -2   3   9       9363.52       9480.37       170.27 o                         
  -1   3   9      14313.17      14425.85       196.65 o                         
   0   3   9         63.97        114.07         8.04 o                         
   1   3   9       1829.44       1912.86        32.21 o                         
   2   3   9       5029.47       5021.17        64.34 o                         
   3   3   9        314.05        381.93        15.28 o                         
   4   3   9      12299.84      12472.28       205.17 o                         
   5   3   9       4615.60       4553.15        81.87 o                         
   6   3   9       9650.42       9755.28       154.51 o                         
   7   3   9         90.21         49.12        16.56 o                         
   8   3   9       6297.53       6349.69        96.59 o                         
   9   3   9       1475.96       1444.09        45.36 o                         
  10   3   9       4901.53       4905.82       110.29 o                         
  11   3   9       3966.82       3851.91        97.80 o                         
  12   3   9       6378.23       6366.27       139.21 o                         
  13   3   9       2241.30       2241.48        83.74 o                         
  14   3   9       3698.63       3631.02       114.02 o                         
  15   3   9       1711.90       1614.47        88.98 o                         
  16   3   9       2654.16       2597.00       113.33 o                         
 -20   4   9         35.13         32.97        52.55 o                         
 -19   4   9       6224.40       6207.09       193.79 o                         
 -18   4   9        678.62        646.16        55.56 o                         
 -17   4   9       8847.37       8840.25       171.77 o                         
 -16   4   9       3039.05       3103.02        85.53 o                         
 -15   4   9       7856.42       7922.23       142.09 o                         
 -14   4   9       3710.88       3774.85        91.82 o                         
 -13   4   9       4227.06       4348.27       103.34 o                         
 -12   4   9       5741.64       5965.19       125.12 o                         
 -11   4   9       4202.02       4117.08       106.29 o                         
 -10   4   9      18795.08      19313.63       280.44 o                         
  -9   4   9        102.05        138.97        17.68 o                         
  -8   4   9      16464.24      16265.54       208.19 o                         
  -7   4   9        174.10        216.10        12.56 o                         
  -6   4   9      32932.34      33069.27       396.42 o                         
  -5   4   9         27.35         54.85         9.77 o                         
  -4   4   9      18333.45      18006.88       213.26 o                         
  -3   4   9       1104.84       1121.50        33.92 o                         
  -2   4   9       8692.74       8790.30       116.44 o                         
  -1   4   9       4397.02       4421.20        69.13 o                         
   0   4   9       7769.96       7877.82        98.11 o                         
   1   4   9      10820.85      10836.14       134.39 o                         
   2   4   9      10328.19      10610.41       122.87 o                         
   3   4   9      16889.71      16724.57       186.72 o                         
   4   4   9       3183.61       3089.74        53.53 o                         
   5   4   9       9651.63       9696.91       145.58 o                         
   6   4   9         60.56         72.59        18.95 o                         
   7   4   9       9997.84       9994.95       175.04 o                         
   8   4   9       1844.28       1822.00        52.88 o                         
   9   4   9       5897.17       5947.54       132.08 o                         
  10   4   9        509.75        498.94        39.19 o                         
  11   4   9       9386.24       9370.85       179.11 o                         
  12   4   9       4180.61       3992.65       126.37 o                         
  13   4   9       8235.00       8150.62       170.77 o                         
  14   4   9       3849.14       3627.56       109.05 o                         
  15   4   9       3545.57       3287.09       117.06 o                         
 -19   5   9        465.30        425.33        55.86 o                         
 -18   5   9       5434.36       5576.00       139.34 o                         
 -17   5   9        167.38        132.94        41.58 o                         
 -16   5   9      11020.81      11362.49       211.88 o                         
 -15   5   9       4698.06       4718.06       105.26 o                         
 -14   5   9       6815.30       7097.19       141.52 o                         
 -13   5   9       3274.48       3228.05        87.54 o                         
 -12   5   9       4713.56       4837.12        98.29 o                         
 -11   5   9      22301.91      22487.07       307.35 o                         
 -10   5   9        519.76        586.23        30.49 o                         
  -9   5   9      19683.08      19952.59       273.06 o                         
  -8   5   9        445.42        425.97        21.43 o                         
  -7   5   9      16491.51      16417.07       191.31 o                         
  -6   5   9        375.60        403.23        16.40 o                         
  -5   5   9      32100.82      32304.90       389.72 o                         
  -4   5   9        617.72        664.87        23.97 o                         
  -3   5   9       7748.88       7573.47       113.55 o                         
  -2   5   9        626.41        591.74        26.62 o                         
  -1   5   9      20156.06      20808.70       266.81 o                         
   0   5   9      12829.12      12982.98       173.55 o                         
   1   5   9      11892.77      12164.37       150.32 o                         
   2   5   9      15272.42      15818.96       193.23 o                         
   3   5   9       1751.78       1822.51        39.39 o                         
   4   5   9      14002.67      14026.63       169.23 o                         
   5   5   9        161.45        215.21        19.39 o                         
   6   5   9      12324.84      12374.19       185.43 o                         
   7   5   9         33.28         82.13        21.20 o                         
   8   5   9      17327.30      17684.11       309.73 o                         
   9   5   9       1274.22       1368.14        62.12 o                         
  10   5   9       5490.58       5572.17       131.49 o                         
  11   5   9        677.23        754.04        51.87 o                         
  12   5   9      12505.36      12416.21       229.12 o                         
  13   5   9       2917.83       2865.76       104.30 o                         
  14   5   9       3743.06       3704.05       112.40 o                         
  15   5   9       4037.39       3911.11       148.85 o                         
 -19   6   9       7913.31       7978.34       180.97 o                         
 -18   6   9        754.73        716.59        58.82 o                         
 -17   6   9       5756.34       5823.05       139.42 o                         
 -16   6   9       1026.83       1088.83        59.06 o                         
 -15   6   9       6993.93       7297.05       143.50 o                         
 -14   6   9       7235.19       7523.06       151.34 o                         
 -13   6   9       7706.80       7725.39       150.71 o                         
 -12   6   9       5361.89       5587.82       109.44 o                         
 -11   6   9       3758.12       3693.02        71.08 o                         
 -10   6   9      24486.01      24346.95       318.95 o                         
  -9   6   9        914.59       1018.69        46.43 o                         
  -8   6   9      16094.33      15943.05       204.12 o                         
  -7   6   9        352.83        384.72        15.34 o                         
  -6   6   9       7405.89       7338.77        94.59 o                         
  -5   6   9        902.87        836.21        25.77 o                         
  -4   6   9      11080.45      11361.46       151.43 o                         
  -3   6   9      12017.71      12140.36       163.57 o                         
  -2   6   9      25532.33      25273.81       336.87 o                         
  -1   6   9       5470.77       5462.35        79.83 o                         
   0   6   9      23748.54      23520.51       288.46 o                         
   1   6   9       2960.33       2907.11        50.93 o                         
   2   6   9       1567.91       1574.75        36.09 o                         
   3   6   9      21521.16      21414.20       257.44 o                         
   4   6   9       1552.47       1590.86        38.03 o                         
   5   6   9      14218.59      14636.33       186.20 o                         
   6   6   9        308.68        363.96        25.49 o                         
   7   6   9      13553.71      13577.42       204.04 o                         
   8   6   9        432.63        393.09        29.74 o                         
   9   6   9       6821.69       6795.95       139.94 o                         
  10   6   9         38.07         35.89        30.17 o                         
  11   6   9      12117.00      12094.47       221.94 o                         
  12   6   9       3815.18       3768.90       106.31 o                         
  13   6   9       4822.87       4762.55       119.11 o                         
  14   6   9       2067.75       2052.09        87.23 o                         
 -18   7   9       4802.90       4634.16       131.32 o                         
 -17   7   9       1141.35       1158.06        67.43 o                         
 -16   7   9       6674.19       6776.31       141.85 o                         
 -15   7   9       3122.80       3115.22        89.26 o                         
 -14   7   9       5362.79       5378.16       122.03 o                         
 -13   7   9       7383.82       7234.48       145.15 o                         
 -12   7   9       2289.36       2312.39        71.61 o                         
 -11   7   9       8268.47       8221.95       153.92 o                         
 -10   7   9       5627.11       5691.03        95.13 o                         
  -9   7   9       7977.74       7920.56       115.09 o                         
  -8   7   9        336.31        398.10        21.93 o                         
  -7   7   9       6797.79       6647.64        93.58 o                         
  -6   7   9        610.18        608.85        18.06 o                         
  -5   7   9      12967.65      12596.19       159.03 o                         
  -4   7   9       2502.28       2366.51        49.89 o                         
  -3   7   9      18821.42      18398.07       243.92 o                         
  -2   7   9       7723.59       7671.24       118.03 o                         
  -1   7   9       9195.83       9265.51       126.97 o                         
   0   7   9      10596.06      10654.40       147.91 o                         
   1   7   9       5209.97       5286.42        83.50 o                         
   2   7   9       6583.57       6491.53        93.35 o                         
   3   7   9       2205.57       2268.11        47.38 o                         
   4   7   9       7315.30       7308.33       109.13 o                         
   5   7   9       1266.09       1270.71        41.21 o                         
   6   7   9      15440.90      15877.26       245.86 o                         
   7   7   9        317.02        320.15        29.66 o                         
   8   7   9      11039.02      11275.83       179.62 o                         
   9   7   9         33.89         40.60        27.18 o                         
  10   7   9       7611.32       7751.66       158.76 o                         
  11   7   9       2961.63       3077.78        94.42 o                         
  12   7   9       3609.33       3850.51       109.89 o                         
  13   7   9       2104.42       2210.36        93.97 o                         
  14   7   9       1687.93       1870.14       113.36 o                         
 -18   8   9          4.79         38.89        59.01 o                         
 -17   8   9       4184.15       4254.96       131.13 o                         
 -16   8   9       1135.48       1256.03        92.01 o                         
 -15   8   9       3424.11       3569.41       111.56 o                         
 -14   8   9       3493.02       3586.49       113.26 o                         
 -13   8   9       3309.27       3345.81        91.97 o                         
 -12   8   9       2964.04       3020.92        84.23 o                         
 -11   8   9       2219.42       2233.72        68.63 o                         
 -10   8   9       3402.72       3470.19        97.87 o                         
  -9   8   9        150.58         81.33        26.93 o                         
  -8   8   9       5853.56       5709.39       114.60 o                         
  -7   8   9         20.31         58.38        13.80 o                         
  -6   8   9      13928.33      13322.51       211.00 o                         
  -5   8   9        780.86        767.24        32.44 o                         
  -4   8   9       8231.93       8009.15       117.40 o                         
  -3   8   9        505.51        461.17        22.47 o                         
  -2   8   9       4661.78       4654.31        78.00 o                         
  -1   8   9       4732.70       4691.10        78.88 o                         
   0   8   9       2350.51       2385.40        75.09 o                         
   1   8   9       9687.29       9759.78       142.89 o                         
   2   8   9       1591.79       1599.51        42.05 o                         
   3   8   9       7711.51       7770.19       120.02 o                         
   4   8   9       1832.46       1828.73        48.71 o                         
   5   8   9       7561.06       7681.07       129.19 o                         
   6   8   9        814.98        865.11        51.67 o                         
   7   8   9       6211.26       6420.87       123.59 o                         
   8   8   9         41.00         89.78        28.36 o                         
   9   8   9       8601.88       8592.70       156.40 o                         
  10   8   9        328.73        301.26        40.28 o                         
  11   8   9       2986.16       2910.32        92.76 o                         
  12   8   9        524.99        527.95        51.37 o                         
  13   8   9        871.34        852.93        66.56 o                         
 -17   9   9       1113.06       1209.14        90.06 o                         
 -16   9   9       2960.92       2803.69       113.57 o                         
 -15   9   9        484.22        447.28        73.51 o                         
 -14   9   9       1607.44       1650.56        91.29 o                         
 -13   9   9        130.77         87.39        51.29 o                         
 -12   9   9       2448.95       2527.33        98.66 o                         
 -11   9   9       2013.69       2050.26        81.46 o                         
 -10   9   9         13.37        -13.43        33.06 o                         
  -9   9   9       4501.07       4350.57       111.85 o                         
  -8   9   9        117.40         81.26        25.16 o                         
  -7   9   9       1975.49       1848.56        68.44 o                         
  -6   9   9         77.48         65.29        27.11 o                         
  -5   9   9       3576.35       3527.80        74.02 o                         
  -4   9   9        197.96        184.13        16.36 o                         
  -3   9   9       2108.88       2100.04        50.65 o                         
  -2   9   9       2769.39       2632.99        58.77 o                         
  -1   9   9       2219.13       2138.45        56.60 o                         
   0   9   9       3633.76       3584.18       111.38 o                         
   1   9   9        726.23        757.91        35.22 o                         
   2   9   9       7042.80       6930.52       119.62 o                         
   3   9   9        445.78        417.80        29.97 o                         
   4   9   9       2605.86       2694.85        66.16 o                         
   5   9   9       2122.66       1976.75        59.02 o                         
   6   9   9       3065.62       3124.68        74.86 o                         
   7   9   9         68.32        104.14        29.26 o                         
   8   9   9       2275.48       2340.74        73.48 o                         
   9   9   9         35.23         68.40        34.51 o                         
  10   9   9       1364.51       1404.97        70.61 o                         
  11   9   9        772.17        763.84        56.59 o                         
  12   9   9       1224.81       1241.77        68.76 o                         
 -16  10   9        547.75        461.18        58.31 o                         
 -15  10   9       1471.66       1421.54        91.22 o                         
 -14  10   9          4.71        -20.27        51.79 o                         
 -13  10   9        190.48        175.42        50.97 o                         
 -12  10   9        464.80        420.41        48.75 o                         
 -11  10   9         63.42         40.67        38.93 o                         
 -10  10   9        538.07        555.15        46.88 o                         
  -9  10   9         85.43         81.41        51.79 o                         
  -8  10   9       1210.29       1116.22        60.92 o                         
  -7  10   9          3.53          3.41        29.35 o                         
  -6  10   9        224.50        189.91        32.84 o                         
  -5  10   9         47.93         51.26        24.06 o                         
  -4  10   9        331.65        321.69        28.82 o                         
  -3  10   9        793.49        720.59        38.53 o                         
  -2  10   9         13.53         19.78        22.49 o                         
  -1  10   9        211.71        197.05        30.05 o                         
   0  10   9       1154.12       1305.24        58.85 o                         
   1  10   9       3164.67       3195.41        93.00 o                         
   2  10   9        572.59        522.41        41.94 o                         
   3  10   9        502.24        493.99        32.78 o                         
   4  10   9          1.89          0.54        24.56 o                         
   5  10   9        887.65        810.06        41.81 o                         
   6  10   9        168.80        107.50        29.52 o                         
   7  10   9        611.92        559.99        41.61 o                         
   8  10   9          0.21         -1.23        34.62 o                         
   9  10   9        135.27        103.73        38.81 o                         
  10  10   9        136.17        101.54        43.20 o                         
  11  10   9        462.18        446.96        50.98 o                         
 -15  11   9        174.81        136.33        66.19 o                         
 -14  11   9        124.43         29.14        58.63 o                         
 -13  11   9        445.88        513.59        58.06 o                         
 -12  11   9        200.92        224.51        50.76 o                         
 -11  11   9         30.13        132.91        44.77 o                         
 -10  11   9          7.28         42.55        42.48 o                         
  -9  11   9        220.06        208.71        42.84 o                         
  -8  11   9        267.88        226.66        50.32 o                         
  -7  11   9         10.96        -32.29        32.29 o                         
  -6  11   9         39.42         36.00        24.42 o                         
  -5  11   9        150.65        150.74        29.01 o                         
  -4  11   9         48.48         35.76        27.13 o                         
  -3  11   9          2.82         -4.59        25.90 o                         
  -2  11   9          0.28        -12.79        31.08 o                         
  -1  11   9        469.99        437.13        39.09 o                         
   0  11   9         97.19         44.52        32.47 o                         
   1  11   9          3.94        -22.55        37.51 o                         
   2  11   9          9.20         16.89        29.58 o                         
   3  11   9         11.45        -13.98        24.90 o                         
   4  11   9        129.52        164.30        38.36 o                         
   5  11   9        130.65        115.57        32.20 o                         
   6  11   9         21.96        -34.31        34.49 o                         
   7  11   9        278.87        203.92        42.13 o                         
   8  11   9         90.09        128.19        41.70 o                         
   9  11   9        236.15        178.54        45.72 o                         
  10  11   9        445.11        474.64        50.89 o                         
 -13  12   9        539.38        578.49        64.52 o                         
 -12  12   9         50.16         43.14        54.22 o                         
 -11  12   9          5.65        106.37        51.81 o                         
 -10  12   9       1355.61       1270.31        84.77 o                         
  -9  12   9         12.60        -43.01        43.01 o                         
  -8  12   9       2066.61       1986.45        83.83 o                         
  -7  12   9        278.49        217.23        38.19 o                         
  -6  12   9       1002.94        985.84        53.27 o                         
  -5  12   9        151.20        151.55        33.49 o                         
  -4  12   9        882.46        915.46        54.11 o                         
  -3  12   9        196.52        165.43        37.84 o                         
  -2  12   9       1598.88       1593.40        79.06 o                         
  -1  12   9        436.81        510.91        50.15 o                         
   0  12   9        710.10        731.05        52.90 o                         
   1  12   9        450.41        438.53        45.54 o                         
   2  12   9         18.91         -0.33        33.84 o                         
   3  12   9       1579.54       1564.97        72.92 o                         
   4  12   9        239.05        308.70        39.44 o                         
   5  12   9       1046.42       1042.50        57.16 o                         
   6  12   9       1666.98       1792.39        71.05 o                         
   7  12   9        310.62        320.94        44.36 o                         
   8  12   9         23.65         -5.12        47.88 o                         
   9  12   9        810.37        735.60        63.97 o                         
 -12  13   9        965.08        937.66        81.19 o                         
 -11  13   9       1104.23       1116.88        78.43 o                         
 -10  13   9        769.77        799.17        63.51 o                         
  -9  13   9       1589.67       1585.44        89.24 o                         
  -8  13   9        171.88        113.61        42.30 o                         
  -7  13   9       2491.81       2489.90        87.84 o
[truncated: 203,959 more chars]
